# Supplementary material for: Discovery of suppressors of CRMP2 phosphorylation reveals compounds that mimic the behavioral effects of lithium on amphetamine-induced hyperlocomotion
Source: Transl Psychiatry. 2020 Feb 24;10:76. doi: 10.1038/s41398-020-0753-6 (PMC7039883; doi:10.1038/s41398-020-0753-6)
Supplement: Supplementary file 2 — Zhao_CRMP2 manuscript_Supplemental Table [file 41398_2020_753_MOESM2_ESM.xlsx]

## Sheet: One-sample mod T
id	adj.P.Val.10um_DMSO	adj.P.Val.1um_DMSO	AveExpr.10um_DMSO	AveExpr.1um_DMSO	Log.P.Value.10um_DMSO	Log.P.Value.1um_DMSO	logFC.10um_DMSO	logFC.1um_DMSO	P.Value.10um_DMSO	P.Value.1um_DMSO	t.10um_DMSO	t.1um_DMSO	log2_10um.DMSO_1	log2_10um.DMSO_2	log2_1um.DMSO_1	log2_1um.DMSO_2	id.query	id.mapped	id.concat	log2_10um.1um_1	log2_10um.1um_2	id.1	accession_number	accession_numbers	numSpectraVMsiteObserved	bestScore	bestDeltaForwardReverseScore	Best_scoreVML	best_matched_parent_mass	best_delta_parent_mass	variableSites	StartAA	previous_aa	sequence	next_aa	sequenceVML	peptide_num	species	entry_name
_1	0.588297	0.912795	0.171558	0.14292	4.63947	3.43696	0.171558	0.14292	0.3436	0.453214	1.10835	0.822292	0.16618	0.176935	0.19481	0.09103		_1	_1	-0.22653	-0.00832	Q6ZSR9_S294s _1_1_294_294	Q6ZSR9	Q6ZSR9	9	19.32	12.28	2.035	2133.01	79.9648	S294s	292	(R)	HYsPEDEPSPEAQPIAAYK	(I)	HY(0.0)S(0.99)PEDEPS(0.0)PEAQPIAAY(0.0)K	2	HUMAN	Uncharacterized protein FLJ45252
USP7	0.0553484	0.946796	5.3173	2.81351	43.2643	2.24225	5.3173	2.81351	4.71592e-05	0.596726	30.052	0.661965	5.46408	5.17051	-2.08976	7.71678	USP7	USP7	USP7	7.35595	-2.64049	Q93009_Y498y _1_1_498_498	Q93009	Q93009|Q93009-3|F5H2X1	2	9.78	2.22	9.624	2061.92	79.9427	Y498y	491	(K)	EEAIEHNyGGHDDDLSVR	(H)	EEAIEHNY(0.99)GGHDDDLS(0.0)VR	2	HUMAN	Ubiquitin carboxyl-terminal hydrolase 7
_3	0.558841	0.942733	0.212847	0.111255	5.12349	2.48844	0.212847	0.111255	0.307362	0.56384	1.2107	0.623572	0.0701	0.355595	0.01544	0.20707		_3	_3	-0.14323	0.0543	Q9UF83_T275t _1_1_275_275	Q9UF83	Q9UF83	2	7.99	0.52	2.341	927.477	79.9641	T275t	271	(R)	ASPTtTPSR	(A)	AS(0.0)PT(0.0)T(0.99)T(0.0)PS(0.0)R	1	HUMAN	Uncharacterized protein DKFZp434B061
AAAS	0.853767	0.990617	0.0725675	-0.02465	1.47417	0.437796	0.0725675	-0.02465	0.712169	0.904108	0.403109	-0.127585	-0.08481	0.229945	-0.20113	0.15183	AAAS	AAAS	AAAS	-0.08208	-0.01612	Q9NRG9_S495s _1_1_495_495	Q9NRG9	Q9NRG9|Q9NRG9-2|F8VZ44	11	20.27	7.93	15.715	2542.41	79.9698	S495s	479	(R)	IAHIPLYFVNAQFPRFsPVLGR	(A)	IAHIPLY(0.0)FVNAQFPRFS(0.99)PVLGR	1	HUMAN	Aladin
AAGAB	0.48674	0.907041	0.236418	0.164515	6.50251	3.69769	0.236418	0.164515	0.223743	0.426806	1.50343	0.875028	0.18865	0.284185	0.01209	0.31694	AAGAB	AAGAB	AAGAB	-0.04244	-0.1875	Q6PD74_S310sS311s_2_2_310_311	Q6PD74	Q6PD74|Q6PD74-2	34	20.92	12.38	99	2470.09	159.94	S310s S311s	294	(K)	AFWMAIGGDRDEIEGLssDEEH	(-)	AFWMAIGGDRDEIEGLS(1.0)S(1.0)DEEH	2	HUMAN	Alpha- and gamma-adaptin-binding protein p34
AAK1	0.247683	0.951122	-0.491183	-0.09142	13.403	2.05613	-0.491183	-0.09142	0.0456777	0.622856	-3.17386	-0.528318	-0.48919	-0.493175	-0.05106	-0.13178	AAK1	AAK1	AAK1	-0.63602	-0.45436	Q2M2I8_S637s _1_1_637_637	Q2M2I8	Q2M2I8|Q2M2I8-2|E9PG46	10	16.69	6.22	1.123	1731.96	79.9669	S637s	635	(R)	ILsDVTHSAVFGVPASK	(S)	ILS(0.99)DVT(0.0)HS(0.0)AVFGVPAS(0.0)K	6	HUMAN	AP2-associated protein kinase 1
AAK1_1	0.528569	0.99548	-0.203318	0.00716	5.58988	0.138575	-0.203318	0.00716	0.276065	0.968596	-1.30932	0.0416602	-0.18136	-0.225275	0.00367	0.01065	AAK1	AAK1_1	AAK1_1	-0.38292	-0.33016	Q2M2I8_T620tS624s_2_1_620_624	Q2M2I8	Q2M2I8|Q2M2I8-2|E9PG46	6	12.62	3.87	0	1077.6	159.931	T620t S624s	616	(K)	VGSLtPPSsPK	(T)	VGS(0.0)LT(0.99)PPS(0.50)S(0.50)PK	9	HUMAN	AP2-associated protein kinase 1
AAK1_2	0.468843	0.982832	-0.254877	-0.03424	6.87502	0.699403	-0.254877	-0.03424	0.205351	0.851255	-1.58346	-0.198843	-0.17912	-0.330635	-0.0558	-0.01268	AAK1	AAK1_2	AAK1_2	-0.32121	-0.41219	Q2M2I8_T620tT627t_2_2_620_627	Q2M2I8	Q2M2I8|Q2M2I8-2|E9PG46	6	10.62	2.16	1.911	1472.82	159.932	T620t T627t	616	(K)	VGSLtPPSSPKtQR	(A)	VGS(0.0)LT(0.99)PPS(0.0)S(0.0)PKT(0.99)QR	10	HUMAN	AP2-associated protein kinase 1
AATF	0.684703	0.978662	-0.259387	-0.07252	3.31607	0.984515	-0.259387	-0.07252	0.466008	0.797166	-0.830518	-0.273879	0.19523	-0.714005	0.32268	-0.46772	AATF	AATF	AATF	-0.32533	-0.06031	Q9NY61_S320sS321s_2_2_320_321	Q9NY61	Q9NY61	7	19.05	10.36	3.576	2853.32	159.912	S320s S321s	305	(R)	YLVDGTKPNAGSEEIssEDDELVEEK	(K)	Y(0.0)LVDGT(0.0)KPNAGS(0.0)EEIS(0.99)S(0.99)EDDELVEEK	1	HUMAN	Protein AATF
AATF_1	0.46027	0.879451	0.324217	0.222875	7.08228	4.84974	0.324217	0.222875	0.195782	0.327361	1.62826	1.10146	0.53863	0.109805	0.43641	0.00934	AATF	AATF_1	AATF_1	-0.09568	0.01071	Q9NY61_S316sS320sS321s_3_3_316_321	Q9NY61	Q9NY61	10	17	6.17	4.5	2861.37	239.899	S316s S320s S321s	305	(R)	YLVDGTKPNAGsEEIssEDDELVEEK	(K)	Y(0.0)LVDGT(0.0)KPNAGS(0.99)EEIS(0.99)S(0.99)EDDELVEEK	2	HUMAN	Protein AATF
ABCF1	0.193687	0.641769	0.726322	0.640565	17.6772	17.3253	0.726322	0.640565	0.0170716	0.0185125	4.54948	3.64944	0.65919	0.793455	0.56922	0.71191	ABCF1	ABCF1	ABCF1	-0.11462	-0.00219	Q8NE71_T108tS109s_2_2_108_109	Q8NE71	Q8NE71|Q8NE71-2	22	16.38	5.74	4.791	1965.98	159.941	T108t S109s	104	(K)	LSVPtsDEEDEVPAPKPR	(G)	LS(0.0)VPT(0.99)S(0.99)DEEDEVPAPKPR	8	HUMAN	ATP-binding cassette sub-family F member 1
ABI1	0.826634	0.796132	-0.100797	-0.36974	1.75522	9.01278	-0.100797	-0.36974	0.66754	0.125523	-0.471317	-1.88886	-0.35339	0.151795	-0.18239	-0.55709	ABI1	ABI1	ABI1	-0.36889	0.61465	Q8IZP0_S183s _1_1_183_183	Q8IZP0	Q8IZP0|Q8IZP0-12|F8WA55|Q8IZP0-7|F5H1G9|Q8IZP0-8|Q8IZP0-10|Q8IZP0-9|Q8IZP0-6|Q8IZP0-5|Q8IZP0-3|Q8IZP0-4|Q8IZP0-2|Q8IZP0-11	6	12.38	3.11	3.348	1709.88	79.9632	S183s	174	(R)	TNPPTQKPPsPPMSGR	(G)	T(0.0)NPPT(0.0)QKPPS(0.99)PPMS(0.0)GR	1	HUMAN	Abl interactor 1
ABI2	0.487879	0.900888	-0.286083	-0.16162	6.46066	3.85094	-0.286083	-0.16162	0.225909	0.412008	-1.49448	-0.905722	-0.47889	-0.093275	-0.0656	-0.25764	ABI2	ABI2	ABI2	-0.72737	0.03067	J3KNB2_S183s_1_1_183_183	J3KNB2	Q9NYB9|J3KNB2|Q9NYB9-4|E7EW77|Q9NYB9-2|E9PEZ7|Q9NYB9-3|F8WAL6	14	13.8	6.45	2.84	1658.9	95.963	S183s M186m	174	(R)	TTPPTQKPPsPPmSGK	(G)	T(0.0)T(0.0)PPT(0.0)QKPPS(0.99)PPM(1.0)S(0.0)GK	1	HUMAN	Abl interactor 2
ABI2_1	0.560443	0.727955	0.330962	0.46675	5.09963	12.9427	0.330962	0.46675	0.309056	0.0507847	1.21223	2.6672	0.71143	-0.049505	0.53271	0.40079	ABI2	ABI2_1	ABI2_1	-0.01917	-0.54452	J3KNB2_T364t _1_1_364_364	J3KNB2	Q9NYB9|J3KNB2|Q9NYB9-4|E7EW77|Q9NYB9-2|E9PEZ7|Q9NYB9-3|F8WAL6	2	8.7	2.4	1.976	1401.76	79.9682	T364t	360	(R)	HTPPtIGGSLPYR	(R)	HT(0.0)PPT(0.99)IGGS(0.0)LPY(0.0)R	7	HUMAN	Abl interactor 2
ABL1	0.914739	0.861807	0.101282	0.30482	0.853351	5.51446	0.101282	0.30482	0.821608	0.280901	0.246123	1.23236	0.73018	-0.527615	0.65776	-0.04812	ABL1	ABL1	ABL1	-0.12547	-0.57373	P00519-2_S588s _1_1_588_588	P00519-2	P00519-2	4	17.58	6.97	8.512	2120.07	79.9682	S588s	574	(K)	GQGESDPLDHEPAVsPLLPR	(K)	GQGES(0.0)DPLDHEPAVS(0.99)PLLPR	1	HUMAN	Isoform IB of Tyrosine-protein kinase ABL1
ABL2	0.386205	0.84845	0.485938	0.78349	8.86017	6.32153	0.485938	0.78349	0.130012	0.233263	2.02322	1.52688	0.80025	0.171625	1.55277	0.01421	ABL2	ABL2	ABL2	-0.95041	0.06318	P42684_S655s _1_1_655_655	P42684	P42684|P42684-3|P42684-6|P42684-2|P42684-5|P42684-10|P42684-7	2	8.68	4.38	2.019	1015.48	79.9674	S655s	650	(K)	GGFFSsFMK	(K)	GGFFS(0.0)S(0.99)FMK	2	HUMAN	Abelson tyrosine-protein kinase 2
ABLIM1	0.408181	0.942841	0.306563	0.10732	8.20605	2.44843	0.306563	0.10732	0.151145	0.569059	1.87536	0.6149	0.21645	0.396675	0.04647	0.16817	ABLIM1	ABLIM1	ABLIM1	-0.02791	0.13427	O14639_S431s _1_1_431_431	O14639	Q5T6N4|O14639|O14639-2|F8W8M4|Q5T6N2|H0Y3K7|Q5JVV3|O14639-5|J3QSX6|O14639-3|O14639-4	8	18.83	10.73	1.806	1620.79	79.9713	S431s	429	(R)	TLsPTPSAEGYQDVR	(D)	T(0.0)LS(0.99)PT(0.0)PS(0.0)AEGY(0.0)QDVR	2	HUMAN	Actin-binding LIM protein 1
ABLIM1_1	0.48674	0.900888	0.235632	0.172855	6.4843	4.26111	0.235632	0.172855	0.224683	0.374877	1.49954	0.986922	0.28228	0.188985	0.10533	0.24038	ABLIM1	ABLIM1_1	ABLIM1_1	-0.00449	-0.10928	O14639_S431s _1_1_431_431	O14639	Q5T6N4|O14639|O14639-2|F8W8M4|Q5T6N2|H0Y3K7|Q5JVV3|O14639-5|J3QSX6|O14639-3|O14639-4	13	13.98	2.52	3.348	1911.93	79.9569	S431s	429	(R)	TLsPTPSAEGYQDVRDR	(M)	T(0.0)LS(0.99)PT(0.0)PS(0.0)AEGY(0.0)QDVRDR	3	HUMAN	Actin-binding LIM protein 1
ABLIM1_2	0.650166	0.796132	-0.154108	-0.38576	3.81169	9.03804	-0.154108	-0.38576	0.415749	0.124795	-0.932178	-1.89367	-0.25362	-0.054595	-0.60442	-0.1671	ABLIM1	ABLIM1_2	ABLIM1_2	0.15527	0.01826	O14639_S452s _1_1_452_452	O14639	Q5T6N4|O14639|O14639-2|F8W8M4|Q5T6N2|H0Y3K7|Q5JVV3|O14639-5|J3QSX6|O14639-3|O14639-4	11	14.86	5.87	1.5	1488.74	79.9702	S452s	450	(R)	STsQGSINSPVYSR	(H)	S(0.0)T(0.0)S(0.99)QGS(0.0)INS(0.0)PVY(0.0)S(0.0)R	4	HUMAN	Actin-binding LIM protein 1
ABLIM1_3	0.83458	0.982047	-0.0698925	-0.03953	1.66873	0.795911	-0.0698925	-0.03953	0.680969	0.832547	-0.450525	-0.22434	-0.05129	-0.088495	-0.1173	0.03824	ABLIM1	ABLIM1_3	ABLIM1_3	-0.09337	-0.22097	O14639_S655s _1_1_655_655	O14639	Q5T6N4|O14639|O14639-2|F8W8M4|Q5T6N2|H0Y3K7|Q5JVV3|O14639-5|J3QSX6|O14639-3|O14639-4	8	13.04	6.65	3.913	921.479	79.9672	S655s	653	(K)	TAsLPGYGR	(N)	T(0.0)AS(0.99)LPGY(0.0)GR	6	HUMAN	Actin-binding LIM protein 1
ABLIM1_4	0.853767	0.998654	-0.0702825	0.00055	1.47593	0.0104595	-0.0702825	0.00055	0.71188	0.997595	-0.403543	0.00318994	-0.20701	0.066445	-0.02719	0.02829	ABLIM1	ABLIM1_4	ABLIM1_4	-0.33174	-0.05608	O14639_S706s _1_1_706_706	O14639	Q5T6N4|O14639|O14639-2|F8W8M4|Q5T6N2|Q5JVV3|O14639-5|J3QSX6|O14639-3|O14639-4	8	15.86	8.56	99	1622.78	79.9679	S706s	701	(R)	MDRGVsMPNMLEPK	(I)	MDRGVS(1.0)MPNMLEPK	7	HUMAN	Actin-binding LIM protein 1
ABLIM1_5	0.558823	0.968156	-0.188452	-0.072065	5.1437	1.47624	-0.188452	-0.072065	0.305935	0.711829	-1.21497	-0.394205	-0.20639	-0.170515	0.05254	-0.19667	ABLIM1	ABLIM1_5	ABLIM1_5	-0.39906	-0.06808	O14639_S706s_1_1_706_706	O14639	Q5T6N4|O14639|O14639-2|F8W8M4|Q5T6N2|Q5JVV3|O14639-5|J3QSX6|O14639-3|O14639-4	11	11.6	4.56	3.937	1210.61	95.9597	S706s M707m	704	(R)	GVsmPNMLEPK	(I)	GVS(1.0)M(0.99)PNM(0.0)LEPK	8	HUMAN	Actin-binding LIM protein 1
ABLIM1_6	0.241309	0.796132	0.541913	0.335265	13.8894	9.32283	0.541913	0.335265	0.0408378	0.116874	3.31358	1.94803	0.63242	0.451405	0.35369	0.31684	ABLIM1	ABLIM1_6	ABLIM1_6	0.08084	0.03513	O14639_S431sS435s_2_2_431_435	O14639	Q5T6N4|O14639|O14639-2|F8W8M4|Q5T6N2|H0Y3K7|Q5JVV3|O14639-5|J3QSX6|O14639-3|O14639-4	7	14.58	6.98	1.25	1626.81	159.935	S431s S435s	429	(R)	TLsPTPsAEGYQDVR	(D)	T(0.0)LS(0.99)PT(0.0)PS(0.99)AEGY(0.0)QDVR	10	HUMAN	Actin-binding LIM protein 1
ABLIM1_7	0.246427	0.796132	0.546802	0.290125	13.6254	7.82063	0.546802	0.290125	0.0433967	0.165172	3.2373	1.66331	0.66262	0.430985	0.34974	0.23051	ABLIM1	ABLIM1_7	ABLIM1_7	0.11499	0.03991	O14639_S431sS435s_2_2_431_435	O14639	Q5T6N4|O14639|O14639-5|J3QSX6|O14639-3|O14639-4	6	13.49	5.09	1.5	1911.93	159.937	S431s S435s	429	(R)	TLsPTPsAEGYQDVRDR	(M)	T(0.0)LS(0.99)PT(0.0)PS(0.99)AEGY(0.0)QDVRDR	11	HUMAN	Actin-binding LIM protein 1
ABLIM1_8	0.827084	0.965807	-0.0724075	0.07274	1.74082	1.58898	-0.0724075	0.07274	0.669758	0.693589	-0.467866	0.420939	-0.06992	-0.074895	0.03664	0.10884	ABLIM1	ABLIM1_8	ABLIM1_8	-0.30445	-0.21944	O14639_S452sS458s_2_2_452_458	O14639	Q5T6N4|O14639|O14639-2|F8W8M4|Q5T6N2|H0Y3K7|Q5JVV3|O14639-5|J3QSX6|O14639-3|O14639-4	12	13.24	5.23	1.283	1488.74	159.934	S452s S458s	450	(R)	STsQGSINsPVYSR	(H)	S(0.0)T(0.0)S(0.99)QGS(0.0)INS(0.99)PVY(0.0)S(0.0)R	12	HUMAN	Actin-binding LIM protein 1
ACACA	0.365977	0.936663	0.350523	0.11309	9.34971	2.64352	0.350523	0.11309	0.116153	0.544061	2.1362	0.656935	0.44387	0.257175	0.09312	0.13306	ACACA	ACACA	ACACA	0.15286	0.02989	Q13085-4_S66s _1_1_66_66	Q13085-4	Q13085-4	8	19.04	11.04	4.316	2199.1	79.9638	S66s	56	(R)	FIIGSVSEDNsEDEISNLVK	(L)	FIIGS(0.0)VS(0.0)EDNS(0.99)EDEIS(0.0)NLVK	1	HUMAN	Isoform 4 of Acetyl-CoA carboxylase 1
ACACA_1	0.952226	0.793796	-0.0251125	-0.364805	0.542072	10.0327	-0.0251125	-0.364805	0.882659	0.0992508	-0.159648	-2.08459	-0.07334	0.023115	-0.43081	-0.2988	ACACA	ACACA_1	ACACA_1	0.17824	0.22768	Q13085-4_S117s _1_1_117_117	Q13085-4	Q13085-4|Q13085-2	16	13.03	5.25	2.206	1058.57	79.9677	S117s	114	(R)	SSMsGLHLVK	(Q)	S(0.0)S(0.0)MS(0.99)GLHLVK	2	HUMAN	Isoform 4 of Acetyl-CoA carboxylase 1
ACD	0.827228	0.900888	-0.117612	0.16167	1.73722	4.01589	-0.117612	0.16167	0.670314	0.396653	-0.467314	0.938535	0.22114	-0.456365	0.18512	0.13822	ACD	ACD	ACD	-0.16187	-0.5592	Q96AP0_S425sS435s_2_1_422_435	Q96AP0	Q96AP0|Q96AP0-2|R4GNJ5	7	15.17	5.4	0	1720.86	159.937	S425s S435s	422	(R)	TPSsPLQSCTPSLsPR	(S)	T(0.33)PS(0.33)S(0.33)PLQS(0.0)CT(0.0)PS(0.0)LS(0.99)PR	3	HUMAN	Adrenocortical dysplasia protein homolog
ACIN1	0.293459	0.984857	-0.444458	0.033495	11.7059	0.627535	-0.444458	0.033495	0.0675168	0.865459	-2.71418	0.17959	-0.35284	-0.536075	-0.11136	0.17835	ACIN1	ACIN1	ACIN1	-0.43937	-0.80866	Q9UKV3_S243s _1_1_243_243	Q9UKV3	Q9UKV3|Q9UKV3-5|E7EQT4|S4R3H4	6	12.37	5.56	1.335	2127.92	79.965	S243s	239	(K)	LSEGsQPAEEEEDQETPSR	(N)	LS(0.0)EGS(0.99)QPAEEEEDQET(0.0)PS(0.0)R	2	HUMAN	Apoptotic chromatin condensation inducer in the nucleus
ACIN1_1	0.384261	0.982832	0.316153	0.034105	8.89583	0.696511	0.316153	0.034105	0.128949	0.851822	2.03138	0.198073	0.28787	0.344435	0.05528	0.01293	ACIN1	ACIN1_1	ACIN1_1	0.0347	0.23727	Q9UKV3_S410s _1_1_410_410	Q9UKV3	Q9UKV3|Q9UKV3-5|E7EQT4|S4R3H4	2	14.87	4.4	1.173	2429.29	79.9818	S410s	399	(K)	ASLVALPEQTAsEEETPPPLLTK	(E)	AS(0.0)LVALPEQT(0.0)AS(0.99)EEET(0.0)PPPLLT(0.0)K	6	HUMAN	Apoptotic chromatin condensation inducer in the nucleus
ACIN1_2	0.184923	0.766721	1.89192	1.02662	18.9911	11.1368	1.89192	1.02662	0.0126149	0.0769702	5.40831	2.5916	2.41075	1.37309	1.63922	0.41403	ACIN1	ACIN1_2	ACIN1_2	0.57364	0.86482	Q9UKV3_S825s _1_1_825_825	Q9UKV3	Q9UKV3|E7EQT4|S4R3H4|Q9UKV3-2	2	13.63	6.34	3.461	940.628	79.9643	S825s	823	(R)	KIsVVSATK	(G)	KIS(0.99)VVS(0.0)AT(0.0)K	9	HUMAN	Apoptotic chromatin condensation inducer in the nucleus
ACIN1_3	0.433836	0.912795	0.270657	0.165215	7.62191	3.42915	0.270657	0.165215	0.172906	0.45403	1.74595	0.820701	0.2862	0.255115	-0.04437	0.3748	ACIN1	ACIN1_3	ACIN1_3	0.13268	-0.19498	Q9UKV3_S838s _1_1_838_838	Q9UKV3	Q9UKV3|Q9UKV3-5|E7EQT4|S4R3H4|Q9UKV3-2|Q9UKV3-3|G3V3B0	8	15.34	6.68	2.032	1498.69	79.9651	S838s	832	(K)	GVPAGNsDTEGGQPGR	(K)	GVPAGNS(0.99)DT(0.0)EGGQPGR	10	HUMAN	Apoptotic chromatin condensation inducer in the nucleus
ACIN1_4	0.868093	0.956053	0.0645075	-0.08335	1.30336	1.86495	0.0645075	-0.08335	0.740737	0.650886	0.360665	-0.484994	-0.08894	0.217955	-0.08311	-0.08359	ACIN1	ACIN1_4	ACIN1_4	-0.20372	0.19188	Q9UKV3_S1004s _1_1_1004_1004	Q9UKV3	Q9UKV3|Q9UKV3-5|E7EQT4|S4R3H4|Q9UKV3-2|Q9UKV3-3|G3V3B0	13	12.91	3.38	12.641	1147.68	79.9661	S1004s	999	(R)	TAQVPsPPRGK	(I)	T(0.0)AQVPS(0.99)PPRGK	14	HUMAN	Apoptotic chromatin condensation inducer in the nucleus
ACIN1_5	0.214884	0.799547	-0.608498	-0.33811	15.8237	7.43866	-0.608498	-0.33811	0.0261598	0.180357	-3.90948	-1.59147	-0.63698	-0.580015	-0.58781	-0.08841	ACIN1	ACIN1_5	ACIN1_5	-0.24706	-0.58585	Q9UKV3_S240sS243s_2_2_240_243	Q9UKV3	Q9UKV3|Q9UKV3-5|E7EQT4|S4R3H4	6	16.1	10.17	12.862	2388.08	159.941	S240s S243s	236	(R)	AAKLsEGsQPAEEEEDQETPSR	(N)	AAKLS(0.99)EGS(0.99)QPAEEEEDQET(0.0)PS(0.0)R	15	HUMAN	Apoptotic chromatin condensation inducer in the nucleus
ACIN1_6		0.796132	NaN	-0.370985		8.69223		-0.370985		0.135138		-1.82794			-0.15516	-0.58681	ACIN1	ACIN1_6	ACIN1_6			Q9UKV3_S386sS388s_2_2_386_388	Q9UKV3	Q9UKV3|Q9UKV3-5|E7EQT4|S4R3H4	9	13.04	2.74	1.362	1485.84	159.932	S386s S388s	384	(K)	SKsPsPPRLTEDR	(K)	S(0.0)KS(0.99)PS(0.99)PPRLT(0.0)EDR	16	HUMAN	Apoptotic chromatin condensation inducer in the nucleus
ACIN1_7	0.727444	0.982206	0.114903	0.037985	2.79384	0.773753	0.114903	0.037985	0.525552	0.836806	0.710296	0.218521	0.03428	0.195525	-0.01418	0.09015	ACIN1	ACIN1_7	ACIN1_7	-0.14943	0.01114	Q9UKV3_S410sT414t_2_1_408_414	Q9UKV3	Q9UKV3|Q9UKV3-5|E7EQT4	3	15.82	4.02	0.474	2429.29	159.934	S410s T414t	399	(K)	ASLVALPEQTAsEEEtPPPLLTK	(E)	AS(0.0)LVALPEQT(0.50)AS(0.50)EEET(0.99)PPPLLT(0.0)K	17	HUMAN	Apoptotic chromatin condensation inducer in the nucleus
ACIN1_8	0.510251	0.953699	0.380472	0.13692	6.01506	1.90053	0.380472	0.13692	0.250319	0.645576	1.40844	0.49555	0.0059	0.755045	-0.28389	0.55773	ACIN1	ACIN1_8	ACIN1_8	0.09189	0.10308	Q9UKV3_S655sS657s_2_2_655_657	Q9UKV3	Q9UKV3|Q9UKV3-5|E7EQT4|S4R3H4	4	10.28	3.94	10.141	808.462	159.93	S655s S657s	655	(K)	sLsPGVSR	(D)	S(0.99)LS(0.99)PGVS(0.0)R	18	HUMAN	Apoptotic chromatin condensation inducer in the nucleus
ACLY	0.37509	0.866018	0.419393	0.2805	9.18832	5.40142	0.419393	0.2805	0.12055	0.288309	2.09872	1.20722	0.63574	0.203045	0.59312	-0.03212	ACLY	ACLY	ACLY	-0.10908	0.14093	P53396_S455s _1_1_455_455	P53396	P53396|P53396-2|B4E3P0	12	15.37	4.55	1.758	1683.83	79.9673	S455s	453	(R)	TAsFSESRADEVAPAK	(K)	T(0.0)AS(0.99)FS(0.0)ES(0.0)RADEVAPAK	2	HUMAN	ATP-citrate synthase
ACLY_1	0.488608	0.84845	0.284903	0.26265	6.43722	6.27277	0.284903	0.26265	0.227132	0.235897	1.48946	1.37226	0.47728	0.092525	0.43109	0.09421	ACLY	ACLY_1	ACLY_1	-0.19555	-0.09147	P53396_S481s_1_1_481_481	P53396	P53396	11	15.68	8.12	3.563	1480.76	95.9581	M474m S481s	470	(K)	AKPAmPQDSVPsPR	(S)	AKPAM(1.0)PQDS(0.0)VPS(0.99)PR	4	HUMAN	ATP-citrate synthase
ACOT7	0.992429	0.988641	-0.0047525	0.027125	0.0996036	0.546777	-0.0047525	0.027125	0.977326	0.881703	-0.0306841	0.15767	0.00612	-0.015625	0.01148	0.04277	ACOT7	ACOT7	ACOT7	-0.20325	-0.15263	O00154-4_S2s _1_1_2_2	O00154-4	O00154-4|O00154-3|O00154-2	4	11.25	2.88	3.218	1671.8	79.9676	S2s	2	(M)	sGPDVETPSAIQICR	(I)	S(0.99)GPDVET(0.0)PS(0.0)AIQICR	1	HUMAN	Isoform 4 of Cytosolic acyl coenzyme A thioester hydrolase
ACSS2	0.393899	0.861807	-0.382983	-0.26238	8.68364	5.52156	-0.382983	-0.26238	0.135405	0.280442	-1.98298	-1.23009	-0.18525	-0.580715	-0.0098	-0.51496	ACSS2	ACSS2	ACSS2	-0.37423	-0.15999	Q9NR19-2_S30s _1_1_30_30	Q9NR19-2	Q9NR19-2|B4DEH9|F8WCJ4	9	12.98	1.77	2.732	1141.56	79.9652	S30s	28	(R)	SWsPPPEVSR	(S)	S(0.0)WS(0.99)PPPEVS(0.0)R	2	HUMAN	Isoform 2 of Acetyl-coenzyme A synthetase, cytoplasmic
ACSS2_1	0.328763	0.796132	-0.370843	-0.334405	10.415	7.52113	-0.370843	-0.334405	0.0908864	0.176965	-2.38993	-1.60698	-0.35144	-0.390245	-0.09982	-0.56899	ACSS2	ACSS2_1	ACSS2_1	-0.42699	0.08452	Q9NR19-2_S267s _1_1_267_267	Q9NR19-2	Q9NR19-2	14	15.67	7.06	1.796	1791.9	79.9732	S267s	256	(R)	AELGMGDSTSQsPPIKR	(S)	AELGMGDS(0.0)T(0.0)S(0.0)QS(0.99)PPIKR	3	HUMAN	Isoform 2 of Acetyl-coenzyme A synthetase, cytoplasmic
ADAR	0.856079	0.951122	-0.0759325	-0.097555	1.44784	2.05307	-0.0759325	-0.097555	0.7165	0.623294	-0.396617	-0.527632	-0.26881	0.116945	-0.23388	0.03877	ADAR	ADAR	ADAR	-0.23737	-0.05994	P55265-4_S868s _1_1_868_868	P55265-4	P55265|P55265-5|P55265-4	31	18.95	7.6	3.023	1580.91	79.9662	S868s	861	(R)	TMLLLSRsPEAQPK	(T)	T(0.0)MLLLS(0.0)RS(0.99)PEAQPK	2	HUMAN	Isoform 4 of Double-stranded RNA-specific adenosine deaminase
ADCY6	0.865064	0.859268	0.0612875	-0.268785	1.35537	5.5945	0.0612875	-0.268785	0.731919	0.275772	0.373676	-1.24396	0.15425	-0.031675	-0.53061	-0.00696	ADCY6	ADCY6	ADCY6	0.48697	-0.07395	O43306_S576s _1_1_576_576	O43306	O43306|O43306-2	7	14.34	3.48	1.75	1362.66	79.9693	S576s	572	(R)	TRANsMEGLMPR	(W)	T(0.0)RANS(0.99)MEGLMPR	2	HUMAN	Adenylate cyclase type 6
ADCY6_1	0.963915	0.979404	-0.0247125	-0.049105	0.417299	0.834313	-0.0247125	-0.049105	0.908385	0.825218	-0.124375	-0.234376	0.18854	-0.237965	0.19047	-0.28868	ADCY6	ADCY6_1	ADCY6_1	-0.19982	-0.04352	O43306_S576s _1_1_576_576	O43306	O43306|O43306-2	3	10.86	5.46	99	1115.52	79.9662	S576s	574	(R)	ANsMEGLMPR	(W)	ANS(1.0)MEGLMPR	3	HUMAN	Adenylate cyclase type 6
ADD1	0.575932	0.959004	0.212962	-0.08269	4.8565	1.73544	0.212962	-0.08269	0.326851	0.670589	1.15427	-0.455168	0.04106	0.384865	0.03505	-0.20043	ADD1	ADD1	ADD1	-0.19188	0.49106	P35611-3_S757s _1_1_757_757	P35611-3	P35611-3|P35612|Q9UEY8	6	12.78	3.42	2.917	836.521	79.9676	S757s	755	(R)	TPsFLKK	(S)	T(0.0)PS(0.99)FLKK	7	HUMAN	Isoform 3 of Alpha-adducin
ADD2	0.214884	0.799547	0.625848	0.3772	16.0151	7.39302	0.625848	0.3772	0.0250317	0.182263	3.97225	1.5829	0.57524	0.676455	0.04718	0.70722	ADD2	ADD2	ADD2	0.33017	-0.12501	P35612_S11s_1_1_11_11	P35612	P35612|P35612-3|P35612-4|P35612-8|P35612-2|P35612-6|P35612-5|P35612-7	4	18.37	4.79	1.966	3710.62	95.9707	S11s M32m	2	(M)	SEETVPEAAsPPPPQGQPYFDRFSEDDPEYmR	(L)	S(0.0)EET(0.0)VPEAAS(0.99)PPPPQGQPY(0.0)FDRFS(0.0)EDDPEY(0.0)M(1.0)R	13	HUMAN	Beta-adducin
ADNP		0.796132	NaN	-0.362355		8.36065		-0.362355		0.145859		-1.76516			-0.1379	-0.58681	ADNP	ADNP	ADNP			Q9H2P0_S736s _1_1_736_736	Q9H2P0	Q9H2P0	11	19.1	7.85	3.018	3070.52	79.9654	S736s	731	(R)	KLDDDsDSPSFFEEKPEEPVVLALDPK	(G)	KLDDDS(0.99)DS(0.0)PS(0.0)FFEEKPEEPVVLALDPK	3	HUMAN	Activity-dependent neuroprotector homeobox protein
ADSL	0.568409	0.796132	-0.487887	-0.568565	4.98289	7.76472	-0.487887	-0.568565	0.317476	0.167312	-1.19861	-1.72374	0.1331	-1.10888	-0.05164	-1.08549	ADSL	ADSL	ADSL	-0.01374	-0.12228	P30566_S9s _1_1_9_9	P30566	P30566|P30566-2	9	15.42	4.74	6.552	1942.9	79.9701	S9s	2	(M)	AAGGDHGsPDSYRSPLASR	(Y)	AAGGDHGS(0.99)PDS(0.0)Y(0.0)RS(0.0)PLAS(0.0)R	2	HUMAN	Adenylosuccinate lyase
AEBP2	0.237234	0.930597	0.528983	0.149985	14.1186	2.73578	0.528983	0.149985	0.0387379	0.532625	3.38077	0.676603	0.48946	0.568505	-0.12993	0.4299	AEBP2	AEBP2	AEBP2	0.4215	0.04438	Q6ZN18_S206s _1_1_206_206	Q6ZN18	Q6ZN18|Q6ZN18-2	7	16.16	9.21	5.611	1640.78	79.9701	S206s	204	(R)	RGsLEMSSDGEPLSR	(M)	RGS(0.99)LEMS(0.0)S(0.0)DGEPLS(0.0)R	1	HUMAN	Zinc finger protein AEBP2
AEBP2_1	0.295919	0.796132	0.518092	0.358725	11.595	9.17952	0.518092	0.358725	0.0692622	0.120795	2.68554	1.92065	0.71521	0.320975	0.21251	0.50494	AEBP2	AEBP2_1	AEBP2_1	0.26258	-0.26733	Q6ZN18_S18sS24s_2_2_18_24	Q6ZN18	Q6ZN18|Q6ZN18-2	9	22	9.01	1.175	2947.52	159.933	S18s S24s	2	(M)	AAAITDMADLEELSRLsPLPPGsPGSAAR	(G)	AAAIT(0.0)DMADLEELS(0.0)RLS(0.99)PLPPGS(0.99)PGS(0.0)AAR	2	HUMAN	Zinc finger protein AEBP2
AEBP2_2	0.374637	0.978662	1.38795	0.060545	9.22816	1.06838	1.38795	0.060545	0.119449	0.78192	2.20237	0.2943	2.37441	0.401495	-0.16553	0.28662	AEBP2	AEBP2_2	AEBP2_2	2.34206	0.02063	Q6ZN18_S206sS211s_2_2_206_211	Q6ZN18	Q6ZN18|Q6ZN18-2	4	12.45	5.69	1.122	1620.76	159.929	S206s S211s	204	(R)	RGsLEMSsDGEPLSR	(M)	RGS(0.99)LEMS(0.0)S(0.99)DGEPLS(0.0)R	3	HUMAN	Zinc finger protein AEBP2
AEBP2_3	0.247816	0.900212	0.561388	0.20045	13.3921	4.35496	0.561388	0.20045	0.045792	0.366863	3.17079	1.00533	0.70857	0.414205	-0.00166	0.40256	AEBP2	AEBP2_3	AEBP2_3	0.51233	-0.08259	Q6ZN18_S206sS210sS211s_3_3_206_211	Q6ZN18	Q6ZN18|Q6ZN18-2	7	14.68	8.36	3.998	1640.78	255.886	S206s M209m S210s S211s	204	(R)	RGsLEmssDGEPLSR	(M)	RGS(0.99)LEM(1.0)S(0.99)S(0.99)DGEPLS(0.0)R	4	HUMAN	Zinc finger protein AEBP2
AFAP1	0.488608	0.796132	0.265653	0.318085	6.43922	8.7316	0.265653	0.318085	0.227027	0.133918	1.48989	1.83541	0.4172	0.114105	0.27341	0.36276	AFAP1	AFAP1	AFAP1	-0.05409	-0.34289	Q8N556-2_S752s _1_1_752_752	Q8N556-2	Q8N556-2	7	13.89	5.98	4.846	1255.64	79.9689	S752s	745	(K)	SGTSSPQsPVFR	(H)	S(0.0)GT(0.0)S(0.0)S(0.0)PQS(0.99)PVFR	2	HUMAN	Isoform 2 of Actin filament-associated protein 1
AFF3	0.667068	0.978662	0.261767	-0.0629	3.53504	0.907822	0.261767	-0.0629	0.443095	0.811368	0.876977	-0.253767	0.69199	-0.168455	-0.41706	0.29126	AFF3	AFF3	AFF3	0.91116	-0.55395	P51826-2_S903sS906s_2_2_903_906	P51826-2	P51826-2	4	14.97	6.85	2.495	1511.85	159.938	S903s S906s	900	(K)	MLRsPIsPLSDASK	(H)	MLRS(0.99)PIS(0.99)PLS(0.0)DAS(0.0)K	2	HUMAN	Isoform 2 of AF4/FMR2 family member 3
AFF4	0.542839	0.937574	-0.195892	-0.11661	5.36858	2.55633	-0.195892	-0.11661	0.290497	0.555095	-1.2625	-0.638225	-0.17665	-0.215135	-0.24062	0.0074	AFF4	AFF4	AFF4	-0.06864	-0.31677	Q9UHB7_S1058s _1_1_1058_1058	Q9UHB7	Q9UHB7	6	11.17	3.27	1.533	1069.57	79.9684	S1058s	1050	(K)	AVGMPSPVsPK	(L)	AVGMPS(0.0)PVS(0.99)PK	5	HUMAN	AF4/FMR2 family member 4
AFF4_1	0.426251	0.84845	1.3066	1.28938	7.79773	6.27953	1.3066	1.28938	0.166046	0.23553	1.8502	1.62205	0.19444	2.41875	0.18613	2.39263	AFF4	AFF4_1	AFF4_1	-0.18958	-0.06812	Q9UHB7_S1055sS1058s_2_2_1055_1058	Q9UHB7	Q9UHB7	8	11.05	4.17	99	1077.59	175.929	M1053m S1055s S1058s	1050	(K)	AVGmPsPVsPK	(L)	AVGM(1.0)PS(1.0)PVS(1.0)PK	7	HUMAN	AF4/FMR2 family member 4
AGAP1	0.257474	0.995942	0.484463	-0.01155	13.0513	0.0928159	0.484463	-0.01155	0.0495304	0.978855	3.07516	-0.0286592	0.53494	0.433985	0.61373	-0.63683	AGAP1	AGAP1	AGAP1	-0.27669	0.97658	E7EUN2_S269s _1_1_269_269	E7EUN2	E7EUN2	4	14.45	6.7	99	950.519	79.9661	S269s	267	(R)	FFsGIFAR	(R)	FFS(1.0)GIFAR	2	HUMAN	Arf-GAP with GTPase, ANK repeat and PH domain-containing protein 1
AGAP1_1	0.547774	0.890324	-0.207232	0.22014	5.30874	4.59718	-0.207232	0.22014	0.294528	0.346962	-1.24985	1.05256	-0.10538	-0.309085	0.45843	-0.01815	AGAP1	AGAP1_1	AGAP1_1	-0.7617	-0.38517	E7EUN2_S297s _1_1_297_297	E7EUN2	E7EUN2|O60307	2	9.28	3.25	8.411	748.408	79.9661	S297s	294	(R)	GYFsLR	(R)	GY(0.0)FS(0.99)LR	3	HUMAN	Arf-GAP with GTPase, ANK repeat and PH domain-containing protein 1
AGAP1_2	0.316452	0.912795	-0.708498	0.15175	10.9367	3.51493	-0.708498	0.15175	0.0805999	0.44515	-2.55031	0.838134	-0.3183	-1.09869	0.26566	0.03784	AGAP1	AGAP1_2	AGAP1_2	-0.78186	-1.23078	E7EUN2_S133sS138s_2_1_133_138	E7EUN2	E7EUN2	3	18.24	7.94	0	3048.45	159.919	S133s S138s	114	(R)	GLEPADLAGSAPAEEEGRGsPASGsPDVEGAR	(A)	GLEPADLAGS(0.0)APAEEEGRGS(0.99)PAS(0.50)GS(0.50)PDVEGAR	6	HUMAN	Arf-GAP with GTPase, ANK repeat and PH domain-containing protein 1
AGFG1	0.966728	0.907786	-0.0195675	0.14998	0.392711	3.67913	-0.0195675	0.14998	0.913543	0.428634	-0.11733	0.871295	0.08681	-0.125945	0.16948	0.13048	AGFG1	AGFG1	AGFG1	-0.28056	-0.32935	P52594-4_S181s _1_1_181_181	P52594-4	P52594-4|P52594-3|B8ZZY2|P52594-2	6	13.8	4.51	1.404	1084.57	79.9691	S181s	176	(K)	GTPSQsPVVGR	(S)	GT(0.0)PS(0.0)QS(0.99)PVVGR	1	HUMAN	Isoform 4 of Arf-GAP domain and FG repeat-containing protein 1
AGFG1_1	0.149006	0.861498	-4.12127	-0.58863	22.0453	5.53085	-4.12127	-0.58863	0.00624411	0.279844	-7.3072	-1.31836	-3.24508	-4.99746	0.09703	-1.27429	AGFG1	AGFG1_1	AGFG1_1	-3.53999	-3.79081	P52594-4_T177tS181s_2_2_177_181	P52594-4	P52594-4|P52594-3|B8ZZY2|P52594-2	9	19.5	8.66	1.25	2541.4	159.937	T177t S181s	162	(K)	SLLGDSAPTLHLNKGtPSQsPVVGR	(S)	S(0.0)LLGDS(0.0)APT(0.0)LHLNKGT(0.99)PS(0.0)QS(0.99)PVVGR	3	HUMAN	Isoform 4 of Arf-GAP domain and FG repeat-containing protein 1
AGGF1	0.37509	0.951122	-0.370673	-0.09565	9.17384	2.13494	-0.370673	-0.09565	0.120953	0.611654	-2.09537	-0.545953	-0.51733	-0.224015	-0.02758	-0.16372	AGGF1	AGGF1	AGGF1	-0.68764	-0.15961	Q8N302_S7sS11s_2_2_7_11	Q8N302	Q8N302|Q8N302-3|Q8N302-2	8	23.37	11.93	3.718	2662.39	159.936	S7s S11s	2	(M)	ASEAPsPPRsPPPPTSPEPELAQLR	(R)	AS(0.0)EAPS(0.99)PPRS(0.99)PPPPT(0.0)S(0.0)PEPELAQLR	1	HUMAN	Angiogenic factor with G patch and FHA domains 1
AGGF1_1	0.340256	0.978662	-0.370928	0.047015	10.0116	0.956215	-0.370928	0.047015	0.0997344	0.802377	-2.29248	0.265844	-0.2901	-0.451755	0.13044	-0.03641	AGGF1	AGGF1_1	AGGF1_1	-0.61844	-0.50958	Q8N302_S7sS11sS17s_3_2_7_17	Q8N302	Q8N302|Q8N302-3|Q8N302-2	5	15.62	2.45	0	2662.39	239.904	S7s S11s S17s	2	(M)	ASEAPsPPRsPPPPTsPEPELAQLR	(R)	AS(0.0)EAPS(0.99)PPRS(0.99)PPPPT(0.50)S(0.50)PEPELAQLR	2	HUMAN	Angiogenic factor with G patch and FHA domains 1
AGPS	0.527281	0.958045	0.321132	0.08493	5.64139	1.82893	0.321132	0.08493	0.272811	0.656306	1.32022	0.47674	0	0.642265	0.17873	-0.00887	AGPS	AGPS	AGPS	-0.37662	0.55689	O00116_S65s _1_1_65_65	O00116	O00116|B8ZZ81	6	13.53	4.05	2.316	2249.21	79.9674	S65s	62	(R)	RAAsAATAAPTATPAAQESGTIPK	(K)	RAAS(0.99)AAT(0.0)AAPT(0.0)AT(0.0)PAAQES(0.0)GT(0.0)IPK	1	HUMAN	Alkyldihydroxyacetonephosphate synthase, peroxisomal
AHCTF1	0.840051	0.942841	0.103633	-0.10792	1.61137	2.46769	0.103633	-0.10792	0.690021	0.566541	0.436644	-0.619078	0.41156	-0.204295	-0.16633	-0.04951	AHCTF1	AHCTF1	AHCTF1	0.38	-0.24902	Q8WYP5-2_S563s _1_1_563_563	Q8WYP5-2	Q8WYP5-2|Q8WYP5-3	4	12	5.01	99	1085.61	79.9697	S563s	556	(R)	CLVAGLLsPR	(F)	CLVAGLLS(1.0)PR	1	HUMAN	Isoform 2 of Protein ELYS
AHCTF1_1	0.650166	0.912795	-0.149072	-0.144115	3.80265	3.48647	-0.149072	-0.144115	0.416615	0.448077	-0.930238	-0.832358	-0.07786	-0.220285	-0.18617	-0.10206	AHCTF1	AHCTF1_1	AHCTF1_1	-0.08299	-0.21546	Q8WYP5-2_S1195s _1_1_1195_1195	Q8WYP5-2	Q8WYP5-2|Q8WYP5-3	11	16.56	8.45	5.78	1752.98	79.9637	S1195s	1185	(R)	SLPSSSQLKGsPQAISR	(A)	S(0.0)LPS(0.0)S(0.0)S(0.0)QLKGS(0.99)PQAIS(0.0)R	4	HUMAN	Isoform 2 of Protein ELYS
AHCTF1_2	0.468247	0.912795	-0.372862	-0.15504	6.89761	3.06034	-0.372862	-0.15504	0.204286	0.494272	-1.58833	-0.744814	-0.0708	-0.674925	0.07977	-0.38985	AHCTF1	AHCTF1_2	AHCTF1_2	-0.34846	-0.37931	Q8WYP5-2_S1576s _1_1_1576_1576	Q8WYP5-2	Q8WYP5-3|Q8WYP5-2	2	11.05	3.86	6.337	1582.81	79.9689	S1576s	1574	(R)	NLsFNELYPSGTLK	(L)	NLS(0.99)FNELY(0.0)PS(0.0)GT(0.0)LK	8	HUMAN	Isoform 2 of Protein ELYS
AHDC1	0.43779	0.912795	0.288177	0.127385	7.4849	3.02286	0.288177	0.127385	0.178447	0.498556	1.71591	0.737011	0.39982	0.176535	0.0906	0.16417	AHDC1	AHDC1	AHDC1	0.11133	-0.0687	Q5TGY3_S846sS850s_2_1_846_850	Q5TGY3	Q5TGY3	5	17.48	7.66	0	2596.24	159.939	S846s S850s	842	(R)	SLLDsDDSsDLLDFALSASRPESR	(K)	S(0.0)LLDS(0.99)DDS(0.50)S(0.50)DLLDFALS(0.0)AS(0.0)RPES(0.0)R	4	HUMAN	AT-hook DNA-binding motif-containing protein 1
AIFM1	0.513015	0.982047	0.215913	0.042075	5.97559	0.80685	0.215913	0.042075	0.252604	0.830453	1.3911	0.227205	0.23626	0.195565	0.17998	-0.09583	AIFM1	AIFM1	AIFM1	-0.14161	0.19715	O95831_S268s _1_1_268_268	O95831	O95831|O95831-3|O95831-4|O95831-6	2	9.87	2.63	9.864	1326.76	79.9622	S268s	266	(R)	SLsAIDRAGAEVK	(S)	S(0.0)LS(0.99)AIDRAGAEVK	2	HUMAN	Apoptosis-inducing factor 1, mitochondrial
AJUBA	0.395109	0.641769	-0.636543	0.84913	8.61921	21.8831	-0.636543	0.84913	0.137429	0.00648166	-2.00021	4.8665	-0.17071	-1.10238	0.78883	0.90943	AJUBA	AJUBA	AJUBA	-1.16196	-2.10603	Q96IF1_S119s _1_1_119_119	Q96IF1	Q96IF1	7	18.67	9.1	6.57	2583.43	79.9586	S119s	98	(R)	ALPLPQSLPPDFRLEPTAPALsPR	(S)	ALPLPQS(0.0)LPPDFRLEPT(0.0)APALS(0.99)PR	1	HUMAN	LIM domain-containing protein ajuba
AJUBA_1	0.523416	0.641769	-0.339317	0.87632	5.71073	22.6056	-0.339317	0.87632	0.268489	0.00548828	-1.33779	5.08253	0.00323	-0.681865	0.84856	0.90408	AJUBA	AJUBA_1	AJUBA_1	-1.04322	-1.68018	Q96IF1_S119s _1_1_119_119	Q96IF1	Q96IF1	4	12.46	3.03	6.615	1157.66	79.9682	S119s	111	(R)	LEPTAPALsPR	(S)	LEPT(0.0)APALS(0.99)PR	2	HUMAN	LIM domain-containing protein ajuba
AKAP1	0.375828	0.85287	0.358328	0.23105	9.14097	6.01672	0.358328	0.23105	0.121872	0.250223	2.08777	1.32394	0.23132	0.485335	0.29172	0.17038	AKAP1	AKAP1	AKAP1	-0.25828	0.22071	Q92667_S151s _1_1_151_151	Q92667	Q92667|Q92667-2	5	18.23	10.38	1.404	2054.14	79.9635	S151s	142	(K)	SIPLECPLSsPKGVLFSSK	(S)	S(0.0)IPLECPLS(0.0)S(0.99)PKGVLFS(0.0)S(0.0)K	3	HUMAN	A-kinase anchor protein 1, mitochondrial
AKAP10	0.471738	0.980825	0.262008	-0.04036	6.83085	0.821888	0.262008	-0.04036	0.207451	0.827582	1.57394	-0.231136	0.15705	0.366965	0.02144	-0.10216	AKAP10	AKAP10	AKAP10	-0.06228	0.37489	O43572_S281s _1_1_281_281	O43572	O43572|E7EMD6	4	14.23	8.53	5.107	1335.77	79.967	S281s	277	(R)	NSPAsPLKELSGK	(L)	NS(0.0)PAS(0.99)PLKELS(0.0)GK	1	HUMAN	A-kinase anchor protein 10, mitochondrial
AKAP11	0.620422	0.796132	0.196912	0.33927	4.19937	9.22653	0.196912	0.33927	0.380245	0.119494	1.01497	1.92962	-0.00331	0.397135	0.26505	0.41349	AKAP11	AKAP11	AKAP11	-0.46625	-0.11715	Q9UKA4_S448s _1_1_448_448	Q9UKA4	Q9UKA4	6	18.31	10.67	11.052	1126.58	79.963	S448s	442	(R)	EDSGLFsPIR	(S)	EDS(0.0)GLFS(0.99)PIR	2	HUMAN	A-kinase anchor protein 11
AKAP11_1	0.995481	0.978662	0.0033425	0.04832	0.0680352	1.01629	0.0033425	0.04832	0.984456	0.791355	0.0210329	0.281142	-0.0585	0.065185	0.04415	0.05249	AKAP11	AKAP11_1	AKAP11_1	-0.30054	-0.08154	Q9UKA4_S1242s _1_1_1242_1242	Q9UKA4	Q9UKA4	7	13.08	5.73	1.25	1655.84	79.9625	S1242s	1240	(R)	SVsPTFLNPSDENLK	(T)	S(0.0)VS(0.99)PT(0.0)FLNPS(0.0)DENLK	6	HUMAN	A-kinase anchor protein 11
AKAP11_2	0.727481	0.968311	0.161233	-0.10339	2.78837	1.47017	0.161233	-0.10339	0.526214	0.712825	0.709077	-0.394014	-0.12385	0.446315	-0.49248	0.2857	AKAP11	AKAP11_2	AKAP11_2	0.17075	0.06639	Q9UKA4_T1485t _1_1_1485_1485	Q9UKA4	Q9UKA4	5	13.89	6.45	3.202	1199.56	79.9641	T1485t	1483	(K)	SLtDSCLFEK	(S)	S(0.0)LT(0.99)DS(0.0)CLFEK	7	HUMAN	A-kinase anchor protein 11
AKAP11_3		0.641769	-2.90645	-1.61667		30.2639		-1.61667		0.000941054		-7.88415	-2.90645		-1.39305	-1.84029	AKAP11	AKAP11_3	AKAP11_3			Q9UKA4_T1100tT1104t_2_1_1100_1104	Q9UKA4	Q9UKA4	5	12.84	5.01	0	1689.92	159.94	T1100t T1104t	1095	(R)	NVIPDtPPStPLVPSR	(A)	NVIPDT(0.99)PPS(0.50)T(0.50)PLVPS(0.0)R	10	HUMAN	A-kinase anchor protein 11
AKAP12	0.741022	0.951122	0.261047	-0.09413	2.65297	2.07434	0.261047	-0.09413	0.542879	0.620249	0.685146	-0.532405	0.83564	-0.313545	-0.01113	-0.17713	AKAP12	AKAP12	AKAP12	0.64888	-0.24275	Q02952_S1331s _1_1_1331_1331	Q02952	Q02952|Q02952-2|Q02952-3	33	16.69	6	5.749	874.472	79.9655	S1331s	1328	(K)	SPPsPVER	(E)	S(0.0)PPS(0.99)PVER	13	HUMAN	A-kinase anchor protein 12
AKAP12_1	0.428157	0.900888	-0.285477	-0.175815	7.74277	4.18163	-0.285477	-0.175815	0.16816	0.381801	-1.77254	-0.971288	-0.20914	-0.361815	-0.06219	-0.28944	AKAP12	AKAP12_1	AKAP12_1	-0.34484	-0.16661	Q02952_S1328s _1_1_1328_1328	Q02952	Q02952|Q02952-2|Q02952-3	2	16.1	3.91	1.47	1858.96	79.9689	S1328s	1328	(K)	sPPSPVEREMVVQVER	(E)	S(0.99)PPS(0.0)PVEREMVVQVER	14	HUMAN	A-kinase anchor protein 12
AKAP12_2	0.504673	0.965807	-0.221098	-0.0715	6.15233	1.5624	-0.221098	-0.0715	0.242531	0.697846	-1.42868	-0.414669	-0.22252	-0.219675	-0.04352	-0.09948	AKAP12	AKAP12_2	AKAP12_2	-0.36558	-0.21443	Q02952_S1331s _1_1_1331_1331	Q02952	Q02952|Q02952-2|Q02952-3	9	17.84	4.19	1.667	1858.96	79.967	S1331s	1328	(K)	SPPsPVEREMVVQVER	(E)	S(0.0)PPS(0.99)PVEREMVVQVER	15	HUMAN	A-kinase anchor protein 12
AKAP12_3	0.733702	0.891365	-0.111397	-0.179675	2.72859	4.52667	-0.111397	-0.179675	0.533508	0.352641	-0.695745	-1.03885	-0.04111	-0.181685	-0.14078	-0.21857	AKAP12	AKAP12_3	AKAP12_3	-0.09821	-0.06753	Q02952_S1395s _1_1_1395_1395	Q02952	Q02952|Q02952-2|Q02952-3	10	17.45	7.95	3.997	2382.1	79.9699	S1395s	1388	(K)	EVSSLEGsPPPCLGQEEAVCTK	(I)	EVS(0.0)S(0.0)LEGS(0.99)PPPCLGQEEAVCT(0.0)K	16	HUMAN	A-kinase anchor protein 12
AKAP13	0.422291	0.859268	2.39767	-0.228065	7.90963	5.663	2.39767	-0.228065	0.161822	0.271456	1.87695	-1.25697	4.44229	0.353045	-0.34439	-0.11174	AKAP13	AKAP13	AKAP13	4.58879	0.37055	Q12802-2_S983s _1_1_983_983	Q12802-2	Q12802-2|Q12802-4	2	10.64	5.32	2.495	1598.86	79.9703	S983s	977	(K)	ALQLSNsPGASSAFLK	(A)	ALQLS(0.0)NS(0.99)PGAS(0.0)S(0.0)AFLK	1	HUMAN	Isoform 2 of A-kinase anchor protein 13
AKAP13_1	0.229388	0.842521	0.538212	0.25372	14.4424	6.45239	0.538212	0.25372	0.0359554	0.22634	3.47715	1.40609	0.53287	0.543555	0.14377	0.36367	AKAP13	AKAP13_1	AKAP13_1	0.19122	0.08565	Q12802-2_S1559s _1_1_1559_1559	Q12802-2	Q12802-2|Q12802-4	6	11.87	1.04	9.612	712.408	79.9681	S1559s	1557	(R)	SLsPFR	(R)	S(0.0)LS(0.99)PFR	2	HUMAN	Isoform 2 of A-kinase anchor protein 13
AKAP13_2	0.223252	0.870669	0.599818	0.262085	14.8681	5.19813	0.599818	0.262085	0.032598	0.302125	3.60667	1.16839	0.70404	0.495595	0.55028	-0.02611	AKAP13	AKAP13_2	AKAP13_2	-0.04413	0.42747	Q12802-2_S1754s _1_1_1754_1754	Q12802-2	Q12802-2|Q12802-4	2	10.26	2.38	1.956	1008.6	79.9648	S1754s	1752	(R)	TFsYIKNK	(M)	T(0.0)FS(0.99)Y(0.0)IKNK	3	HUMAN	Isoform 2 of A-kinase anchor protein 13
AKAP13_3	0.718071	0.982832	0.205943	-0.053745	2.89835	0.693669	0.205943	-0.053745	0.513057	0.85238	0.736082	-0.197961	0.60013	-0.188245	0.35733	-0.46482	AKAP13	AKAP13_3	AKAP13_3	0.04491	0.18235	Q12802-2_S2413s _1_1_2413_2413	Q12802-2	Q12802-2|Q12802-4|A8MYJ1	6	12.76	5.56	1.402	1482.81	79.9643	S2413s	2413	(R)	sNTEEALKGGPLMK	(S)	S(0.99)NT(0.0)EEALKGGPLMK	7	HUMAN	Isoform 2 of A-kinase anchor protein 13
AKAP13_4	0.839707	0.967426	0.125388	-0.10203	1.61713	1.5153	0.125388	-0.10203	0.689108	0.705457	0.439266	-0.404531	0.5308	-0.280025	0.26185	-0.46591	AKAP13	AKAP13_4	AKAP13_4	0.07106	0.09164	Q12802-2_T2415t _1_1_2415_2415	Q12802-2	Q12802-2|Q12802-4|A8MYJ1	4	16.1	4.8	5.418	1482.81	79.9665	T2415t	2413	(R)	SNtEEALKGGPLMK	(S)	S(0.0)NT(0.99)EEALKGGPLMK	8	HUMAN	Isoform 2 of A-kinase anchor protein 13
AKAP13_5	0.216692	0.814873	0.673787	0.29748	15.5132	6.95529	0.673787	0.29748	0.0280982	0.201591	3.8092	1.50065	0.52719	0.820385	0.09996	0.495	AKAP13	AKAP13_5	AKAP13_5	0.22934	0.23115	Q12802-2_S2732s _1_1_2732_2732	Q12802-2	Q12802-2|Q12802-4|A8MYJ1	5	11.34	5.06	1.647	1471.8	79.9689	S2732s	2722	(K)	SGSLDSELSVsPKR	(N)	S(0.0)GS(0.0)LDS(0.0)ELS(0.0)VS(0.99)PKR	13	HUMAN	Isoform 2 of A-kinase anchor protein 13
AKAP13_6	0.211392	0.767101	0.883912	0.65239	16.387	11.1194	0.883912	0.65239	0.0229774	0.0772795	4.09631	2.34693	1.14124	0.626585	1.07688	0.2279	AKAP13	AKAP13_6	AKAP13_6	-0.13353	0.30445	Q12802-2_S2724sS2732s_2_1_2722_2732	Q12802-2	Q12802|Q12802-4|A8MYJ1|Q12802-2	2	10.95	5.3	0	1309.68	159.928	S2724s S2732s	2722	(K)	SGsLDSELSVsPK	(R)	S(0.50)GS(0.50)LDS(0.0)ELS(0.0)VS(0.99)PK	16	HUMAN	Isoform 2 of A-kinase anchor protein 13
AKAP13_7	0.214884	0.687929	0.703303	0.63553	16.0613	15.4963	0.703303	0.63553	0.0247666	0.0282078	3.98753	3.22088	0.55851	0.848095	0.82934	0.44172	AKAP13	AKAP13_7	AKAP13_7	-0.46872	0.31214	Q12802-2_S2724sS2732s_2_1_2722_2732	Q12802-2	Q12802-2|Q12802-4|A8MYJ1	4	10.85	2.47	0	1479.78	159.932	S2724s S2732s	2722	(K)	SGsLDSELSVsPKR	(N)	S(0.50)GS(0.50)LDS(0.0)ELS(0.0)VS(0.99)PKR	17	HUMAN	Isoform 2 of A-kinase anchor protein 13
AKAP17A	0.950161	0.796132	0.0258625	-0.933605	0.561491	7.94935	0.0258625	-0.933605	0.878721	0.160349	0.165068	-1.89788	-0.01602	0.067745	-1.67833	-0.18888	AKAP17A	AKAP17A	AKAP17A	1.46441	0.1624	Q02040_S537s _1_1_537_537	Q02040	Q02040	9	14.94	7.34	99	1212.62	79.9646	S537s	531	(R)	VVPEDGsPEKR	(C)	VVPEDGS(1.0)PEKR	1	HUMAN	A-kinase anchor protein 17A
AKAP2	0.665576	0.951122	0.137252	0.121065	3.56481	2.05512	0.137252	0.121065	0.440068	0.623	0.879068	0.528093	0.10181	0.172695	-0.18226	0.42439	AKAP2	AKAP2	AKAP2	0.0928	-0.34593	Q9Y2D5-4_S696s _1_1_696_696	Q9Y2D5-4	Q9Y2D5-4|Q9Y2D5-6|Q9Y2D5-7|Q9Y2D5-5	7	20	16.03	1.334	2290.14	79.9819	S696s	692	(R)	SVNVsLTQEELDSGLDELSVR	(S)	S(0.0)VNVS(0.99)LT(0.0)QEELDS(0.0)GLDELS(0.0)VR	6	HUMAN	Isoform 2 of A-kinase anchor protein 2
AKAP2_1	0.896661	0.991171	0.0448625	0.020905	1.01719	0.416306	0.0448625	0.020905	0.79119	0.908593	0.287599	0.121581	0.07839	0.011335	0.0101	0.03171	AKAP2	AKAP2_1	AKAP2_1	-0.13237	-0.16463	Q9Y2D5-4_S951s _1_1_951_951	Q9Y2D5-4	Q9Y2D5-4|Q9Y2D5-6|Q9Y2D5-7|Q9Y2D5-5	20	15.66	7.83	3.606	1220.62	79.9676	S951s	949	(R)	TLsMIEEEIR	(A)	T(0.0)LS(0.99)MIEEEIR	9	HUMAN	Isoform 2 of A-kinase anchor protein 2
AKAP2_2	0.180181	0.789325	0.875112	0.41178	19.4715	10.6424	0.875112	0.41178	0.011294	0.08625	5.24447	2.20335	0.76832	0.981905	0.26498	0.55858	AKAP2	AKAP2_2	AKAP2_2	0.2513	0.30814	Q9Y2D5-4_S979s _1_1_979_979	Q9Y2D5-4	Q9Y2D5-4|Q9Y2D5-6|Q9Y2D5-7|Q9Y2D5-5	13	14.93	6.75	2.702	1153.62	79.9688	S979s	972	(R)	QVLQSTQsPR	(T)	QVLQS(0.0)T(0.0)QS(0.99)PR	12	HUMAN	Isoform 2 of A-kinase anchor protein 2
AKAP8	0.831227	0.987261	0.0709475	0.02923	1.70042	0.558006	0.0709475	0.02923	0.676018	0.879426	0.458163	0.160737	0.08037	0.061525	-0.08962	0.14808	AKAP8	AKAP8	AKAP8	-0.0279	-0.18079	O43823_S323sS328s_2_2_323_328	O43823	O43823	7	18.67	12.03	99	1951.79	159.935	S323s S328s	321	(R)	VDsEGDFsENDDAAGDFR	(S)	VDS(1.0)EGDFS(1.0)ENDDAAGDFR	2	HUMAN	A-kinase anchor protein 8
AKIRIN2	0.519369	0.944664	-0.309852	-0.116715	5.84297	2.29857	-0.309852	-0.116715	0.260437	0.589038	-1.36294	-0.582168	-0.02487	-0.594835	0.08968	-0.32311	AKIRIN2	AKIRIN2	AKIRIN2	-0.32125	-0.36595	Q53H80_S21s _1_1_21_21	Q53H80	Q53H80	10	19.16	10.93	2.655	1500.79	79.9641	S21s	10	(R)	TLDFDPLLSPAsPK	(R)	T(0.0)LDFDPLLS(0.0)PAS(0.99)PK	1	HUMAN	Akirin-2
AKT1	0.562357	0.997969	-0.209423	0.00195	5.05639	0.0372539	-0.209423	0.00195	0.312149	0.991459	-1.19652	0.011327	-0.34934	-0.069505	0.02218	-0.01828	AKT1	AKT1	AKT1	-0.56941	-0.092	P31749_S126sS129s_2_2_126_129	P31749	P31749|P31749-2	14	12.62	3.56	3.358	2136.01	159.936	S126s S129s	122	(R)	SGSPsDNsGAEEMEVSLAKPK	(H)	S(0.0)GS(0.0)PS(0.99)DNS(0.99)GAEEMEVS(0.0)LAKPK	2	HUMAN	RAC-alpha serine/threonine-protein kinase
AKT1_1	0.853767	0.978662	-0.0640075	0.048285	1.46711	0.911801	-0.0640075	0.048285	0.713328	0.810625	-0.401369	0.254447	-0.1299	0.001885	0.20916	-0.11259	AKT1	AKT1_1	AKT1_1	-0.53695	0.02024	P31749_S124sS126sS129s_3_3_124_129	P31749	P31749|P31749-2	12	13.01	4.3	1.25	2136.01	255.893	S124s S126s S129s M134m	122	(R)	SGsPsDNsGAEEmEVSLAKPK	(H)	S(0.0)GS(0.99)PS(0.99)DNS(0.99)GAEEM(1.0)EVS(0.0)LAKPK	3	HUMAN	RAC-alpha serine/threonine-protein kinase
AKT1S1	0.465565	0.905406	0.247502	0.62961	6.9433	3.74582	0.247502	0.62961	0.202148	0.422102	1.5982	0.9653	0.25746	0.237545	1.56327	-0.30405	AKT1S1	AKT1S1	AKT1S1	-1.5037	0.44737	Q96B36-3_S203s _1_1_203_203	Q96B36-3	Q96B36-3|Q96B36-2	5	13.02	5.72	4.498	1315.74	79.9653	S203s	203	(K)	sLPVSVPVWGFK	(E)	S(0.99)LPVS(0.0)VPVWGFK	2	HUMAN	Isoform 3 of Proline-rich AKT1 substrate 1
AKT1S1_1	0.591424	0.766721	0.221348	-0.437955	4.58558	11.2834	0.221348	-0.437955	0.34789	0.0744157	1.09694	-2.32989	0.44294	-0.000245	-0.59019	-0.28572	AKT1S1	AKT1S1_1	AKT1S1_1	0.83525	0.187	Q96B36-3_T266t _1_1_266_266	Q96B36-3	Q96B36-3|Q96B36-2	10	13.49	5.74	2.75	952.473	79.9663	T266t	264	(R)	LNtSDFQK	(L)	LNT(0.99)S(0.0)DFQK	5	HUMAN	Isoform 3 of Proline-rich AKT1 substrate 1
ALS2	0.141736	0.793796	-1.20912	-0.374065	23.5289	10.0059	-1.20912	-0.374065	0.00443723	0.0998651	-7.15375	-2.07941	-1.32541	-1.09282	-0.2678	-0.48033	ALS2	ALS2	ALS2	-1.2555	-0.70673	Q96Q42_S492s _1_1_492_492	Q96Q42	Q96Q42|Q96Q42-3	5	18.65	10.11	5.631	1366.81	79.9637	S492s	482	(R)	LSLPGLLSQVsPR	(L)	LS(0.0)LPGLLS(0.0)QVS(0.99)PR	3	HUMAN	Alsin
ALS2_1	0.37504	0.971159	0.389153	0.070125	9.19888	1.3723	0.389153	0.070125	0.120257	0.729072	2.10116	0.369235	0.56327	0.215035	-0.09148	0.23173	ALS2	ALS2_1	ALS2_1	0.45686	-0.10127	Q96Q42_S483sS492s_2_2_483_492	Q96Q42	Q96Q42|Q96Q42-3	15	18.25	6.29	9.967	1522.91	159.936	S483s S492s	481	(R)	RLsLPGLLSQVsPR	(L)	RLS(0.99)LPGLLS(0.0)QVS(0.99)PR	7	HUMAN	Alsin
AMER1	0.194654	0.875487	-0.686593	-0.20233	17.3506	4.99502	-0.686593	-0.20233	0.0184052	0.31659	-4.43129	-1.12944	-0.69964	-0.673545	-0.10124	-0.30342	AMER1	AMER1	AMER1	-0.79629	-0.46436	Q5JTC6_T242tS246s_2_2_242_246	Q5JTC6	Q5JTC6|Q5JTC6-2	4	9.66	3.56	2	1444.74	159.925	T242t S246s	239	(K)	VSPtPEPsPPATEK	(M)	VS(0.0)PT(0.99)PEPS(0.99)PPAT(0.0)EK	1	HUMAN	APC membrane recruitment protein 1
AMOT	0.193687	0.994893	-0.929893	0.009955	17.6992	0.191279	-0.929893	0.009955	0.0169855	0.956912	-4.55752	0.057177	-0.70235	-1.15743	-0.04583	0.06574	AMOT	AMOT	AMOT	-0.85441	-1.31741	Q4VCS5_S714s _1_1_714_714	Q4VCS5	Q4VCS5|E7ERM3|Q4VCS5-2|A6NP16	6	10.3	2.26	2.363	2188.04	79.9677	S714s	707	(R)	DTTVISHsPNTSYDTALEAR	(I)	DT(0.0)T(0.0)VIS(0.0)HS(0.99)PNT(0.0)S(0.0)Y(0.0)DT(0.0)ALEAR	1	HUMAN	Angiomotin
AMOTL2	0.14735	0.793796	-1.03569	-0.372265	22.6163	10.0429	-1.03569	-0.372265	0.00547484	0.0990162	-6.67799	-2.08658	-1.01824	-1.05313	-0.2765	-0.46803	AMOTL2	AMOTL2	AMOTL2	-0.93963	-0.67934	Q9Y2J4-4_S598s _1_1_598_598	Q9Y2J4-4	Q9Y2J4-4|Q9Y2J4-2	3	17.47	9	1.306	1848.91	79.976	S598s	585	(R)	QAGAPGGSSGSGGsPELSALR	(L)	QAGAPGGS(0.0)S(0.0)GS(0.0)GGS(0.99)PELS(0.0)ALR	2	HUMAN	Isoform 4 of Angiomotin-like protein 2
AMPD2	0.680754	0.996432	-0.180363	-0.00423	3.3788	0.075196	-0.180363	-0.00423	0.459325	0.982835	-0.8388	-0.0227655	0.0751	-0.435825	0.13698	-0.14544	AMPD2	AMPD2	AMPD2	-0.25977	-0.38462	Q01433_S100s _1_1_100_100	Q01433	Q01433|Q01433-2	5	12.41	2.9	99	1039.56	79.9636	S100s	100	(R)	sLPGPAPCLK	(H)	S(1.0)LPGPAPCLK	2	HUMAN	AMP deaminase 2
AMPD2_1	0.427159	0.9165	0.275842	0.12362	7.76717	2.93702	0.275842	0.12362	0.167218	0.508508	1.77792	0.719066	0.25691	0.294775	0.13266	0.11458	AMPD2	AMPD2_1	AMPD2_1	-0.02185	0.03567	Q01433_S168s_1_1_168_168	Q01433	Q01433|Q01433-4|Q01433-2|Q01433-5|Q01433-3	56	20.28	5.42	99	1777.05	62.9396	Q166q S168s	166	(R)	qIsQDVKLEPDILLR	(A)	Q(1.0)IS(1.0)QDVKLEPDILLR	4	HUMAN	AMP deaminase 2
ANAPC1	0.634191	0.796132	-0.156067	-0.373935	4.0134	8.11029	-0.156067	-0.373935	0.396881	0.154515	-0.975333	-1.71789	-0.2257	-0.086435	-0.10687	-0.641	ANAPC1	ANAPC1	ANAPC1	-0.31673	0.5047	Q9H1A4_S688s _1_1_688_688	Q9H1A4	Q9H1A4	10	17.64	10.69	2.839	1624.85	79.9697	S688s	680	(R)	NFDFEGSLsPVIAPK	(K)	NFDFEGS(0.0)LS(0.99)PVIAPK	2	HUMAN	Anaphase-promoting complex subunit 1
ANK2	0.784996	0.897821	0.154353	-0.186015	2.17866	4.43447	0.154353	-0.186015	0.605528	0.360207	0.572609	-1.02087	0.52774	-0.219035	-0.06497	-0.30706	ANK2	ANK2	ANK2	0.39482	-0.0062	Q01484_S31s _1_1_31_31	Q01484	Q01484|I6L894|Q01484-2|Q01484-5	4	14.68	6.95	1.955	1002.49	79.9694	S31s	29	(K)	SDsNASFLR	(A)	S(0.0)DS(0.99)NAS(0.0)FLR	1	HUMAN	Ankyrin-2
ANK3	0.35955	0.991171	0.516737	0.03228	9.58293	0.421166	0.516737	0.03228	0.11008	0.907577	2.19078	0.123284	0.82134	0.212135	-0.35535	0.41991	ANK3	ANK3	ANK3	0.9788	-0.30201	Q12955_S1459s _1_1_1459_1459	Q12955	Q12955|Q12955-4|Q12955-5|Q12955-7|Q12955-6	4	16.01	4.19	4.176	1148.65	79.9655	S1459s	1457	(R)	RQsFASLALR	(K)	RQS(0.99)FAS(0.0)LALR	1	HUMAN	Ankyrin-3
ANKLE2	0.853767	0.912795	0.0643575	0.161965	1.4817	3.42375	0.0643575	0.161965	0.710934	0.454596	0.404963	0.8196	0.12623	0.002485	-0.03306	0.35699	ANKLE2	ANKLE2	ANKLE2	-0.0386	-0.43752	Q86XL3_S662s _1_1_662_662	Q86XL3	Q86XL3|Q86XL3-3	7	13.95	3.65	10.16	1460.73	79.9612	S662s	660	(R)	NNsPPTVGAFGHTR	(C)	NNS(0.99)PPT(0.0)VGAFGHT(0.0)R	2	HUMAN	Ankyrin repeat and LEM domain-containing protein 2
ANKRD11	0.460956	0.936663	0.360403	-0.138315	7.05071	2.58833	0.360403	-0.138315	0.19721	0.55102	1.62142	-0.645105	0.08737	0.633435	-0.39461	0.11798	ANKRD11	ANKRD11	ANKRD11	0.2841	0.42123	Q6UB99_S1792s _1_1_1792_1792	Q6UB99	Q8IU85|Q8IU85-2|Q6UB99	2	9.54	2.54	3.981	781.451	79.9668	S1792s	1790	(R)	SVsVDIR	(R)	S(0.0)VS(0.99)VDIR	2	HUMAN	Ankyrin repeat domain-containing protein 11
ANKRD13D	0.149006	0.946446	-0.996112	-0.09877	22.0325	2.25444	-0.996112	-0.09877	0.00626258	0.595053	-6.38865	-0.572453	-0.96356	-1.02866	-0.12937	-0.06817	ANKRD13D	ANKRD13D	ANKRD13D	-1.03208	-1.05473	Q6ZTN6-3_S552sT556t_2_2_552_556	Q6ZTN6-3	Q6ZTN6-3|Q6ZTN6-2	5	15.13	4.89	5.542	2283.19	159.927	S552s T556t	549	(R)	GPGsPPRtPPAPGPPSFEEQLR	(L)	GPGS(0.99)PPRT(0.99)PPAPGPPS(0.0)FEEQLR	1	HUMAN	Isoform 3 of Ankyrin repeat domain-containing protein 13D
ANKRD17	0.406117	0.941483	-1.21413	0.108875	8.2947	2.52888	-1.21413	0.108875	0.148092	0.558614	-1.96997	0.63231	-0.25074	-2.17752	0.08763	0.13012	ANKRD17	ANKRD17	ANKRD17	-0.53626	-2.40186	O75179_S1696sS1700s_2_2_1696_1700	O75179	O75179|O75179-2|O75179-7|O75179-6|O75179-4	3	10.51	5.66	1.5	1127.57	159.933	S1696s S1700s	1693	(K)	SGPsPLSsPNGK	(L)	S(0.0)GPS(0.99)PLS(0.0)S(0.99)PNGK	4	HUMAN	Ankyrin repeat domain-containing protein 17
ANKRD17_1	0.413397	0.875487	-1.21642	0.19448	8.05888	4.96956	-1.21642	0.19448	0.156355	0.318452	-1.91282	1.12454	-0.22047	-2.21237	0.15583	0.23313	ANKRD17	ANKRD17_1	ANKRD17_1	-0.56537	-2.53973	O75179_S1696sS1700sS1709s_3_2_1693_1709	O75179	O75179|O75179-2|O75179-7|O75179-6|O75179-4	11	14.29	6.98	1	1832.04	239.901	S1696s S1700s S1709s	1693	(K)	SGPsPLSsPNGKLTVAsPK	(R)	S(0.50)GPS(0.50)PLS(0.0)S(0.99)PNGKLT(0.0)VAS(0.99)PK	9	HUMAN	Ankyrin repeat domain-containing protein 17
ANKRD50	0.141736	0.766721	-1.47628	-0.62063	23.9635	11.1998	-1.47628	-0.62063	0.00401467	0.0758617	-7.39091	-2.34724	-1.69238	-1.26018	-0.2264	-1.01486	ANKRD50	ANKRD50	ANKRD50	-1.66387	-0.33955	Q9ULJ7_S1111s _1_1_1111_1111	Q9ULJ7	Q9ULJ7|Q9ULJ7-2	4	18.75	9.27	1.555	2990.43	79.9694	S1111s	1100	(K)	YGASSLNGCSPsPVHTMEQKPLQSLSSK	(V)	Y(0.0)GAS(0.0)S(0.0)LNGCS(0.0)PS(0.99)PVHT(0.0)MEQKPLQS(0.0)LS(0.0)S(0.0)K	2	HUMAN	Ankyrin repeat domain-containing protein 50
ANKS1A	0.295733	0.991171	-0.422083	0.018525	11.6112	0.31792	-0.422083	0.018525	0.0690043	0.929411	-2.68971	0.0937758	-0.46659	-0.377575	-0.17622	0.21327	ANKS1A	ANKS1A	ANKS1A	-0.46969	-0.68509	Q92625_S626s _1_1_626_626	Q92625	Q92625	19	16.44	8.15	1.215	2476.13	79.9482	S626s	622	(R)	SLSKsDSDLLTCSPTEDATMGSR	(S)	S(0.0)LS(0.0)KS(0.99)DS(0.0)DLLT(0.0)CS(0.0)PT(0.0)EDAT(0.0)MGS(0.0)R	1	HUMAN	Ankyrin repeat and SAM domain-containing protein 1A
ANLN	0.484493	0.861807	-0.398018	-0.2327	6.55596	5.50676	-0.398018	-0.2327	0.221006	0.2814	-1.52372	-1.22728	-0.04125	-0.754785	-0.07257	-0.39283	ANLN	ANLN	ANLN	-0.16657	-0.45539	Q9NQW6_S295s _1_1_295_295	Q9NQW6	Q9NQW6|Q9NQW6-2	9	13.04	4.24	1.242	1506.8	79.97	S295s	293	(K)	ATsPVKSTTSITDAK	(S)	AT(0.0)S(0.99)PVKS(0.0)T(0.0)T(0.0)S(0.0)IT(0.0)DAK	3	HUMAN	Actin-binding protein anillin
ANLN_1	0.618488	0.978662	-0.244782	-0.072695	4.2272	1.08831	-0.244782	-0.072695	0.377816	0.778339	-1.02089	-0.299518	0.06862	-0.558185	0.26856	-0.41395	ANLN	ANLN_1	ANLN_1	-0.39783	-0.23847	Q9NQW6_S658s _1_1_658_658	Q9NQW6	Q9NQW6|Q9NQW6-2	6	15.85	6.15	2.772	2444.16	79.9694	S658s	656	(R)	AEsGDSLGSEDRDLLYSIDAYR	(S)	AES(0.99)GDS(0.0)LGS(0.0)EDRDLLY(0.0)S(0.0)IDAY(0.0)R	8	HUMAN	Actin-binding protein anillin
AP3B2	0.480821	0.868602	-0.271927	-0.493425	6.64106	5.27395	-0.271927	-0.493425	0.216718	0.296896	-1.53313	-1.24733	-0.12363	-0.420225	0.11815	-1.105	AP3B2	AP3B2	AP3B2	-0.43967	0.59054	Q13367-4_S272s _1_1_272_272	Q13367-4	Q13367-4|Q13367-3	5	20.75	12.15	1.461	2590.17	79.9701	S272s	268	(K)	AFYGsEEDEAKGAGSEETAAAAAPSR	(K)	AFY(0.0)GS(0.99)EEDEAKGAGS(0.0)EET(0.0)AAAAAPS(0.0)R	2	HUMAN	Isoform 4 of AP-3 complex subunit beta-2
APC	0.781358	0.946267	0.103517	0.108415	2.23215	2.28244	0.103517	0.108415	0.598115	0.591229	0.583224	0.578621	0.25225	-0.045215	0.25764	-0.04081	APC	APC	APC	-0.20328	-0.09865	P25054_S780s _1_1_780_780	P25054	P25054|P25054-2	3	16.42	6.38	8.465	2678.3	79.9678	S780s	759	(K)	ALEAELDAQHLSETFDNIDNLsPK	(A)	ALEAELDAQHLS(0.0)ET(0.0)FDNIDNLS(0.99)PK	1	HUMAN	Adenomatous polyposis coli protein
APC_1	0.405143	0.952125	0.296378	-0.09983	8.35042	1.95975	0.296378	-0.09983	0.146204	0.636833	1.90771	-0.506577	0.27297	0.319785	0.09297	-0.29263	APC	APC_1	APC_1	-0.0179	0.51818	P25054_S2789s _1_1_2789_2789	P25054	P25054|P25054-2	3	12.81	5.63	12.632	1301.65	79.9674	S2789s	2781	(R)	VTPFNYNPsPR	(K)	VT(0.0)PFNY(0.0)NPS(0.99)PR	8	HUMAN	Adenomatous polyposis coli protein
APC_2	0.262612	0.796132	0.470137	0.28966	12.7047	7.93615	0.470137	0.28966	0.0536447	0.160837	2.97972	1.68507	0.52275	0.417525	0.28224	0.29708	APC	APC_2	APC_2	0.04263	0.02621	P25054_T2442tS2449s_2_1_2442_2451	P25054	P25054|P25054-2	4	14.05	4.31	0.5	1574.85	159.928	T2442t S2449s	2440	(R)	QStFIKEAPsPTLR	(R)	QS(0.0)T(0.99)FIKEAPS(0.50)PT(0.50)LR	11	HUMAN	Adenomatous polyposis coli protein
APEH	0.724686	0.900888	-0.292637	-0.38721	2.8278	3.99705	-0.292637	-0.38721	0.521459	0.398378	-0.724791	-0.974809	-0.90779	0.322515	-1.00181	0.22739	APEH	APEH	APEH	-0.10387	0.0009	C9JIF9_S187s _1_1_187_187	C9JIF9	C9JIF9|P13798	3	13.66	4.27	3.783	1361.65	79.9622	S187s	181	(K)	ALDVSAsDDEIAR	(L)	ALDVS(0.0)AS(0.99)DDEIAR	1	HUMAN	Acylamino-acid-releasing enzyme
API5	0.460956	0.692046	-0.979448	-0.65879	7.05	15.0896	-0.979448	-0.65879	0.197242	0.0309771	-1.67442	-3.12946	-0.06828	-1.89061	-0.41574	-0.90184	API5	API5	API5	0.14957	-1.08301	Q9BZZ5_S464s _1_1_464_464	Q9BZZ5	Q9BZZ5|B4E283|G3V1C3|Q9BZZ5-2|Q9BZZ5-5|Q9BZZ5-1	3	11.52	4.87	1.806	1320.66	79.9627	S464s	456	(R)	ASEDTTSGsPPKK	(S)	AS(0.0)EDT(0.0)T(0.0)S(0.0)GS(0.99)PPKK	1	HUMAN	Apoptosis inhibitor 5
ARFGAP2	0.747075	0.894138	-0.159257	-0.178265	2.59621	4.4771	-0.159257	-0.178265	0.55002	0.35669	-0.66607	-1.02919	-0.47115	0.152635	-0.22143	-0.1351	ARFGAP2	ARFGAP2	ARFGAP2	-0.44761	0.19349	Q8N6H7_S146s _1_1_146_146	Q8N6H7	Q8N6H7	5	17.68	4.49	1.609	2479.2	79.9611	S146s	129	(R)	HGTDLWIDNMSSAVPNHsPEKK	(D)	HGT(0.0)DLWIDNMS(0.0)S(0.0)AVPNHS(0.99)PEKK	1	HUMAN	ADP-ribosylation factor GTPase-activating protein 2
ARFGAP2_1	0.776379	0.978662	0.142398	0.060065	2.28203	0.850278	0.142398	0.060065	0.591286	0.82219	0.594691	0.239079	0.45507	-0.170275	0.42132	-0.30119	ARFGAP2	ARFGAP2_1	ARFGAP2_1	-0.16414	0.05142	Q8N6H7_S432s _1_1_432_432	Q8N6H7	Q8N6H7|Q8N6H7-2|G5E9L0|Q8N6H7-3	10	15.24	7.56	2.444	1130.53	79.9671	S432s	430	(K)	AIsSDMFFGR	(E)	AIS(0.99)S(0.0)DMFFGR	5	HUMAN	ADP-ribosylation factor GTPase-activating protein 2
ARFGAP2_2	0.831227	0.973542	-0.0901975	0.064485	1.70058	1.33677	-0.0901975	0.064485	0.675992	0.735061	-0.458203	0.360627	0.11799	-0.298385	0.16322	-0.03425	ARFGAP2	ARFGAP2_2	ARFGAP2_2	-0.24312	-0.35837	Q8N6H7_S520s _1_1_520_520	Q8N6H7	Q8N6H7|Q8N6H7-2|G5E9L0|Q8N6H7-3	3	16.81	8.04	1.386	2088.98	79.97	S520s	503	(K)	MAVLANGVMNSLQDRYGsY	(-)	MAVLANGVMNS(0.0)LQDRY(0.0)GS(0.99)Y(0.0)	6	HUMAN	ADP-ribosylation factor GTPase-activating protein 2
ARGLU1	0.895575	0.978662	0.0664275	-0.050635	1.03279	1.01861	0.0664275	-0.050635	0.788353	0.790932	0.291652	-0.281731	-0.21954	0.352395	-0.1558	0.05453	ARGLU1	ARGLU1	ARGLU1	-0.26006	0.20362	Q9NWB6_S77s _1_1_77_77	Q9NWB6	Q9NWB6|Q9NWB6-2	13	16.32	4.94	1.137	1442.78	79.9674	S77s	75	(R)	ASsPPDRIDIFGR	(T)	AS(0.0)S(0.99)PPDRIDIFGR	1	HUMAN	Arginine and glutamate-rich protein 1
ARHGAP11A	0.31605	0.965807	1.01279	-0.07862	10.9611	1.57029	1.01279	-0.07862	0.080147	0.696581	2.6148	-0.416531	1.59869	0.426885	0.07741	-0.23465	ARHGAP11A	ARHGAP11A	ARHGAP11A	1.32339	0.56059	Q6P4F7_S285s _1_1_285_285	Q6P4F7	Q6P4F7|Q6P4F7-3|Q6P4F7-2|H3BR51	9	20.38	6.86	9.851	1477.78	79.9653	S285s	283	(R)	RQsVGDFVSGALNK	(F)	RQS(0.99)VGDFVS(0.0)GALNK	1	HUMAN	Rho GTPase-activating protein 11A
ARHGAP12	0.701199	0.891365	-0.120292	-0.182105	3.09616	4.52203	-0.120292	-0.182105	0.490212	0.353018	-0.777106	-1.03795	-0.11418	-0.126405	-0.11152	-0.25269	ARHGAP12	ARHGAP12	ARHGAP12	-0.17178	0.07872	Q8IWW6_T230tS240s_2_1_230_240	Q8IWW6	Q8IWW6|Q8IWW6-4|Q8IWW6-2|Q8IWW6-3	16	16.17	6.9	0.25	2396.22	159.937	T230t S240s	229	(R)	AtTPPNQGRPDsPVYANLQELK	(I)	AT(0.50)T(0.50)PPNQGRPDS(0.99)PVY(0.0)ANLQELK	6	HUMAN	Rho GTPase-activating protein 12
ARHGAP21	0.86264	0.988722	-0.0593775	-0.026175	1.39106	0.525874	-0.0593775	-0.026175	0.725929	0.885957	-0.382558	-0.151946	-0.039	-0.079755	-0.00251	-0.04984	ARHGAP21	ARHGAP21	ARHGAP21	-0.35968	-0.11545	Q5T5U3_S458s _1_1_458_458	Q5T5U3	Q5T5U3|Q5T5U3-3	8	17.48	6.78	1.867	1630.87	79.9647	S458s	456	(R)	SVsQERLEDSVLMK	(Y)	S(0.0)VS(0.99)QERLEDS(0.0)VLMK	1	HUMAN	Rho GTPase-activating protein 21
ARHGAP21_1	0.377678	0.966645	0.386327	0.09565	9.06838	1.54173	0.386327	0.09565	0.123926	0.701176	2.07102	0.409777	0.56456	0.208095	0.41143	-0.22013	ARHGAP21	ARHGAP21_1	ARHGAP21_1	-0.07722	0.33399	Q5T5U3_S1526s _1_1_1526_1526	Q5T5U3	Q5T5U3	7	12.38	3.73	99	1070.66	79.9639	S1526s	1520	(R)	FAILKEsPR	(S)	FAILKES(1.0)PR	8	HUMAN	Rho GTPase-activating protein 21
ARHGAP23	0.257474	0.952125	-0.558272	-0.10489	13.0166	1.93927	-0.558272	-0.10489	0.0499273	0.639843	-3.06554	-0.501932	-0.72255	-0.393995	-0.34257	0.13279	ARHGAP23	ARHGAP23	ARHGAP23	-0.57787	-0.62103	Q9P227_S361s _1_1_361_361	Q9P227	Q9P227|Q9P227-2	3	15.3	8.73	15.222	1330.74	79.9662	S361s	361	(R)	sAEALGPGALVSPR	(F)	S(0.99)AEALGPGALVS(0.0)PR	1	HUMAN	Rho GTPase-activating protein 23
ARHGAP23_1	0.52001	0.983141	-0.252518	0.042895	5.8302	0.681363	-0.252518	0.042895	0.261204	0.854798	-1.36023	0.194032	-0.07705	-0.427985	-0.23511	0.3209	ARHGAP23	ARHGAP23_1	ARHGAP23_1	-0.03983	-0.84312	Q9P227_S361sS372s_2_2_361_372	Q9P227	Q9P227|Q9P227-2	4	14.96	7.84	99	1330.74	159.934	S361s S372s	361	(R)	sAEALGPGALVsPR	(F)	S(1.0)AEALGPGALVS(1.0)PR	7	HUMAN	Rho GTPase-activating protein 23
ARHGAP29	0.873663	0.989022	-0.125193	0.027455	1.25184	0.519353	-0.125193	0.027455	0.749577	0.887288	-0.350081	0.150156	0.40767	-0.658055	0.15225	-0.09734	ARHGAP29	ARHGAP29	ARHGAP29	0.05753	-0.65495	Q52LW3_S1029s _1_1_1029_1029	Q52LW3	Q52LW3	2	9.83	3.1	99	1109.63	79.9667	S1029s	1025	(R)	LLLAsPPNER	(N)	LLLAS(1.0)PPNER	3	HUMAN	Rho GTPase-activating protein 29
ARHGAP32	0.988765	0.881692	-0.0067225	-0.187755	0.137401	4.79818	-0.0067225	-0.187755	0.968857	0.33127	-0.0421528	-1.0915	-0.07266	0.059215	-0.17306	-0.20245	ARHGAP32	ARHGAP32	ARHGAP32	-0.09749	0.16744	A7KAX9_S892s _1_1_892_892	A7KAX9	A7KAX9|A7KAX9-2|G3V174	6	15.5	8.14	6.197	914.528	79.9674	S892s	887	(K)	VVYAFsPK	(I)	VVY(0.0)AFS(0.99)PK	3	HUMAN	Rho GTPase-activating protein 32
ARHGAP35	0.209499	0.796132	0.678503	0.29194	16.6187	7.81286	0.678503	0.29194	0.0217837	0.165468	4.17504	1.66185	0.76341	0.593595	0.21916	0.36472	ARHGAP35	ARHGAP35	ARHGAP35	0.34635	0.13464	Q9NRY4_S975s _1_1_975_975	Q9NRY4	Q9NRY4	4	17.48	8.31	2.113	2828.27	79.9649	S975s	973	(R)	AGsPLCNSNLQDSEEDIEPSYSLFR	(E)	AGS(0.99)PLCNS(0.0)NLQDS(0.0)EEDIEPS(0.0)Y(0.0)S(0.0)LFR	2	HUMAN	Rho GTPase-activating protein 35
ARHGAP35_1	0.810829	0.991171	0.0925825	-0.01699	1.90545	0.26979	0.0925825	-0.01699	0.644844	0.939769	0.507043	-0.079977	-0.07325	0.258415	-0.26664	0.23266	ARHGAP35	ARHGAP35_1	ARHGAP35_1	-0.01106	-0.06075	Q9NRY4_S1179s _1_1_1179_1179	Q9NRY4	Q9NRY4	14	18.86	12.18	3.331	1585.78	79.9672	S1179s	1173	(R)	TSFSVGsDDELGPIR	(K)	T(0.0)S(0.0)FS(0.0)VGS(0.99)DDELGPIR	7	HUMAN	Rho GTPase-activating protein 35
ARHGAP35_2	0.978701	0.868189	0.0117775	-0.20746	0.242204	5.30652	0.0117775	-0.20746	0.945757	0.294678	0.0734783	-1.18911	0.08321	-0.059655	-0.14737	-0.26755	ARHGAP35	ARHGAP35_2	ARHGAP35_2	0.03269	0.11365	Q9NRY4_S1179s _1_1_1179_1179	Q9NRY4	Q9NRY4	3	12.98	4.91	1.622	1725.88	79.9701	S1179s	1173	(R)	TSFSVGsDDELGPIRK	(K)	T(0.0)S(0.0)FS(0.0)VGS(0.99)DDELGPIRK	8	HUMAN	Rho GTPase-activating protein 35
ARHGAP35_3	0.827228	0.809422	-0.170233	-1.32272	1.73618	7.21115	-0.170233	-1.32272	0.670475	0.190058	-0.470253	-1.8551	-0.71107	0.370605	-2.32302	-0.32242	ARHGAP35	ARHGAP35_3	ARHGAP35_3	1.41406	0.59879	Q9NRY4_S770sS773s_2_1_769_773	Q9NRY4	Q9NRY4	9	17.29	7.81	0	2162.18	159.929	S770s S773s	764	(R)	NLNLVSsTAsIKDLADVDLR	(I)	NLNLVS(0.50)S(0.50)T(0.0)AS(0.99)IKDLADVDLR	9	HUMAN	Rho GTPase-activating protein 35
ARHGAP35_4	0.657726	0.867974	0.141017	0.21976	3.69407	5.31549	0.141017	0.21976	0.427162	0.29407	0.906919	1.19082	0.11515	0.166885	0.08533	0.35419	ARHGAP35	ARHGAP35_4	ARHGAP35_4	-0.16807	-0.28154	Q9NRY4_S1134sS1142s_2_1_1134_1142	Q9NRY4	Q9NRY4	4	13.18	8.17	0	2138.88	159.926	S1134s S1142s	1125	(K)	AQSNGSGNGsDSEMDTSsLER	(G)	AQS(0.0)NGS(0.0)GNGS(0.99)DS(0.0)EMDT(0.33)S(0.33)S(0.33)LER	11	HUMAN	Rho GTPase-activating protein 35
ARHGAP35_5	0.693269	0.796132	0.247312	0.34015	3.2034	9.41685	0.247312	0.34015	0.478255	0.114371	0.805041	1.96603	-0.19859	0.693215	0.38007	0.30023	ARHGAP35	ARHGAP35_5	ARHGAP35_5	-0.77654	0.29875	Q9NRY4_S1174sS1179s_2_1_1173_1179	Q9NRY4	Q9NRY4	4	12.44	8.57	0.75	1589.77	159.938	S1174s S1179s	1173	(R)	TsFSVGsDDELGPIR	(K)	T(0.50)S(0.50)FS(0.0)VGS(0.99)DDELGPIR	13	HUMAN	Rho GTPase-activating protein 35
ARHGAP39	0.40665	0.859268	0.292148	0.22393	8.25651	5.82607	0.292148	0.22393	0.1494	0.261452	1.88665	1.28788	0.28284	0.301455	0.17114	0.27672	ARHGAP39	ARHGAP39	ARHGAP39	-0.09501	-0.0695	Q9C0H5-2_S286s _1_1_286_286	Q9C0H5-2	Q9C0H5|Q9C0H5-2	8	14.56	4.21	1.835	1698.94	79.9618	S286s	278	(K)	RAELPGSSsPLLAQPR	(K)	RAELPGS(0.0)S(0.0)S(0.99)PLLAQPR	1	HUMAN	Isoform 2 of Rho GTPase-activating protein 39
ARHGDIA	0.952226	0.881692	0.0416225	0.324115	0.540986	4.81987	0.0416225	0.324115	0.882879	0.329619	0.159647	1.11163	0.39737	-0.314125	0.77366	-0.12543	ARHGDIA	ARHGDIA	ARHGDIA	-0.57418	-0.28293	J3QQX2_S24s _1_1_24_24	J3QQX2	J3QQX2|P52565|P52565-2|J3KRE2|J3KS60	5	15.08	4.16	1.814	3614.73	79.9621	S24s	2	(M)	AEQEPTAEQLAQIAAENEEDEHsVNYKPPAQK	(S)	AEQEPT(0.0)AEQLAQIAAENEEDEHS(0.99)VNY(0.0)KPPAQK	1	HUMAN	Rho GDP-dissociation inhibitor 1
ARHGEF11	0.130505	0.796132	-2.41836	-0.331545	24.8305	9.04591	-2.41836	-0.331545	0.00328817	0.124569	-8.2392	-1.89517	-1.99778	-2.83894	-0.39693	-0.26616	ARHGEF11	ARHGEF11	ARHGEF11	-1.79225	-2.667	O15085-2_S291sT294t_2_2_291_294	O15085-2	O15085-2	19	16.93	5.82	1.108	2212.14	159.927	S291s T294t	281	(R)	NSVLSDPGLDsPRtSPVIMAR	(V)	NS(0.0)VLS(0.0)DPGLDS(0.99)PRT(0.99)S(0.0)PVIMAR	10	HUMAN	Isoform 2 of Rho guanine nucleotide exchange factor 11
ARHGEF11_1	0.170737	0.944664	-2.04801	0.126735	19.9639	2.30181	-2.04801	0.126735	0.0100834	0.588598	-5.86314	0.582881	-1.53012	-2.5659	0.39301	-0.13954	ARHGEF11	ARHGEF11_1	ARHGEF11_1	-2.12102	-2.5206	O15085-2_T708tT712t_2_2_708_712	O15085-2	O15085-2	3	15.23	5.87	8.218	1327.69	159.929	T708t T712t	703	(R)	SLENPtPPFtPK	(M)	S(0.0)LENPT(0.99)PPFT(0.99)PK	12	HUMAN	Isoform 2 of Rho guanine nucleotide exchange factor 11
ARHGEF11_2	0.394916	0.871969	-0.408268	2.38586	8.63353	5.10549	-0.408268	2.38586	0.136977	0.308639	-1.97161	1.45915	-0.64371	-0.172825	0.40751	4.36422	ARHGEF11	ARHGEF11_2	ARHGEF11_2	-1.24911	-4.63129	O15085-2_S285sS291sS295s_3_2_285_295	O15085-2	O15085-2	2	11.49	2.77	0	2212.14	255.89	S285s S291s S295s M299m	281	(R)	NSVLsDPGLDsPRTsPVImAR	(V)	NS(0.0)VLS(0.99)DPGLDS(0.99)PRT(0.50)S(0.50)PVIM(1.0)AR	15	HUMAN	Isoform 2 of Rho guanine nucleotide exchange factor 11
ARHGEF12	0.484493	0.870669	0.265122	0.20259	6.57647	5.21827	0.265122	0.20259	0.219964	0.300728	1.51928	1.17224	0.40312	0.127125	0.16614	0.23904	ARHGEF12	ARHGEF12	ARHGEF12	0.03909	-0.20614	Q9NZN5_S1327s _1_1_1327_1327	Q9NZN5	Q9NZN5|Q9NZN5-2	2	14.4	7.86	4.482	1404.65	79.961	S1327s	1317	(R)	TGTGDIATCYsPR	(T)	T(0.0)GT(0.0)GDIAT(0.0)CY(0.0)S(0.99)PR	4	HUMAN	Rho guanine nucleotide exchange factor 12
ARHGEF12_1	0.222777	0.875487	0.588093	0.235135	14.9015	4.95046	0.588093	0.235135	0.0323482	0.319855	3.61697	1.12087	0.67344	0.502745	-0.00537	0.47564	ARHGEF12	ARHGEF12_1	ARHGEF12_1	0.48092	-0.06713	Q9NZN5_T333tS341s_2_1_333_344	Q9NZN5	Q9NZN5|Q9NZN5-2|E9PMR6	5	15.5	7.18	0.96	3137.51	159.924	T333t S341s	318	(R)	IYLEENPEKSETIQDtDTQSLVGsPSTR	(I)	IY(0.0)LEENPEKS(0.0)ET(0.0)IQDT(0.99)DT(0.0)QS(0.0)LVGS(0.33)PS(0.33)T(0.33)R	5	HUMAN	Rho guanine nucleotide exchange factor 12
ARHGEF16	0.990801	0.859268	-0.0056125	0.21612	0.111494	5.56804	-0.0056125	0.21612	0.974654	0.277457	-0.0343021	1.23893	0.0853	-0.096525	0.27591	0.15633	ARHGEF16	ARHGEF16	ARHGEF16	-0.35494	-0.34857	Q5VV41_S107s _1_1_107_107	Q5VV41	Q5VV41	9	16.97	6.34	16.802	1182.63	79.9725	S107s	105	(R)	HQsFGAAVLSR	(E)	HQS(0.99)FGAAVLS(0.0)R	1	HUMAN	Rho guanine nucleotide exchange factor 16
ARHGEF17	0.633052	0.959004	-0.171607	-0.078725	4.03185	1.74119	-0.171607	-0.078725	0.395199	0.669701	-0.97927	-0.456501	-0.03091	-0.312305	-0.05011	-0.10734	ARHGEF17	ARHGEF17	ARHGEF17	-0.17869	-0.2992	Q96PE2_S420s _1_1_420_420	Q96PE2	Q96PE2	6	12.5	5.62	1.32	1196.64	79.9672	S420s	418	(R)	SPsFGAGEGLLR	(S)	S(0.0)PS(0.99)FGAGEGLLR	3	HUMAN	Rho guanine nucleotide exchange factor 17
ARHGEF17_1	0.6656	0.641769	-0.156067	0.68347	3.56033	18.4538	-0.156067	0.68347	0.440521	0.0142766	-0.878103	3.92947	-0.30564	-0.006495	0.6299	0.73704	ARHGEF17	ARHGEF17_1	ARHGEF17_1	-1.13343	-0.83776	Q96PE2_S914s _1_1_914_914	Q96PE2	Q96PE2	3	10.61	4.21	99	890.54	79.9689	S914s	909	(K)	LADILsPR	(L)	LADILS(1.0)PR	9	HUMAN	Rho guanine nucleotide exchange factor 17
ARHGEF18	0.858404	0.912795	0.310227	-0.30998	1.42666	3.0742	0.310227	-0.30998	0.720002	0.492697	0.39574	-0.774237	-0.92984	1.55029	-0.93042	0.31046	ARHGEF18	ARHGEF18	ARHGEF18	-0.19731	1.1456	Q6ZSZ5_S1103s _1_1_1103_1103	Q6ZSZ5	Q6ZSZ5|Q6ZSZ5-2	5	13.42	3.79	3.724	945.582	79.9684	S1103s	1101	(R)	SLsPILPGR	(H)	S(0.0)LS(0.99)PILPGR	2	HUMAN	Rho guanine nucleotide exchange factor 18
ARHGEF2	0.421304	0.996844	0.662822	-0.003235	7.94196	0.0576535	0.662822	-0.003235	0.160621	0.986813	1.85941	-0.017489	1.19361	0.132035	0.13353	-0.14	ARHGEF2	ARHGEF2	ARHGEF2	0.86219	0.1778	V9GYM8_S167s _1_1_167_167	V9GYM8	V9GYM8|Q5VY93|Q92974|Q92974-2|Q92974-3	4	11.93	3.72	2.199	1623.82	79.9654	S167s	163	(R)	ERPSsAIYPSDSFR	(Q)	ERPS(0.0)S(0.99)AIY(0.0)PS(0.0)DS(0.0)FR	1	HUMAN	Rho guanine nucleotide exchange factor 2
ARHGEF2_1	0.966746	0.99548	0.0182475	0.00802	0.379192	0.153542	0.0182475	0.00802	0.916391	0.965263	0.113442	0.0460842	0.09332	-0.056825	-0.04677	0.06281	ARHGEF2	ARHGEF2_1	ARHGEF2_1	-0.03504	-0.21387	V9GYM8_S196s _1_1_196_196	V9GYM8	V9GYM8|Q5VY93|Q92974|Q92974-2|Q92974-3	8	14.55	4.23	1.114	2125.05	79.9662	S196s	194	(K)	SVsTTNIAGHFNDESPLGLR	(R)	S(0.0)VS(0.99)T(0.0)T(0.0)NIAGHFNDES(0.0)PLGLR	2	HUMAN	Rho guanine nucleotide exchange factor 2
ARHGEF2_2	0.808018	0.900888	-0.0849875	-0.193505	1.94235	3.9544	-0.0849875	-0.193505	0.639388	0.402309	-0.515746	-0.926329	-0.18187	0.011895	-0.43091	0.0439	ARHGEF2	ARHGEF2_2	ARHGEF2_2	0.06708	-0.15227	V9GYM8_S219s_1_1_219_219	V9GYM8	V9GYM8|Q5VY93|Q92974|Q92974-2|Q92974-3	29	15.37	8.98	1.407	1374.69	95.9621	S219s M225m	215	(R)	ILSQsTDSLNmR	(N)	ILS(0.0)QS(0.99)T(0.0)DS(0.0)LNM(1.0)R	3	HUMAN	Rho guanine nucleotide exchange factor 2
ARHGEF2_3	0.599134	0.900888	0.217383	0.23866	4.48195	3.83026	0.217383	0.23866	0.356291	0.413975	1.07498	0.906154	0.44013	-0.005365	0.63025	-0.15293	ARHGEF2	ARHGEF2_3	ARHGEF2_3	-0.38801	0.05333	V9GYM8_S690s _1_1_690_690	V9GYM8	V9GYM8|Q5VY93|Q92974|Q92974-2|Q92974-3	3	10.84	2.35	3.187	1266.62	79.9651	S690s	688	(R)	SEsLESPRGER	(L)	S(0.0)ES(0.99)LES(0.0)PRGER	4	HUMAN	Rho guanine nucleotide exchange factor 2
ARHGEF2_4	0.377678	0.900888	0.719477	0.17342	9.05986	3.89115	0.719477	0.17342	0.124169	0.408211	2.11898	0.913741	1.22127	0.217685	0.33442	0.01242	ARHGEF2	ARHGEF2_4	ARHGEF2_4	0.68896	0.11103	V9GYM8_S931s _1_1_931_931	V9GYM8	V9GYM8|Q5VY93|Q92974|Q92974-2|Q92974-3	7	17.41	8.73	5.278	2036.05	79.9629	S931s	931	(R)	sLPAGDALYLSFNPPQPSR	(G)	S(0.99)LPAGDALY(0.0)LS(0.0)FNPPQPS(0.0)R	8	HUMAN	Rho guanine nucleotide exchange factor 2
ARHGEF2_5	0.314463	0.756319	0.533317	0.580285	11.0729	12.2492	0.533317	0.580285	0.0781109	0.0595768	2.55269	2.52437	0.7735	0.293135	0.88549	0.27508	ARHGEF2	ARHGEF2_5	ARHGEF2_5	-0.30988	-0.07618	V9GYM8_S219sS222s_2_2_219_222	V9GYM8	V9GYM8|Q5VY93|Q92974|Q92974-2|Q92974-3	4	10.73	4.22	1.182	1370.7	159.931	S219s S222s	215	(R)	ILSQsTDsLNMR	(N)	ILS(0.0)QS(0.99)T(0.0)DS(0.99)LNMR	11	HUMAN	Rho guanine nucleotide exchange factor 2
ARHGEF7	0.761101	0.973542	-0.233478	0.08324	2.46021	1.33745	-0.233478	0.08324	0.567517	0.734945	-0.640878	0.360793	0.31154	-0.778495	0.39097	-0.22449	ARHGEF7	ARHGEF7	ARHGEF7	-0.27733	-0.47399	Q14155_S176s_1_1_176_176	Q14155	Q14155|Q14155-3|Q14155-2	9	19.55	9.42	3.986	1711.84	95.9621	S176s M179m	176	(R)	sLDmTDNSNNQLVVR	(A)	S(0.99)LDM(1.0)T(0.0)DNS(0.0)NNQLVVR	1	HUMAN	Rho guanine nucleotide exchange factor 7
ARHGEF7_1	0.805528	0.956882	0.0950675	0.08548	1.99232	1.84992	0.0950675	0.08548	0.632074	0.653142	0.527491	0.481553	-0.063	0.253135	0.17431	-0.00335	ARHGEF7	ARHGEF7_1	ARHGEF7_1	-0.44191	0.13862	Q14155_S518s_1_1_518_518	Q14155	Q14155|Q14155-3|Q15052|Q14155-2|Q14155-5|B1ALK7|Q14155-1|Q14155-6|Q15052-2|E9PDQ5	25	14.98	6.65	14.001	1030.5	95.9599	M517m S518s	517	(R)	msGFIYQGK	(L)	M(1.0)S(0.99)GFIY(0.0)QGK	2	HUMAN	Rho guanine nucleotide exchange factor 7
ARHGEF7_2	0.628466	0.900888	0.166483	0.15714	4.09123	3.84445	0.166483	0.15714	0.389831	0.412624	0.991937	0.904427	0.05532	0.277645	0.2082	0.10608	ARHGEF7	ARHGEF7_2	ARHGEF7_2	-0.35077	0.02703	Q14155_S518s _1_1_518_518	Q14155	Q14155|Q14155-3|Q14155-2|Q14155-5|B1ALK7|Q14155-1|Q14155-6|E9PDQ5	16	17.02	6.43	4.596	2090.1	79.9653	S518s	517	(R)	MsGFIYQGKLPTTGMTITK	(L)	MS(0.99)GFIY(0.0)QGKLPT(0.0)T(0.0)GMT(0.0)IT(0.0)K	3	HUMAN	Rho guanine nucleotide exchange factor 7
ARID1A	0.385126	0.991171	0.318163	-0.02133	8.87758	0.40929	0.318163	-0.02133	0.129492	0.910062	2.0272	-0.119616	0.27343	0.362895	-0.11644	0.07378	ARID1A	ARID1A	ARID1A	0.19198	0.19487	O14497_S1182s _1_1_1182_1182	O14497	O14497|O14497-2|O14497-3	6	13.51	6.41	1.25	2283.09	79.9586	S1182s	1182	(R)	sNSVGIQDAFNDGSDSTFQKR	(N)	S(0.99)NS(0.0)VGIQDAFNDGS(0.0)DS(0.0)T(0.0)FQKR	6	HUMAN	AT-rich interactive domain-containing protein 1A
ARID1A_1	0.403155	0.868602	-0.891903	-0.3083	8.44747	5.25205	-0.891903	-0.3083	0.142973	0.298397	-1.97978	-1.18605	-1.58932	-0.194485	-0.69138	0.07478	ARID1A	ARID1A_1	ARID1A_1	-1.09583	-0.3635	O14497_S696sS702s_2_2_696_702	O14497	O14497|O14497-2|O14497-3	5	14.54	6.91	1.972	1586.82	159.941	S696s S702s	694	(R)	GPsPSPVGsPASVAQSR	(S)	GPS(0.99)PS(0.0)PVGS(0.99)PAS(0.0)VAQS(0.0)R	8	HUMAN	AT-rich interactive domain-containing protein 1A
ARID3A	0.885998	0.965807	-0.107313	0.09154	1.14447	1.55983	-0.107313	0.09154	0.768339	0.69826	-0.322163	0.41406	0.38369	-0.598315	0.36957	-0.18649	ARID3A	ARID3A	ARID3A	-0.18378	-0.50606	Q99856_S77sS88s_2_2_77_88	Q99856	Q99856	5	19.72	10.27	1.288	2666.2	159.942	S77s S88s	67	(R)	AAAAGLGHPAsPGGSEDGPPGsEEEDAAR	(E)	AAAAGLGHPAS(0.99)PGGS(0.0)EDGPPGS(0.99)EEEDAAR	3	HUMAN	AT-rich interactive domain-containing protein 3A
ARID3A_1	0.775434	0.93308	-0.191972	0.125255	2.29612	2.71128	-0.191972	0.125255	0.58937	0.535639	-0.601082	0.671392	0.27603	-0.659975	0.27038	-0.01987	ARID3A	ARID3A_1	ARID3A_1	-0.19225	-0.73433	Q99856_S77sS81sS88s_3_3_77_88	Q99856	Q99856	5	18.76	11.35	99	2660.18	239.896	S77s S81s S88s	67	(R)	AAAAGLGHPAsPGGsEDGPPGsEEEDAAR	(E)	AAAAGLGHPAS(1.0)PGGS(1.0)EDGPPGS(1.0)EEEDAAR	5	HUMAN	AT-rich interactive domain-containing protein 3A
ARID3B	0.947668	0.944358	-0.0417225	0.105545	0.586643	2.32364	-0.0417225	0.105545	0.873646	0.585648	-0.172062	0.587671	0.27773	-0.361175	0.20982	0.00127	ARID3B	ARID3B	ARID3B	-0.12997	-0.45668	Q8IVW6_S89s _1_1_89_89	Q8IVW6	Q8IVW6|Q8IVW6-4|Q8IVW6-3	6	18.7	6.82	13.167	3823.57	79.9734	S89s	85	(R)	GNMNsEPEEEDGGLEDEDGDDEVAEVAEKETQAASK	(Y)	GNMNS(0.99)EPEEEDGGLEDEDGDDEVAEVAEKET(0.0)QAAS(0.0)K	1	HUMAN	AT-rich interactive domain-containing protein 3B
ARID4B	0.523416	0.859268	-0.261788	-0.25842	5.70693	5.85231	-0.261788	-0.25842	0.268725	0.259878	-1.3341	-1.29285	-0.05533	-0.468245	-0.05436	-0.46248	ARID4B	ARID4B	ARID4B	-0.19887	-0.1	Q4LE39_S790sT793t_2_2_790_793	Q4LE39	Q4LE39|Q4LE39-2|Q4LE39-3|Q4LE39-4	3	13.02	8.85	1.373	2132.95	159.936	S790s T793t	785	(K)	DIEVLsEDtDYEEDEVTK	(K)	DIEVLS(0.99)EDT(0.99)DY(0.0)EEDEVT(0.0)K	5	HUMAN	AT-rich interactive domain-containing protein 4B
ARID4B_1	0.730066	0.936663	-0.117877	-0.112005	2.76952	2.61631	-0.117877	-0.112005	0.528504	0.547481	-0.704877	-0.651109	-0.22634	-0.009415	-0.09699	-0.12702	ARID4B	ARID4B_1	ARID4B_1	-0.32724	0.02337	Q4LE39_S790sT793t_2_2_790_793	Q4LE39	Q4LE39|Q4LE39-2|Q4LE39-3|Q4LE39-4	6	11.59	6.94	4.825	2273.05	159.918	S790s T793t	785	(K)	DIEVLsEDtDYEEDEVTKK	(R)	DIEVLS(0.99)EDT(0.99)DY(0.0)EEDEVT(0.0)KK	6	HUMAN	AT-rich interactive domain-containing protein 4B
ARL6IP4	0.742156	0.964926	0.105163	0.07291	2.63989	1.60285	0.105163	0.07291	0.544517	0.691377	0.675885	0.424206	0.13276	0.077565	0.06819	0.07763	ARL6IP4	ARL6IP4	ARL6IP4	-0.13332	-0.07967	Q66PJ3-7_S137s _1_1_137_137	Q66PJ3-7	Q66PJ3|Q66PJ3-2|Q66PJ3-3|Q66PJ3-4|F8WCT1|Q66PJ3-7	15	16.55	10.35	14.09	1707.79	79.9724	S137s	137	(R)	sAGEEEDGPVLTDEQK	(S)	S(0.99)AGEEEDGPVLT(0.0)DEQK	3	HUMAN	Isoform 7 of ADP-ribosylation factor-like protein 6-interacting protein 4
ARMC10	0.409883	0.973956	0.330998	0.08402	8.16678	1.30134	0.330998	0.08402	0.152518	0.741081	1.86659	0.352006	0.18284	0.479155	-0.24713	0.41517	ARMC10	ARMC10	ARMC10	0.23208	-0.03025	Q8N2F6-2_S45s _1_1_45_45	Q8N2F6-2	Q8N2F6-2|Q8N2F6-5|Q8N2F6-4|Q8N2F6-6	6	18.29	10.92	4.675	2319.07	79.9691	S45s	45	(K)	sAEDLTDGSYDDVLNAEQLQK	(L)	S(0.99)AEDLT(0.0)DGS(0.0)Y(0.0)DDVLNAEQLQK	2	HUMAN	Isoform 2 of Armadillo repeat-containing protein 10
ARMCX3	0.573312	0.814873	-0.187782	-0.28291	4.91048	6.91519	-0.187782	-0.28291	0.322814	0.203461	-1.16568	-1.49312	-0.26435	-0.111215	-0.1234	-0.44242	ARMCX3	ARMCX3	ARMCX3	-0.33896	0.23697	Q9UH62_S110s _1_1_110_110	Q9UH62	Q9UH62	7	16.67	6.08	2.834	1984.99	79.9484	S110s	108	(K)	RAsPNSDDTVLSPQELQK	(V)	RAS(0.99)PNS(0.0)DDT(0.0)VLS(0.0)PQELQK	2	HUMAN	Armadillo repeat-containing X-linked protein 3
ARMCX4	0.226817	0.912795	-1.07702	-0.1447	14.6928	3.39164	-1.07702	-0.1447	0.0339403	0.457968	-3.63243	-0.813054	-0.6506	-1.50344	-0.05225	-0.23715	ARMCX4	ARMCX4	ARMCX4	-0.79913	-1.23446	F8W8Y7_S1891sS1892s_2_2_1891_1892	F8W8Y7	F8W8Y7	14	15.76	7.08	1.394	2394.15	159.936	S1891s S1892s	1881	(R)	NVGEDELSREssPDIEEISLR	(S)	NVGEDELS(0.0)RES(0.99)S(0.99)PDIEEIS(0.0)LR	3	HUMAN	Armadillo repeat-containing X-linked protein 4
ARMCX4_1	0.230326	0.852434	-1.4374	-0.24686	14.4008	6.03992	-1.4374	-0.24686	0.0363015	0.24889	-3.64049	-1.32832	-0.8381	-2.03669	-0.10546	-0.38826	ARMCX4	ARMCX4_1	ARMCX4_1	-0.93053	-1.74268	F8W8Y7_S1888sS1891sS1892s_3_3_1888_1892	F8W8Y7	F8W8Y7	4	14.61	5.1	4.897	2374.14	239.912	S1888s S1891s S1892s	1881	(R)	NVGEDELsREssPDIEEISLR	(S)	NVGEDELS(0.99)RES(0.99)S(0.99)PDIEEIS(0.0)LR	4	HUMAN	Armadillo repeat-containing X-linked protein 4
ARPP19	0.598849	0.766721	0.174157	0.469225	4.49543	11.1719	0.174157	0.469225	0.355187	0.0763502	1.07784	2.30775	0.09464	0.253675	0.252	0.68645	ARPP19	ARPP19	ARPP19	-0.35029	-0.52996	P56211_S62s _1_1_62_62	P56211	H3BMD8|O43768|O43768-2|O43768-5|O43768-6|P56211|P56211-2	12	16.09	5.78	1.902	1623.71	79.9668	S62s	56	(K)	GQKYFDsGDYNMAK	(A)	GQKY(0.0)FDS(0.99)GDY(0.0)NMAK	4	HUMAN	cAMP-regulated phosphoprotein 19
ARPP19_1	0.654613	0.796132	0.145877	0.37735	3.73618	9.50084	0.145877	0.37735	0.423041	0.11218	0.915971	1.98212	0.08151	0.210245	0.21361	0.54109	ARPP19	ARPP19_1	ARPP19_1	-0.33416	-0.44312	P56211_S62s _1_1_62_62	P56211	Q5T5H1|H3BMD8|O43768|O43768-2|O43768-5|O43768-6|P56211|O43768-4|A6NMQ3|O43768-3|O43768-7|O43768-9|P56211-2|H3BQ52	31	16.08	9.66	6.813	1310.54	79.959	S62s	59	(K)	YFDsGDYNMAK	(A)	Y(0.0)FDS(0.99)GDY(0.0)NMAK	5	HUMAN	cAMP-regulated phosphoprotein 19
ASAP1	0.210016	0.819962	0.637792	0.253375	16.4528	6.76832	0.637792	0.253375	0.0226317	0.210459	4.11857	1.46552	0.6281	0.647485	0.21564	0.29111	ASAP1	ASAP1	ASAP1	0.21192	0.26214	Q9ULH1-2_S1011s _1_1_1011_1011	Q9ULH1-2	Q9ULH1-2	7	15.18	7.21	4.451	2016.06	79.969	S1011s	1005	(K)	SQTGDVsPKAQQPSEVTLK	(S)	S(0.0)QT(0.0)GDVS(0.99)PKAQQPS(0.0)EVT(0.0)LK	1	HUMAN	Isoform 1 of Arf-GAP with SH3 domain, ANK repeat and PH domain-containing protein 1
ASAP1_1	0.68725	0.900888	0.161247	0.1792	3.28173	3.96341	0.161247	0.1792	0.469707	0.401475	0.817687	0.92812	0.3704	-0.047905	0.35513	0.00327	ASAP1	ASAP1_1	ASAP1_1	-0.18261	-0.14541	Q9ULH1-2_S842sS846s_2_2_842_846	Q9ULH1-2	Q9ULH1-2	4	13.75	4.76	2.837	1661.87	159.934	S842s S846s	840	(R)	TLsDPPsPLPHGPPNK	(G)	T(0.0)LS(0.99)DPPS(0.99)PLPHGPPNK	5	HUMAN	Isoform 1 of Arf-GAP with SH3 domain, ANK repeat and PH domain-containing protein 1
ASAP1_2	0.562526	0.692046	0.218933	0.51826	5.04941	14.1507	0.218933	0.51826	0.31265	0.0384533	1.19504	2.92328	0.05115	0.386715	0.6053	0.43122	ASAP1	ASAP1_2	ASAP1_2	-0.75204	-0.13874	Q9ULH1-2_S1044sS1047s_2_2_1044_1047	Q9ULH1-2	Q9ULH1-2	3	15.82	3.52	3.275	2950.51	159.934	S1044s S1047s	1037	(R)	DAIQKQAsEDsNDLTPTLPETPVPLPR	(K)	DAIQKQAS(0.99)EDS(0.99)NDLT(0.0)PT(0.0)LPET(0.0)PVPLPR	6	HUMAN	Isoform 1 of Arf-GAP with SH3 domain, ANK repeat and PH domain-containing protein 1
ASCC3	0.393899	0.796132	0.427627	0.320405	8.68225	8.0814	0.427627	0.320405	0.135449	0.155546	1.98267	1.71245	0.68471	0.170545	0.4683	0.17251	ASCC3	ASCC3	ASCC3	0.01853	-0.0962	Q8N3C0_S2195s _1_1_2195_2195	Q8N3C0	Q8N3C0	5	16.04	7.32	2.857	1169.65	79.96	S2195s	2192	(K)	VSDsLTDLALK	(-)	VS(0.0)DS(0.99)LT(0.0)DLALK	1	HUMAN	Activating signal cointegrator 1 complex subunit 3
ASPSCR1	0.199375	0.796132	0.707202	0.298805	16.9876	8.20162	0.707202	0.298805	0.0200097	0.1513	4.30274	1.73513	0.80195	0.612455	0.32079	0.27682	ASPSCR1	ASPSCR1	ASPSCR1	0.28327	0.2414	Q9BZE9-2_S594s _1_1_594_594	Q9BZE9-2	Q9BZE9-2|Q9BZE9-3	4	12.16	4.77	1.105	1480.79	79.9694	S594s	591	(R)	AAGsPSPLPAPDPAPK	(S)	AAGS(0.99)PS(0.0)PLPAPDPAPK	1	HUMAN	Isoform 2 of Tether containing UBX domain for GLUT4
ATAD2	0.840977	0.976509	-0.0716275	-0.058445	1.58381	1.14431	-0.0716275	-0.058445	0.694415	0.768367	-0.429944	-0.313309	0.03394	-0.177195	-0.20347	0.08658	ATAD2	ATAD2	ATAD2	0.03952	-0.35801	Q6PL18_S751s _1_1_751_751	Q6PL18	Q6PL18	2	16.92	8.62	1.676	3653.68	79.9818	S751s	734	(K)	TLDSDISCPLLESDLAYsDDDVPSVYENGLSQK	(S)	T(0.0)LDS(0.0)DIS(0.0)CPLLES(0.0)DLAY(0.0)S(0.99)DDDVPS(0.0)VY(0.0)ENGLS(0.0)QK	4	HUMAN	ATPase family AAA domain-containing protein 2
ATAD2_1	0.214884	0.814873	1.19507	-0.25753	16.1158	6.83083	1.19507	-0.25753	0.0244579	0.207451	4.10269	-1.47727	0.77869	1.61146	-0.316	-0.19906	ATAD2	ATAD2_1	ATAD2_1	0.8968	1.71628	Q6PL18_S1302s _1_1_1302_1302	Q6PL18	Q6PL18	2	14.68	8.24	12.24	1537.83	79.9675	S1302s	1302	(R)	sQVEQQQLITVEK	(A)	S(0.99)QVEQQQLIT(0.0)VEK	5	HUMAN	ATPase family AAA domain-containing protein 2
ATAT1	0.404865	0.692046	0.339452	0.629435	8.35812	14.8358	0.339452	0.629435	0.145945	0.0328414	1.90944	3.07307	0.18973	0.489175	0.40666	0.85221	ATAT1	ATAT1	ATAT1	-0.41482	-0.45727	Q5SQI0_S315s _1_1_315_315	Q5SQI0	Q5SQI0|Q5SQI0-2|Q5SQI0-3|Q5SQI0-4|Q5SQI0-5|Q5SQI0-6|Q5SQI0-7	8	16.84	6.6	99	1371.77	79.9652	S315s	306	(R)	LLLAADPGGsPAQR	(R)	LLLAADPGGS(1.0)PAQR	2	HUMAN	Alpha-tubulin N-acetyltransferase 1
ATAT1_1		0.951122	NaN	-0.1549		2.13572		-0.1549		0.611544		-0.549551			0.27701	-0.58681	ATAT1	ATAT1_1	ATAT1_1			Q5SQI0_S272sS276s_2_1_270_276	Q5SQI0	Q5SQI0|Q5SQI0-2|Q5SQI0-3|Q5SQI0-4|Q5SQI0-5|Q5SQI0-6|Q5SQI0-7	10	16.52	4.54	0	2683.47	159.938	S272s S276s	270	(R)	SSsLGNsPERGPLRPFVPEQELLR	(S)	S(0.33)S(0.33)S(0.33)LGNS(0.99)PERGPLRPFVPEQELLR	3	HUMAN	Alpha-tubulin N-acetyltransferase 1
ATF2	0.966746	0.726787	-0.0352175	-0.47065	0.370919	12.9907	-0.0352175	-0.47065	0.918138	0.0502257	-0.111482	-2.67721	0.42625	-0.496685	-0.39665	-0.54465	ATF2	ATF2	ATF2	0.62502	-0.06111	P15336_S112s _1_1_112_112	P15336	P15336|P15336-5|P15336-4|E9PBF9|B8ZZU6|F5H629|E9PEK8|P15336-7	8	17.49	7.55	8.238	1675.02	79.9675	S112s	106	(K)	KMPLDLsPLATPIIR	(S)	KMPLDLS(0.99)PLAT(0.0)PIIR	3	HUMAN	Cyclic AMP-dependent transcription factor ATF-2
ATF2_1	0.317228	0.766721	-0.492557	-0.50467	10.8776	11.2574	-0.492557	-0.50467	0.0817042	0.0748612	-2.50384	-2.32473	-0.28473	-0.700385	-0.23951	-0.76983	ATF2	ATF2_1	ATF2_1	-0.23736	-0.02544	P15336_T69tT71t_2_1_69_73	P15336	P15336|P15336-5|E9PBF9|B8ZZU6|F5H629|E9PEK8|P15336-7|P15336-3	20	19.75	12.56	0.871	1619.83	159.931	T69t T71t	60	(R)	NDSVIVADQtPtPTR	(F)	NDS(0.0)VIVADQT(0.99)PT(0.50)PT(0.50)R	4	HUMAN	Cyclic AMP-dependent transcription factor ATF-2
ATF2_2	0.30664	0.726787	-0.494217	-0.54543	11.2885	13.1252	-0.494217	-0.54543	0.0743268	0.0486941	-2.60715	-2.70529	-0.30688	-0.681555	-0.33467	-0.75619	ATF2	ATF2_2	ATF2_2	-0.16116	-0.01961	P15336_T69tT73t_2_1_69_73	P15336	P15336|P15336-5|E9PBF9|B8ZZU6|F5H629|E9PEK8|P15336-7|P15336-3	7	17.7	7.89	0	2002.06	159.935	T69t T73t	60	(R)	NDSVIVADQtPTPtRFLK	(N)	NDS(0.0)VIVADQT(0.99)PT(0.50)PT(0.50)RFLK	5	HUMAN	Cyclic AMP-dependent transcription factor ATF-2
ATF7	0.33073	0.766721	-0.551567	-0.550115	10.3607	11.3319	-0.551567	-0.550115	0.0920294	0.0735891	-2.37672	-2.33954	-0.25563	-0.847505	-0.22928	-0.87095	ATF7	ATF7	ATF7	-0.41117	-0.1165	P17544-6_T51tT53t_2_2_51_53	P17544-6	P17544|P17544-6|P17544-3|K7ELQ4|P17544-2|P17544-4|P17544-5	15	19.28	9.08	1.269	1614.83	159.932	T51t T53t	42	(R)	TDSVIIADQtPtPTR	(F)	T(0.0)DS(0.0)VIIADQT(0.99)PT(0.99)PT(0.0)R	2	HUMAN	Isoform 6 of Cyclic AMP-dependent transcription factor ATF-7
ATG9A	0.519369	0.974232	0.231338	0.06007	5.84602	1.22569	0.231338	0.06007	0.260254	0.754103	1.36359	0.333464	0.11237	0.350305	-0.04787	0.16801	ATG9A	ATG9A	ATG9A	-0.03581	0.08806	Q7Z3C6_S654s _1_1_654_654	Q7Z3C6	Q7Z3C6|Q7Z3C6-2	9	12.1	3.76	1.25	1448.76	79.9704	S654s	654	(R)	sFSPLQPGQAPTGR	(A)	S(0.99)FS(0.0)PLQPGQAPT(0.0)GR	1	HUMAN	Autophagy-related protein 9A
ATRX	0.530782	0.85786	-0.201458	-0.22519	5.54987	5.94455	-0.201458	-0.22519	0.27862	0.254416	-1.30085	-1.3103	-0.19138	-0.211535	-0.22299	-0.22739	ATRX	ATRX	ATRX	-0.16628	-0.07838	P46100_S213s _1_1_213_213	P46100	P46100|P46100-4|P46100-3|P46100-5|P46100-6	4	18.39	8.92	2.028	2354.94	79.9629	S213s	203	(K)	YYMSDDISRDsDGMDEQCR	(W)	Y(0.0)Y(0.0)MS(0.0)DDIS(0.0)RDS(0.99)DGMDEQCR	1	HUMAN	Transcriptional regulator ATRX
ATRX_1	0.885998	0.900882	-0.0510875	-0.170915	1.14492	4.29719	-0.0510875	-0.170915	0.76826	0.371776	-0.320536	-0.994004	-0.11633	0.014155	-0.15991	-0.18192	ATRX	ATRX_1	ATRX_1	-0.15431	0.09433	P46100_S729sS731s_2_2_729_731	P46100	P46100|P46100-4|P46100-3|P46100-5|P46100-2|P46100-6	5	17.31	8.6	4.85	2131	159.928	S729s S731s	721	(K)	QSETVDQNsDsDEMLAILK	(E)	QS(0.0)ET(0.0)VDQNS(0.99)DS(0.99)DEMLAILK	11	HUMAN	Transcriptional regulator ATRX
ATXN2L	0.586902	0.936663	0.216152	0.116825	4.65878	2.61591	0.216152	0.116825	0.342075	0.547531	1.11244	0.651023	0.01509	0.417215	0.01359	0.22006	ATXN2L	ATXN2L	ATXN2L	-0.19858	0.10292	Q8WWM7-3_S111s _1_1_111_111	Q8WWM7-3	Q8WWM7-3|H3BUF6|Q8WWM7-2|Q8WWM7-9|Q8WWM7-4|Q8WWM7-5|Q8WWM7-8|Q8WWM7-6|Q8WWM7-7	12	21	11.74	6.241	2306.12	79.9679	S111s	101	(R)	GQSTGKGPPQsPVFEGVYNNSR	(M)	GQS(0.0)T(0.0)GKGPPQS(0.99)PVFEGVY(0.0)NNS(0.0)R	1	HUMAN	Isoform 3 of Ataxin-2-like protein
ATXN2L_1	0.552784	0.876308	0.194362	0.202785	5.22014	4.90692	0.194362	0.202785	0.300598	0.323078	1.23112	1.11248	0.14092	0.247805	0.32425	0.08132	ATXN2L	ATXN2L_1	ATXN2L_1	-0.20952	0.0533	Q8WWM7-3_S111s _1_1_111_111	Q8WWM7-3	Q8WWM7-3|H3BUF6|Q8WWM7-2|Q8WWM7-9|Q8WWM7-4|Q8WWM7-5|Q8WWM7-8|Q8WWM7-6|Q8WWM7-7	12	19.71	11.52	17.847	1753.86	79.9659	S111s	107	(K)	GPPQsPVFEGVYNNSR	(M)	GPPQS(0.99)PVFEGVY(0.0)NNS(0.0)R	2	HUMAN	Isoform 3 of Ataxin-2-like protein
ATXN2L_2	0.242992	0.796132	0.556948	0.291785	13.7803	7.66073	0.556948	0.291785	0.041876	0.171367	3.28193	1.63323	0.43778	0.676115	0.38937	0.1942	ATXN2L	ATXN2L_2	ATXN2L_2	-0.14948	0.38767	Q8WWM7-3_S406s _1_1_406_406	Q8WWM7-3	Q8WWM7-3|H3BUF6|Q8WWM7-2|Q8WWM7-9|Q8WWM7-4|Q8WWM7-5|Q8WWM7-8|Q8WWM7-6	5	14.04	3.07	1.256	1218.64	79.9667	S406s	400	(R)	GINGGPsRMSPK	(A)	GINGGPS(0.99)RMS(0.0)PK	7	HUMAN	Isoform 3 of Ataxin-2-like protein
ATXN2L_3	0.235598	0.900212	0.536667	0.19049	14.1843	4.40513	0.536667	0.19049	0.0381567	0.362649	3.40017	1.01514	0.48356	0.589775	0.34112	0.03986	ATXN2L	ATXN2L_3	ATXN2L_3	-0.0132	0.37199	Q8WWM7-3_S409s _1_1_409_409	Q8WWM7-3	Q8WWM7-3|H3BUF6|Q8WWM7-2|Q8WWM7-9|Q8WWM7-4|Q8WWM7-5|Q8WWM7-8|Q8WWM7-6	13	17.64	10.69	5.898	1210.66	79.9658	S409s	400	(R)	GINGGPSRMsPK	(A)	GINGGPS(0.0)RMS(0.99)PK	8	HUMAN	Isoform 3 of Ataxin-2-like protein
ATXN2L_4	0.257474	0.692046	0.684708	0.560035	13.03	14.9813	0.684708	0.560035	0.0497741	0.031759	3.06924	3.10535	0.95967	0.409745	0.66934	0.45073	ATXN2L	ATXN2L_4	ATXN2L_4	0.10247	-0.10036	Q8WWM7-3_S559s _1_1_559_559	Q8WWM7-3	Q8WWM7-3|H3BUF6|Q8WWM7-2|Q8WWM7-9|Q8WWM7-4|Q8WWM7-5|Q8WWM7-8|Q8WWM7-6	17	12.4	4.15	1.311	1877.93	79.9644	S559s	554	(K)	LQPSSsPENSLDPFPPR	(I)	LQPS(0.0)S(0.0)S(0.99)PENS(0.0)LDPFPPR	9	HUMAN	Isoform 3 of Ataxin-2-like protein
ATXN2L_5	0.384261	0.859268	0.368067	0.224375	8.8955	5.85421	0.368067	0.224375	0.128958	0.259764	2.03131	1.29321	0.20678	0.529355	0.17673	0.27202	ATXN2L	ATXN2L_5	ATXN2L_5	-0.16784	0.16309	Q8WWM7-3_S594s _1_1_594_594	Q8WWM7-3	Q8WWM7-3|H3BUF6|Q8WWM7-2|Q8WWM7-9|Q8WWM7-4|Q8WWM7-5|Q8WWM7-8|Q8WWM7-6	8	22.25	10.22	2.445	2106.06	79.9652	S594s	580	(K)	EKEVDGLLTSEPMGsPVSSK	(T)	EKEVDGLLT(0.0)S(0.0)EPMGS(0.99)PVS(0.0)S(0.0)K	10	HUMAN	Isoform 3 of Ataxin-2-like protein
AUTS2	0.244237	0.766721	0.638358	0.405895	13.7022	11.3374	0.638358	0.405895	0.0426359	0.0734946	3.25938	2.34065	0.84377	0.432945	0.45219	0.3596	AUTS2	AUTS2	AUTS2	0.19369	-0.01452	Q8WXX7_S941s _1_1_941_941	Q8WXX7	Q8WXX7|Q8WXX7-2	6	11.14	5.6	3.941	823.477	79.9641	S941s	939	(R)	VPsPYVR	(T)	VPS(0.99)PY(0.0)VR	1	HUMAN	Autism susceptibility gene 2 protein
BABAM1	0.519369	0.796132	0.212668	0.31372	5.84888	8.52603	0.212668	0.31372	0.260083	0.14041	1.3642	1.79645	0.24484	0.180495	0.25172	0.37572	BABAM1	BABAM1	BABAM1	-0.20478	-0.27534	Q9NWV8_S7sS8s_2_2_7_8	Q9NWV8	Q9NWV8|J3KQS6|M0QX07|Q9NWV8-3|M0QY17|M0R3H9	9	17.94	7.07	2.321	3064.34	175.932	M1m S7s S8s	1	(-)	mEVAEPssPTEEEEEEEEHSAEPRPR	(T)	M(1.0)EVAEPS(0.99)S(0.99)PT(0.0)EEEEEEEEHS(0.0)AEPRPR	6	HUMAN	BRISC and BRCA1-A complex member 1
BABAM1_1	0.260985	0.859268	0.519968	0.281735	12.8631	5.85804	0.519968	0.281735	0.0517242	0.259535	3.02311	1.29393	0.39152	0.648415	0.01446	0.54901	BABAM1	BABAM1_1	BABAM1_1	0.17917	0.00517	Q9NWV8_S7sS8sT10t_3_3_7_10	Q9NWV8	Q9NWV8|J3KQS6|M0QX07|Q9NWV8-3|M0QY17|M0R3H9	9	16.12	6.84	2.455	3064.34	239.901	S7s S8s T10t	1	(-)	MEVAEPssPtEEEEEEEEHSAEPRPR	(T)	MEVAEPS(0.99)S(0.99)PT(0.99)EEEEEEEEHS(0.0)AEPRPR	7	HUMAN	BRISC and BRCA1-A complex member 1
BAD	0.865064	0.796132	-0.0594375	-0.358815	1.35693	9.38205	-0.0594375	-0.358815	0.731656	0.115291	-0.374064	-1.95936	-0.12112	0.002245	-0.48527	-0.23236	BAD	BAD	BAD	0.16627	0.10665	Q92934_S99s _1_1_99_99	Q92934	Q92934	7	13.94	7.31	1.808	1453.77	79.9665	S99s	97	(R)	SRsAPPNLWAAQR	(Y)	S(0.0)RS(0.99)APPNLWAAQR	1	HUMAN	Bcl2-associated agonist of cell death
BAG3	0.292002	0.997969	-0.479202	0.00146	11.7721	0.0207067	-0.479202	0.00146	0.0664957	0.995243	-2.73136	0.00630771	-0.33776	-0.620645	0.31143	-0.30851	BAG3	BAG3	BAG3	-0.84708	-0.36912	O95817_S377sS385s_2_1_377_392	O95817	O95817	10	20	10.98	0.5	3001.57	159.93	S377s S385s	366	(K)	VPPAPVPCPPPsPGPSAVPsSPKSVATEER	(A)	VPPAPVPCPPPS(0.99)PGPS(0.0)AVPS(0.25)S(0.25)PKS(0.25)VAT(0.25)EER	11	HUMAN	BAG family molecular chaperone regulator 3
BAG6	0.560443	0.796132	0.276527	-0.41494	5.10082	7.92357	0.276527	-0.41494	0.308971	0.161303	1.20591	-1.68983	-0.01304	0.566095	-0.76294	-0.06694	BAG6	BAG6	BAG6	0.55201	0.5388	P46379-3_S1111s _1_1_1111_1111	P46379-3	P46379-3|P46379-2	2	12.64	3.76	1.101	1524.85	79.9757	S1111s	1103	(K)	AAGARPLTsPESLSR	(D)	AAGARPLT(0.0)S(0.99)PES(0.0)LS(0.0)R	4	HUMAN	Isoform 3 of Large proline-rich protein BAG6
BAG6_1	0.214928	0.727955	0.637583	0.65514	15.7858	12.9286	0.637583	0.65514	0.026389	0.0509491	3.89714	2.67966	0.54676	0.728405	0.30951	1.00077	BAG6	BAG6_1	BAG6_1	0.03937	-0.3666	P46379-3_S1147s _1_1_1147_1147	P46379-3	P46379-3|P46379-2|P46379-5|P46379-4	9	15.66	3.65	1.575	2072.03	79.9627	S1147s	1140	(R)	LQEDPNYsPQRFPNAQR	(A)	LQEDPNY(0.0)S(0.99)PQRFPNAQR	6	HUMAN	Isoform 3 of Large proline-rich protein BAG6
BAIAP2	0.484481	0.951122	-0.260028	0.09276	6.58028	2.10308	-0.260028	0.09276	0.219772	0.616158	-1.52009	0.538839	-0.1353	-0.384755	0.07279	0.11273	BAIAP2	BAIAP2	BAIAP2	-0.41264	-0.59172	Q9UQB8-4_S366s_1_1_366_366	Q9UQB8-4	I3L4C2|Q9UQB8|Q9UQB8-2|Q9UQB8-6|Q9UQB8-4|Q9UQB8-5|Q9UQB8-3|B4DWA1	7	12.83	4.05	1.853	1014.5	95.962	S366s M367m	364	(R)	SSsmAAGLER	(N)	S(0.0)S(0.0)S(0.99)M(1.0)AAGLER	2	HUMAN	Isoform 4 of Brain-specific angiogenesis inhibitor 1-associated protein 2
BAP18	0.403155	0.871969	-0.297667	-0.199755	8.41961	5.12646	-0.297667	-0.199755	0.143893	0.307153	-1.92327	-1.15466	-0.29371	-0.301625	-0.2394	-0.16011	BAP18	BAP18	BAP18	-0.33839	-0.23575	Q8IXM2-2_S36s _1_1_36_36	Q8IXM2-2	Q8IXM2-2	7	17.59	6.63	1.107	2271.19	79.9672	S36s	22	(K)	LGELTMQLHPVADSsPAGAQIK	(A)	LGELT(0.0)MQLHPVADS(0.0)S(0.99)PAGAQIK	1	HUMAN	Isoform 2 of Chromatin complexes subunit BAP18
BAP18_1	0.960887	0.965807	-0.0279725	0.08161	0.46449	1.58402	-0.0279725	0.08161	0.898568	0.694381	-0.137808	0.419771	-0.25274	0.196795	0.26333	-0.10011	BAP18	BAP18_1	BAP18_1	-0.71396	0.11173	Q8IXM2-2_S62s _1_1_62_62	Q8IXM2-2	Q8IXM2-3|F8W1H0|F8W038|Q8IXM2-2	6	17.31	7.66	16.171	1609.82	79.9659	S62s	50	(K)	VYEDSGIPLPAEsPK	(K)	VY(0.0)EDS(0.0)GIPLPAES(0.99)PK	4	HUMAN	Isoform 2 of Chromatin complexes subunit BAP18
BAZ1B	0.898385	0.913854	0.0471775	0.14358	0.999753	2.99864	0.0471775	0.14358	0.794373	0.501344	0.283059	0.731957	0.15308	-0.058725	-0.04548	0.33264	BAZ1B	BAZ1B	BAZ1B	0.09717	-0.4856	Q9UIG0_S349s _1_1_349_349	Q9UIG0	Q9UIG0|Q9UIG0-2	5	12.52	2.58	2.089	1031.64	79.9688	S349s	345	(K)	SLSGsPLKVK	(N)	S(0.0)LS(0.0)GS(0.99)PLKVK	1	HUMAN	Tyrosine-protein kinase BAZ1B
BAZ1B_1	0.528766	0.796132	0.875907	0.9121	5.58379	7.90535	0.875907	0.9121	0.276453	0.161981	1.3416	1.88074	1.89996	-0.148145	1.64863	0.17557	BAZ1B	BAZ1B_1	BAZ1B_1	0.05344	-0.45056	Q9UIG0_S1468s _1_1_1468_1468	Q9UIG0	Q9UIG0|Q9UIG0-2	11	17.88	10.75	10.335	1788.79	79.9701	S1468s	1461	(R)	LAEDEGDsEPEAVGQSR	(G)	LAEDEGDS(0.99)EPEAVGQS(0.0)R	3	HUMAN	Tyrosine-protein kinase BAZ1B
BAZ2A	0.247381	0.859268	-0.586538	-0.22148	13.4513	5.60278	-0.586538	-0.22148	0.045172	0.275247	-3.18758	-1.24553	-0.41619	-0.756885	-0.1302	-0.31276	BAZ2A	BAZ2A	BAZ2A	-0.48388	-0.53835	Q9UIF9_S1051s_1_1_1051_1051	Q9UIF9	Q9UIF9|F8VU39|Q9UIF9-3|Q9UIF9-2|J3KPG5	11	15	3.99	1.115	2552.1	95.9463	S1051s M1053m	1046	(R)	IMEETsGmEEEEEEESIAAVPGR	(R)	IM(0.0)EET(0.0)S(0.99)GM(0.99)EEEEEEES(0.0)IAAVPGR	2	HUMAN	Bromodomain adjacent to zinc finger domain protein 2A
BAZ2A_1	0.235598	0.796132	-0.558543	-0.32828	14.192	8.80891	-0.558543	-0.32828	0.0380887	0.131555	-3.40246	-1.85009	-0.46483	-0.652255	-0.24	-0.41656	BAZ2A	BAZ2A_1	BAZ2A_1	-0.42272	-0.32993	Q9UIF9_S1051s _1_1_1051_1051	Q9UIF9	Q9UIF9|F8VU39|Q9UIF9-3|Q9UIF9-2|J3KPG5	3	17.02	7.82	2	2720.24	79.9635	S1051s	1046	(R)	IMEETsGMEEEEEEESIAAVPGRR	(G)	IMEET(0.0)S(0.99)GMEEEEEEES(0.0)IAAVPGRR	3	HUMAN	Bromodomain adjacent to zinc finger domain protein 2A
BAZ2A_2	0.333738	0.796132	-0.524327	-0.37094	10.2867	9.10045	-0.524327	-0.37094	0.0936115	0.123014	-2.35875	-1.90556	-0.25126	-0.797395	-0.18817	-0.55371	BAZ2A	BAZ2A_2	BAZ2A_2	-0.26097	-0.33791	Q9UIF9_S1397s _1_1_1397_1397	Q9UIF9	Q9UIF9|F8VU39|Q9UIF9-3|Q9UIF9-2|J3KPG5	5	13.21	5.78	2.43	1774.85	79.9649	S1397s	1388	(R)	AGDPGEMPQsPTGLGQPK	(R)	AGDPGEMPQS(0.99)PT(0.0)GLGQPK	4	HUMAN	Bromodomain adjacent to zinc finger domain protein 2A
BCAR2	0.321465	0.903991	-0.466463	-0.168975	10.6867	3.76387	-0.466463	-0.168975	0.0853745	0.420352	-2.45655	-0.888309	-0.27817	-0.654755	-0.33199	-0.00596	BCAR2	BCAR2	BCAR2	-0.14407	-0.74303	Q05GC8_S634sS638s_2_2_634_638	Q05GC8	Q05GC8	2	11.32	3.49	2	1556.79	159.928	S634s S638s	631	(R)	MTLsPPHsPQGAAPR	(T)	MT(0.0)LS(0.99)PPHS(0.99)PQGAAPR	2	HUMAN	Breast cancer anti-estrogen resistance 2
BCAR2_1	0.257474	0.982206	-0.511607	-0.0411	12.9814	0.762452	-0.511607	-0.0411	0.0503341	0.838986	-3.05577	-0.215545	-0.40228	-0.620935	0.12404	-0.20624	BCAR2	BCAR2_1	BCAR2_1	-0.72533	-0.50893	Q05GC8_S778sT787t_2_1_776_787	Q05GC8	Q05GC8|Q96PN7|Q96PN7-5|Q96PN7-4|Q96PN7-3|Q96PN7-2	6	18.73	8.62	0	2561.24	159.937	S778s T787t	776	(R)	SNsIDGSNVTVtPGPGEQTVDVEPR	(I)	S(0.50)NS(0.50)IDGS(0.0)NVT(0.0)VT(0.99)PGPGEQT(0.0)VDVEPR	3	HUMAN	Breast cancer anti-estrogen resistance 2
BCL2L12	0.363688	0.859268	0.334782	0.22395	9.43164	5.66797	0.334782	0.22395	0.113982	0.271146	2.15531	1.25791	0.31194	0.357625	0.13102	0.31688	BCL2L12	BCL2L12	BCL2L12	-0.01697	0.032	Q9HB09_S242s _1_1_242_242	Q9HB09	Q9HB09|Q9HB09-3	10	15.62	7.21	2.547	1262.73	79.9676	S242s	238	(K)	LVRLsSDSFAR	(L)	LVRLS(0.99)S(0.0)DS(0.0)FAR	3	HUMAN	Bcl-2-like protein 12
BCL2L12_1	0.568522	0.982832	-0.187748	-0.03504	4.97515	0.717585	-0.187748	-0.03504	0.318043	0.847699	-1.17935	-0.203678	-0.25165	-0.123845	-0.01937	-0.05071	BCL2L12	BCL2L12_1	BCL2L12_1	-0.43017	-0.08282	Q9HB09_S273s _1_1_273_273	Q9HB09	Q9HB09|Q9HB09-3	8	18.61	9.42	99	1548.79	79.9703	S273s	265	(R)	ACPGPPPPsPEPLAR	(L)	ACPGPPPPS(1.0)PEPLAR	4	HUMAN	Bcl-2-like protein 12
BCL9	0.881349	0.958871	0.0570575	-0.08823	1.19139	1.81847	0.0570575	-0.08823	0.760083	0.657889	0.332387	-0.474336	-0.07006	0.184175	-0.23049	0.05403	BCL9	BCL9	BCL9	-0.03668	0.03591	O00512_S687s _1_1_687_687	O00512	O00512	13	15.12	5.06	1.554	1713.93	79.965	S687s	680	(R)	IPVEGPLsPSRGDFPK	(G)	IPVEGPLS(0.99)PS(0.0)RGDFPK	3	HUMAN	B-cell CLL/lymphoma 9 protein
BCLAF1	0.625746	0.937574	-0.242778	0.16839	4.11977	2.55307	-0.242778	0.16839	0.387279	0.555511	-0.998019	0.640033	-0.56395	0.078395	0.55926	-0.22248	BCLAF1	BCLAF1	BCLAF1	1.94277	0.20664	Q9NYF8_S177s _1_1_177_177	Q9NYF8	Q9NYF8|Q9NYF8-2|E9PK91|Q9NYF8-3|E9PKI6|E9PQN2|Q9NYF8-4|E9PJA7	6	13.42	5.36	3.412	1528.75	79.9661	S177s	169	(K)	AEGEPQEEsPLKSK	(S)	AEGEPQEES(0.99)PLKS(0.0)K	3	HUMAN	Bcl-2-associated transcription factor 1
BCLAF1_1	0.966746	0.990151	0.0182375	0.02356	0.375487	0.470561	0.0182375	0.02356	0.917173	0.897313	0.112375	0.136693	-0.06541	0.101885	0.04975	-0.00263	BCLAF1	BCLAF1_1	BCLAF1_1	-0.31305	0.02945	Q9NYF8_S300s _1_1_300_300	Q9NYF8	Q9NYF8|Q9NYF8-2|E9PK91|Q9NYF8-3|E9PKI6|E9PQN2|Q9NYF8-4|E9PJA7	15	16.42	6.22	3.092	1360.79	79.9683	S300s	300	(R)	sPAKTIAPQNAPR	(D)	S(0.99)PAKT(0.0)IAPQNAPR	5	HUMAN	Bcl-2-associated transcription factor 1
BCLAF1_2	0.853767	0.982206	0.0680375	-0.03699	1.4687	0.760004	0.0680375	-0.03699	0.713067	0.839459	0.401761	-0.2149	-0.04965	0.185725	-0.0562	-0.01778	BCLAF1	BCLAF1_2	BCLAF1_2	-0.19134	0.10927	Q9NYF8_S397s _1_1_397_397	Q9NYF8	Q9NYF8|Q9NYF8-2|E9PK91|Q9NYF8-3|E9PKI6|E9PQN2	7	16.76	13.28	6.94	1931.73	79.9665	S397s	394	(K)	FNDsEGDDTEETEDYR	(Q)	FNDS(0.99)EGDDT(0.0)EET(0.0)EDY(0.0)R	12	HUMAN	Bcl-2-associated transcription factor 1
BCLAF1_3	0.951191	0.978662	0.0296575	-0.05063	0.552914	1.05556	0.0296575	-0.05063	0.880458	0.784232	0.162676	-0.29107	-0.13526	0.194575	-0.10433	0.00307	BCLAF1	BCLAF1_3	BCLAF1_3	-0.22882	0.14813	Q9NYF8_S397s _1_1_397_397	Q9NYF8	Q9NYF8|Q9NYF8-2|E9PK91|Q9NYF8-3|E9PKI6|E9PQN2	19	19	11.73	10.582	2372.97	79.9656	S397s	394	(K)	FNDsEGDDTEETEDYRQFR	(K)	FNDS(0.99)EGDDT(0.0)EET(0.0)EDY(0.0)RQFR	13	HUMAN	Bcl-2-associated transcription factor 1
BCLAF1_4	0.825083	0.809422	-0.0859775	-0.26741	1.77667	7.13148	-0.0859775	-0.26741	0.664252	0.193576	-0.476447	-1.53376	-0.24481	0.072855	-0.32613	-0.20869	BCLAF1	BCLAF1_4	BCLAF1_4	-0.11657	0.18731	Q9NYF8_S512s _1_1_512_512	Q9NYF8	Q9NYF8|Q9NYF8-2|E9PK91|Q9NYF8-3|E9PKI6|E9PQN2	6	15.64	4.41	2.922	1580.89	79.9613	S512s	505	(K)	LKDLFDYsPPLHK	(N)	LKDLFDY(0.0)S(0.99)PPLHK	15	HUMAN	Bcl-2-associated transcription factor 1
BCLAF1_5	0.947668	0.911152	0.0379025	-0.15185	0.585649	3.6167	0.0379025	-0.15185	0.873846	0.43484	0.171786	-0.858718	-0.23121	0.307015	-0.23512	-0.06858	BCLAF1	BCLAF1_5	BCLAF1_5	-0.19398	0.28136	Q9NYF8_S512s _1_1_512_512	Q9NYF8	Q9NYF8|Q9NYF8-2|E9PK91|Q9NYF8-3|E9PKI6|E9PQN2	6	11.45	5.71	3.38	1339.68	79.9689	S512s	507	(K)	DLFDYsPPLHK	(N)	DLFDY(0.0)S(0.99)PPLHK	16	HUMAN	Bcl-2-associated transcription factor 1
BCLAF1_6	0.615034	0.991171	0.162532	0.01858	4.27218	0.360549	0.162532	0.01858	0.373923	0.920333	1.03045	0.105888	0.11036	0.214705	-0.05221	0.08937	BCLAF1	BCLAF1_6	BCLAF1_6	-0.03532	0.03109	Q9NYF8_S658s _1_1_658_658	Q9NYF8	Q9NYF8|Q9NYF8-2|E9PK91|Q9NYF8-3|E9PKI6|E9PQN2|Q9NYF8-4	2	13.01	2.17	2.299	1177.68	79.967	S658s	654	(R)	RIDIsPSTLR	(K)	RIDIS(0.99)PS(0.0)T(0.0)LR	20	HUMAN	Bcl-2-associated transcription factor 1
BCLAF1_7	0.62962	0.796132	-0.243973	-0.397435	4.07313	8.76848	-0.243973	-0.397435	0.39146	0.132786	-0.988078	-1.84241	0.08527	-0.573215	-0.13679	-0.65808	BCLAF1	BCLAF1_7	BCLAF1_7	-0.02265	0.06958	Q9NYF8_S658s _1_1_658_658	Q9NYF8	Q9NYF8|Q9NYF8-2|E9PK91|Q9NYF8-3|E9PKI6|E9PQN2|Q9NYF8-4	9	15.36	7.25	2.958	1007.58	79.9672	S658s	655	(R)	IDIsPSTLR	(K)	IDIS(0.99)PS(0.0)T(0.0)LR	22	HUMAN	Bcl-2-associated transcription factor 1
BCLAF1_8	0.664064	0.956803	0.167208	-0.08597	3.60959	1.85478	0.167208	-0.08597	0.435553	0.652412	0.888729	-0.482667	-0.01589	0.350305	-0.17952	0.00758	BCLAF1	BCLAF1_8	BCLAF1_8	-0.01385	0.2485	Q9NYF8_S658s _1_1_658_658	Q9NYF8	Q9NYF8|Q9NYF8-2|E9PK91|Q9NYF8-3|E9PKI6|E9PQN2|Q9NYF8-4	8	13.84	3.49	2.648	1139.7	79.971	S658s	655	(R)	IDIsPSTLRK	(H)	IDIS(0.99)PS(0.0)T(0.0)LRK	23	HUMAN	Bcl-2-associated transcription factor 1
BCOR	0.528569	0.978662	-0.263603	-0.05188	5.58842	1.06786	-0.263603	-0.05188	0.276158	0.782012	-1.30901	-0.29417	-0.4841	-0.043105	0.02728	-0.13104	BCOR	BCOR	BCOR	-0.70927	-0.0063	Q6W2J9_S423s _1_1_423_423	Q6W2J9	Q6W2J9|Q6W2J9-2|Q6W2J9-4|Q6W2J9-3	6	13.88	6.37	1.611	1042.54	79.9515	S423s	420	(K)	DGSsPPLLEK	(Q)	DGS(0.0)S(0.99)PPLLEK	2	HUMAN	BCL-6 corepressor
BCR	0.844024	0.99548	-0.154507	-0.015135	1.56048	0.13097	-0.154507	-0.015135	0.698155	0.970293	-0.427334	-0.0402019	0.38553	-0.694545	0.56664	-0.59691	BCR	BCR	BCR	-0.38459	-0.19187	P11274_S1264s _1_1_1264_1264	P11274	P11274|P11274-2	9	13.6	4.88	13.579	1189.65	79.9656	S1264s	1262	(K)	RQsILFSTEV	(-)	RQS(0.99)ILFS(0.0)T(0.0)EV	4	HUMAN	Breakpoint cluster region protein
BCR_1	0.276428	0.900888	-0.734317	0.162655	12.2921	4.038	-0.734317	0.162655	0.0589914	0.394639	-2.88667	0.942916	-0.39049	-1.07814	0.19243	0.13288	BCR	BCR_1	BCR_1	-0.78081	-1.30527	P11274_S459sS463s_2_1_459_463	P11274	P11274|P11274-2	3	15.78	7.74	0	2271.08	159.929	S459s S463s	449	(R)	HQDGLPYIDDsPSSsPHLSSK	(G)	HQDGLPY(0.0)IDDS(0.99)PS(0.33)S(0.33)S(0.33)PHLS(0.0)S(0.0)K	5	HUMAN	Breakpoint cluster region protein
BIN1	0.977809	0.641769	0.0160525	0.87993	0.24795	17.598	0.0160525	0.87993	0.944507	0.0173862	0.0751764	3.71594	0.26782	-0.235715	1.20561	0.55425	BIN1	BIN1	BIN1	-1.13569	-0.88419	O00499_S303s _1_1_303_303	O00499	O00499|O00499-5|O00499-2|O00499-3|O00499-11|O00499-6|O00499-4|O00499-8	6	16.12	8.82	3.439	1584.8	79.9582	S303s	296	(K)	SPSPPDGsPAATPEIR	(V)	S(0.0)PS(0.0)PPDGS(0.99)PAAT(0.0)PEIR	3	HUMAN	Myc box-dependent-interacting protein 1
ZEB1_1	0.0553484	0.641769	4.49865	1.60103	40.261	27.9136	4.49865	1.60103	9.41672e-05	0.00161676	24.2223	6.9125	4.32293	4.67436	1.29061	1.91145	ZEB1	ZEB1_1	ZEB1_1	2.83443	2.82886	P37275-2_T703tS705s_2_1_701_705	P37275-2	P37275|P37275-5|P37275-4|P37275-3|P37275-2	5	15.73	6.19	0	1526.77	159.929	T703t S705s	701	(R)	SStPsPSPLNLSSSR	(N)	S(0.33)S(0.33)T(0.33)PS(0.99)PS(0.0)PLNLS(0.0)S(0.0)S(0.0)R	15	HUMAN	Isoform 2 of Zinc finger E-box-binding homeobox 1
BLOC1S3	0.664969	0.974854	-0.157718	0.064715	3.58753	1.21259	-0.157718	0.064715	0.437771	0.756382	-0.883971	0.330233	-0.00577	-0.309665	0.25298	-0.12355	BLOC1S3	BLOC1S3	BLOC1S3	-0.463	-0.28035	Q6QNY0_T63tS65s_2_2_63_65	Q6QNY0	Q6QNY0	18	17.56	10.54	9.176	2356.09	159.939	T63t S65s	56	(R)	VAGEAAEtDsEPEPEPEPTAAPR	(D)	VAGEAAET(0.99)DS(0.99)EPEPEPEPT(0.0)AAPR	1	HUMAN	Biogenesis of lysosome-related organelles complex 1 subunit 3
BOD1L1	0.848053	0.972674	0.0873325	-0.068525	1.5341	1.34675	0.0873325	-0.068525	0.702409	0.733373	0.417815	-0.363049	-0.1531	0.327765	0.0875	-0.22455	BOD1L1	BOD1L1	BOD1L1	-0.43849	0.45809	Q8NFC6_S482s _1_1_482_482	Q8NFC6	Q8NFC6	4	15.5	11.38	2.555	1719.73	79.9681	S482s	480	(K)	YYsDSDDELTVEQR	(R)	Y(0.0)Y(0.0)S(0.99)DS(0.0)DDELT(0.0)VEQR	2	HUMAN	Biorientation of chromosomes in cell division protein 1-like 1
BOD1L1_1	0.615326	0.990617	0.160318	0.022515	4.26753	0.436907	0.160318	0.022515	0.374323	0.904293	1.02947	0.127337	0.13055	0.190085	-0.06059	0.10562	BOD1L1	BOD1L1_1	BOD1L1_1	0.01153	-0.00809	Q8NFC6_S482sS484s_2_2_482_484	Q8NFC6	Q8NFC6	11	14.9	8.26	1.165	1719.73	159.928	S482s S484s	480	(K)	YYsDsDDELTVEQR	(R)	Y(0.0)Y(0.0)S(0.99)DS(0.99)DDELT(0.0)VEQR	10	HUMAN	Biorientation of chromosomes in cell division protein 1-like 1
BOD1L1_2	0.999639	0.991171	-0.0001825	-0.01381	0.00314382	0.260604	-0.0001825	-0.01381	0.999276	0.941759	-0.000979086	-0.0773282	-0.17798	0.177615	-0.11091	0.08329	BOD1L1	BOD1L1_2	BOD1L1_2	-0.25644	9e-05	Q8NFC6_S482sS484s_2_2_482_484	Q8NFC6	Q8NFC6	7	13.49	3.92	3.129	1887.88	159.932	S482s S484s	480	(K)	YYsDsDDELTVEQRR	(Q)	Y(0.0)Y(0.0)S(0.99)DS(0.99)DDELT(0.0)VEQRR	11	HUMAN	Biorientation of chromosomes in cell division protein 1-like 1
BOD1L1_3	0.776247	0.875487	0.112437	-0.19608	2.28586	4.97622	0.112437	-0.19608	0.590764	0.317964	0.595571	-1.12582	-0.0726	0.297475	-0.25258	-0.13958	BOD1L1	BOD1L1_3	BOD1L1_3	-0.01791	0.34282	Q8NFC6_Y2777yS2780s_2_1_2777_2780	Q8NFC6	Q8NFC6	5	12.02	4.77	0	2337.02	159.929	Y2777y S2780s	2775	(K)	QHyLSsEDEPDDNPDVLDSR	(I)	QHY(0.99)LS(0.50)S(0.50)EDEPDDNPDVLDS(0.0)R	12	HUMAN	Biorientation of chromosomes in cell division protein 1-like 1
BOP1	0.19632	0.918686	0.873332	0.14139	17.1863	2.91185	0.873332	0.14139	0.0191149	0.511464	4.37274	0.713787	1.08938	0.657285	-0.05553	0.33831	BOP1	BOP1	BOP1	0.94702	0.64965	Q14137_S126sS127s_2_2_126_127	Q14137	Q14137|Q14137-2	5	13.62	11.31	6.327	1848.77	159.934	S126s S127s	118	(R)	IGDEYAEDssDEEDIR	(N)	IGDEY(0.0)AEDS(0.99)S(0.99)DEEDIR	1	HUMAN	Ribosome biogenesis protein BOP1
BPTF	0.860043	0.982575	-0.0659625	0.04326	1.41467	0.750929	-0.0659625	0.04326	0.721993	0.841215	-0.388415	0.212506	0.05372	-0.185645	0.2614	-0.17488	BPTF	BPTF	BPTF	-0.40557	-0.105	Q12830_S1300s _1_1_1300_1300	Q12830	Q12830|Q12830-2|Q12830-4|E7ETD6	5	14.46	6.16	2.287	1458.78	79.9643	S1300s	1292	(R)	VLDDVSIRsPETK	(C)	VLDDVS(0.0)IRS(0.99)PET(0.0)K	5	HUMAN	Nucleosome-remodeling factor subunit BPTF
BRAF	0.942723	0.959004	0.0283875	0.085335	0.627182	1.81385	0.0283875	0.085335	0.865529	0.658589	0.183273	0.473275	0.01723	0.039545	-0.02372	0.19439	BRAF	BRAF	BRAF	-0.15694	-0.24908	P15056_S729s _1_1_729_729	P15056	P15056	3	12.73	5.25	2.713	960.475	79.9664	S729s	727	(R)	SAsEPSLNR	(A)	S(0.0)AS(0.99)EPS(0.0)LNR	17	HUMAN	Serine/threonine-protein kinase B-raf
BRAT1	0.449837	0.829406	0.358498	0.247655	7.27255	6.62462	0.358498	0.247655	0.187389	0.217539	1.66957	1.4385	0.61322	0.103775	0.2272	0.26811	BRAT1	BRAT1	BRAT1	0.18813	-0.25857	Q6PJG6_S742s _1_1_742_742	Q6PJG6	Q6PJG6|Q6PJG6-3	7	12.66	7.21	1.243	1377.71	79.9631	S742s	741	(R)	GsPNTASAEATLPR	(W)	GS(0.99)PNT(0.0)AS(0.0)AEAT(0.0)LPR	1	HUMAN	BRCA1-associated ATM activator 1
BRD2	0.4057	0.967426	-0.555222	-0.14223	8.32532	1.51814	-0.555222	-0.14223	0.147051	0.704994	-1.92233	-0.411189	-0.14372	-0.966725	0.39842	-0.68288	BRD2	BRD2	BRD2	-0.74002	-0.37808	P25440-2_S298sS301s_2_2_298_301	P25440-2	P25440-2|P25440-3|P25440-4|E9PIQ3	2	17.11	5.67	1.147	2718.45	159.928	S298s S301s	282	(R)	KADTTTPTPTAILAPGsPAsPPGSLEPK	(A)	KADT(0.0)T(0.0)T(0.0)PT(0.0)PT(0.0)AILAPGS(0.99)PAS(0.99)PPGS(0.0)LEPK	2	HUMAN	Isoform 2 of Bromodomain-containing protein 2
BRD3	0.478788	0.949483	-0.239482	-0.0988	6.70454	2.19399	-0.239482	-0.0988	0.213573	0.603394	-1.54677	-0.559081	-0.24766	-0.231305	-0.18109	-0.01651	BRD3	BRD3	BRD3	-0.26446	-0.27029	Q15059_S263s _1_1_263_263	Q15059	Q15059|Q15059-2	9	13.81	8.28	2.877	1153.57	79.9632	S263s	261	(R)	SEsPPPLSDPK	(Q)	S(0.0)ES(0.99)PPPLS(0.0)DPK	2	HUMAN	Bromodomain-containing protein 3
BRD3_1	0.671427	0.959004	-0.133433	-0.08373	3.4862	1.71934	-0.133433	-0.08373	0.448105	0.673079	-0.862081	-0.451433	-0.13822	-0.128645	-0.22319	0.05573	BRD3	BRD3_1	BRD3_1	-0.14403	-0.22323	Q15059_S563s_1_1_563_563	Q15059	Q15059	20	18.99	9.27	3.581	2660.15	95.9597	S563s M572m	556	(K)	QASASYDsEEEEEGLPmSYDEKR	(Q)	QAS(0.0)AS(0.0)Y(0.0)DS(0.99)EEEEEGLPM(1.0)S(0.0)Y(0.0)DEKR	5	HUMAN	Bromodomain-containing protein 3
BRD3_2	0.253359	0.784907	-0.601317	-0.3828	13.22	10.7636	-0.601317	-0.3828	0.0476426	0.0838759	-3.12229	-2.22714	-0.40515	-0.797485	-0.38823	-0.37737	BRD3	BRD3_2	BRD3_2	-0.21481	-0.50589	Q15059_S560sS563s_2_2_560_563	Q15059	Q15059	8	18.37	9.56	1.229	2650.11	159.935	S560s S563s	556	(K)	QASAsYDsEEEEEGLPMSYDEKR	(Q)	QAS(0.0)AS(0.99)Y(0.0)DS(0.99)EEEEEGLPMS(0.0)Y(0.0)DEKR	7	HUMAN	Bromodomain-containing protein 3
BRD8	0.331343	0.99448	-0.459498	0.01064	10.3264	0.20747	-0.459498	0.01064	0.0927597	0.953351	-2.36838	0.0619093	-0.25926	-0.659735	0.01359	0.00769	BRD8	BRD8	BRD8	-0.47075	-0.77304	Q9H0E9-2_T264tS268s_2_2_264_268	Q9H0E9-2	Q9H0E9-2|Q9H0E9-4|Q9H0E9-3	10	18.09	8.08	1.757	2028.2	175.929	M258m T264t S268s	258	(K)	mLGQKAtPPPsPLLSELLK	(K)	M(1.0)LGQKAT(0.99)PPPS(0.99)PLLS(0.0)ELLK	4	HUMAN	Isoform 2 of Bromodomain-containing protein 8
BRPF1	0.585453	0.951122	0.192302	-0.10445	4.67942	2.10841	0.192302	-0.10445	0.340454	0.615402	1.11681	-0.540031	0.3215	0.063105	0.07295	-0.28185	BRPF1	BRPF1	BRPF1	0.05066	0.25071	P55201-2_S1082s _1_1_1082_1082	P55201-2	P55201-2|P55201-3|P55201-4	3	14.4	8.79	6.757	2395.15	79.9657	S1082s	1077	(R)	GAGWLsEDEDSPLDALDLVWAK	(C)	GAGWLS(0.99)EDEDS(0.0)PLDALDLVWAK	1	HUMAN	Isoform 2 of Peregrin
BRSK2	0.642718	0.692046	0.205792	0.62139	3.89096	13.874	0.205792	0.62139	0.408229	0.0409824	0.94916	2.86377	0.46565	-0.054065	0.35657	0.88621	BRSK2	BRSK2	BRSK2	-0.08881	-1.03451	Q8IWQ3-5_S413s_1_1_413_413	Q8IWQ3-5	Q8IWQ3-5|Q8IWQ3-4|Q8IWQ3-2|Q8IWQ3-3|Q8IWQ3-6|B4DM60	3	13.66	6.37	99	931.467	95.959	S413s M415m	411	(R)	VDsPmLNR	(H)	VDS(1.0)PM(1.0)LNR	1	HUMAN	Isoform 5 of Serine/threonine-protein kinase BRSK2
BRSK2_1	0.664064	0.859268	0.285288	0.217105	3.60305	5.59751	0.285288	0.217105	0.43621	0.275581	0.89348	1.24453	0.75314	-0.182565	0.27697	0.15724	BRSK2	BRSK2_1	BRSK2_1	0.27827	-0.43404	Q8IWQ3-5_S428s _1_1_428_428	Q8IWQ3-5	Q8IWQ3-5|Q8IWQ3-4|Q8IWQ3-2	4	15.11	11.14	6.815	1707.87	79.9789	S428s	428	(K)	sMEVLSVTDGGSPVPAR	(R)	S(0.99)MEVLS(0.0)VT(0.0)DGGS(0.0)PVPAR	2	HUMAN	Isoform 5 of Serine/threonine-protein kinase BRSK2
BRSK2_2	0.703315	0.951122	-0.124387	0.09533	3.06618	2.10698	-0.124387	0.09533	0.493608	0.615605	-0.77052	0.539711	-0.04575	-0.203025	0.17687	0.01379	BRSK2	BRSK2_2	BRSK2_2	-0.42052	-0.31105	Q8IWQ3-5_S439s _1_1_439_439	Q8IWQ3-5	Q8IWQ3-5|Q8IWQ3-4|Q8IWQ3-2|Q8IWQ3-3|Q8IWQ3-6|B4DM60	6	16.4	7.39	3.925	1877.97	79.9682	S439s	428	(K)	SMEVLSVTDGGsPVPARR	(A)	S(0.0)MEVLS(0.0)VT(0.0)DGGS(0.99)PVPARR	3	HUMAN	Isoform 5 of Serine/threonine-protein kinase BRSK2
BRSK2_3	0.466771	0.99548	-0.296083	0.009655	6.9154	0.170332	-0.296083	0.009655	0.203451	0.961539	-1.59217	0.0510306	-0.11963	-0.472535	-0.14854	0.16785	BRSK2	BRSK2_3	BRSK2_3	-0.17394	-0.73462	Q8IWQ3-5_S535s _1_1_535_535	Q8IWQ3-5	Q8TDC3-2|Q8IWQ3-5|Q8IWQ3-4|Q8IWQ3-2|Q8IWQ3-3|Q8IWQ3-6|J3KNK0|B4DM60	9	13.38	6.07	13.25	877.453	79.9661	S535s	530	(K)	NSFLGsPR	(F)	NS(0.0)FLGS(0.99)PR	6	HUMAN	Isoform 5 of Serine/threonine-protein kinase BRSK2
BRSK2_4	0.63855	0.796132	0.164568	0.30626	3.94946	8.44997	0.164568	0.30626	0.402767	0.14289	0.961674	1.78205	0.28956	0.039575	0.30672	0.3058	BRSK2	BRSK2_4	BRSK2_4	-0.21505	-0.36045	Q8IWQ3-5_S428sS439s_2_2_428_439	Q8IWQ3-5	Q8IWQ3-5|Q8IWQ3-4|Q8IWQ3-2|Q8IWQ3-3|Q8IWQ3-6|B4DM60	3	15.1	6.52	2	1857.95	159.943	S428s S439s	428	(K)	sMEVLSVTDGGsPVPARR	(A)	S(0.99)MEVLS(0.0)VT(0.0)DGGS(0.99)PVPARR	8	HUMAN	Isoform 5 of Serine/threonine-protein kinase BRSK2
BUD13	0.984442	0.990617	0.0090825	0.02318	0.182244	0.449172	0.0090825	0.02318	0.958905	0.901743	0.0556398	0.130754	0.09796	-0.079795	0.11016	-0.0638	BUD13	BUD13	BUD13	-0.21009	-0.12227	Q9BRD0_S271s _1_1_271_271	Q9BRD0	Q9BRD0	13	18.9	8.09	10.751	1787.9	79.9635	S271s	269	(R)	HDsPDLAPNVTYSLPR	(T)	HDS(0.99)PDLAPNVT(0.0)Y(0.0)S(0.0)LPR	2	HUMAN	BUD13 homolog
BYSL	0.500428	0.891365	0.330657	0.20396	6.28962	4.56156	0.330657	0.20396	0.234984	0.34982	1.45794	1.04564	0.61437	0.046945	0.38841	0.01951	BYSL	BYSL	BYSL	0.03105	-0.06613	Q13895_S98s _1_1_98_98	Q13895	Q13895|F8WBL2	22	16.91	11.69	13.945	2120.86	79.96	S98s	93	(R)	MPQDGsDDEDEEWPTLEK	(A)	MPQDGS(0.99)DDEDEEWPT(0.0)LEK	2	HUMAN	Bystin
BZW1	0.839122	0.796132	0.0745425	0.33872	1.62783	8.40452	0.0745425	0.33872	0.687411	0.144394	0.440635	1.77346	0.19148	-0.042395	0.17213	0.50531	BZW1	BZW1	BZW1	-0.17854	-0.64195	Q7L1Q6-3_S443s _1_1_443_443	Q7L1Q6-3	Q7L1Q6-3|Q7L1Q6-4|Q7L1Q6-2	7	17.69	11.26	1.395	2331.01	79.9669	S443s	432	(K)	FVEWLKNAEEEsESEAEEGD	(-)	FVEWLKNAEEES(0.99)ES(0.0)EAEEGD	2	HUMAN	Isoform 3 of Basic leucine zipper and W2 domain-containing protein 1
BZW1_1	0.911009	0.964665	0.0447225	0.073115	0.89217	1.60617	0.0447225	0.073115	0.814297	0.690849	0.254807	0.424986	0.18642	-0.096975	0.08898	0.05725	BZW1	BZW1_1	BZW1_1	-0.11301	-0.2381	Q7L1Q6-3_S443sS445s_2_2_443_445	Q7L1Q6-3	Q7L1Q6-3|Q7L1Q6-4|Q7L1Q6-2	31	15.76	10.06	99	2326.98	159.935	S443s S445s	432	(K)	FVEWLKNAEEEsEsEAEEGD	(-)	FVEWLKNAEEES(1.0)ES(1.0)EAEEGD	5	HUMAN	Isoform 3 of Basic leucine zipper and W2 domain-containing protein 1
C11orf84	0.406117	0.991171	-1.09871	-0.139675	8.29161	0.352863	-1.09871	-0.139675	0.148197	0.921963	-1.96922	-0.112147	-0.23266	-1.96476	1.44375	-1.7231	C11orf84	C11orf84	C11orf84	-1.8743	-0.33589	Q9BUA3_S308s _1_1_308_308	Q9BUA3	Q9BUA3	5	15.25	6.22	3.358	1281.69	79.9677	S308s	306	(R)	AEsPSPAPPPGLR	(G)	AES(0.99)PS(0.0)PAPPPGLR	3	HUMAN	Uncharacterized protein C11orf84
C11orf84_1	0.602385	0.997969	-0.166387	0.002005	4.42828	0.0379651	-0.166387	0.002005	0.360722	0.991296	-1.0636	0.0115423	-0.20556	-0.127215	0.05257	-0.04856	C11orf84	C11orf84_1	C11orf84_1	-0.4277	-0.17289	Q9BUA3_S248sS251s_2_1_248_253	Q9BUA3	Q9BUA3	12	20.25	11.2	0.75	2649.23	159.937	S248s S251s	239	(K)	NLDPDPEPPsPDsPTETFAAPAEVR	(H)	NLDPDPEPPS(0.99)PDS(0.50)PT(0.50)ET(0.0)FAAPAEVR	5	HUMAN	Uncharacterized protein C11orf84
C12orf45	0.210016	0.726787	0.849612	0.5496	16.4569	13.4767	0.849612	0.5496	0.0226105	0.0449089	4.11995	2.77921	1.08285	0.616375	0.74519	0.35401	C12orf45	C12orf45	C12orf45	0.13977	0.16813	Q8N5I9_S178s _1_1_178_178	Q8N5I9	Q8N5I9	7	13.05	6.75	2.562	1259.72	79.9644	S178s	171	(K)	GKIEVLDsPASK	(K)	GKIEVLDS(0.99)PAS(0.0)K	2	HUMAN	Uncharacterized protein C12orf45
C17orf85	0.921047	0.796132	0.0373575	-0.28207	0.797307	7.50619	0.0373575	-0.28207	0.83228	0.177575	0.229531	-1.60417	0.12361	-0.048895	-0.20772	-0.35642	C17orf85	C17orf85	C17orf85	0.13344	0.21329	Q53F19_T413tS415s_2_1_412_415	Q53F19	Q53F19|Q53F19-2	3	9.77	0.57	0	996.6	159.93	T413t S415s	410	(K)	MIStPsPKK	(S)	MIS(0.50)T(0.50)PS(0.99)PKK	3	HUMAN	Uncharacterized protein C17orf85
C19orf24	0.236429	0.859268	0.548863	0.22539	14.1593	5.77072	0.548863	0.22539	0.038377	0.264806	3.39277	1.2774	0.4682	0.629525	0.14548	0.3053	C19orf24	C19orf24	C19orf24	0.12483	0.23	Q9BVV8_S117sS120s_2_2_117_120	Q9BVV8	Q9BVV8	2	17.38	7.09	1.66	3019.34	175.958	M115m S117s S120s	103	(R)	YGLLANTEDPTEmAsLDsDEETVFESR	(N)	Y(0.0)GLLANT(0.0)EDPT(0.0)EM(1.0)AS(0.99)LDS(0.99)DEET(0.0)VFES(0.0)R	1	HUMAN	Uncharacterized membrane protein C19orf24
C1orf226	0.680754	0.997969	-0.212803	-0.00105	3.37545	0.0197841	-0.212803	-0.00105	0.45968	0.995455	-0.839235	-0.00602729	0.12959	-0.555195	0.05596	-0.05806	C1orf226	C1orf226	C1orf226	-0.12426	-0.59137	A1L170-2_S266s _1_1_266_266	A1L170-2	A1L170-2	6	15.76	6.55	2.589	965.536	79.9649	S266s	264	(R)	ASsPSLIER	(N)	AS(0.0)S(0.99)PS(0.0)LIER	2	HUMAN	Isoform 2 of Uncharacterized protein C1orf226
C1orf226_1	0.701416	0.900888	-0.365577	-0.663055	3.08926	3.94168	-0.365577	-0.663055	0.490991	0.403489	-0.78352	-1.01153	-1.09101	0.359855	-1.60163	0.27552	C1orf226	C1orf226_1	C1orf226_1	0.31273	-0.00816	A1L170-2_S265sS266s_2_2_265_266	A1L170-2	A1L170-2	8	13.17	6.07	2.5	1127.66	159.935	S265s S266s	263	(R)	RAssPSLIER	(N)	RAS(0.99)S(0.99)PS(0.0)LIER	5	HUMAN	Isoform 2 of Uncharacterized protein C1orf226
C1orf226_2	0.831227	0.997969	-0.281388	-0.004835	1.69437	0.0387659	-0.281388	-0.004835	0.676961	0.991114	-0.462056	-0.0120425	0.66982	-1.2326	0.61769	-0.62736	C1orf226	C1orf226_2	C1orf226_2	-0.14576	-0.69947	A1L170-2_S287sS292s_2_2_287_292	A1L170-2	A1L170-2	3	18.72	9.59	5.843	2343.19	159.931	S287s S292s	277	(K)	LSLSPISLAEsWEDGsPPPQAR	(T)	LS(0.0)LS(0.0)PIS(0.0)LAES(0.99)WEDGS(0.99)PPPQAR	6	HUMAN	Isoform 2 of Uncharacterized protein C1orf226
C2CD3	0.682483	0.99548	-0.146492	-0.009165	3.35193	0.144532	-0.146492	-0.009165	0.462176	0.967268	-0.832962	-0.0434228	-0.28947	-0.003515	-0.25412	0.23579	C2CD3	C2CD3	C2CD3	-0.23324	-0.33355	Q4AC94_S2146s _1_1_2146_2146	Q4AC94	Q4AC94	4	13.02	5.79	3.084	1837.81	79.9686	S2146s	2144	(R)	QGsPSQSLVACECEASK	(A)	QGS(0.99)PS(0.0)QS(0.0)LVACECEAS(0.0)K	2	HUMAN	C2 domain-containing protein 3
C2CD5	0.475118	0.964616	0.445182	0.214255	6.77766	1.61068	0.445182	0.214255	0.210007	0.690132	1.57381	0.441854	0.04478	0.845585	-0.52216	0.95067	C2CD5	C2CD5	C2CD5	0.2694	-0.19931	Q86YS7_S852s _1_1_852_852	Q86YS7	Q86YS7	9	15.4	4.99	7.808	1696.84	79.9658	S852s	845	(K)	AMTVEKAsPVGDGNFR	(N)	AMT(0.0)VEKAS(0.99)PVGDGNFR	1	HUMAN	C2 domain-containing protein 5
C2CD5_1	0.628759	0.91957	0.234868	-0.122285	4.08667	2.88737	0.234868	-0.122285	0.390241	0.514355	0.990965	-0.708643	0.54205	-0.072315	-0.15342	-0.09115	C2CD5	C2CD5_1	C2CD5_1	0.49758	-0.07901	Q86YS7-3_S864s _1_1_864_864	Q86YS7-3	Q86YS7-4|Q86YS7-3|Q86YS7-2	7	14.4	4.89	1.376	1318.59	79.9664	S864s	862	(R)	ATsVDYSSFADR	(C)	AT(0.0)S(0.99)VDY(0.0)S(0.0)S(0.0)FADR	5	HUMAN	Isoform 3 of C2 domain-containing protein 5
C2orf44	0.660548	0.982832	0.142097	0.041295	3.65738	0.710348	0.142097	0.041295	0.430786	0.849112	0.899024	0.201755	0.08709	0.197105	-0.18095	0.26354	C2orf44	C2orf44	C2orf44	0.1857	-0.16179	Q9H6R7_S690s _1_1_690_690	Q9H6R7	Q9H6R7|Q9H6R7-3	14	15.14	9.59	4.732	1426.71	79.9672	S690s	685	(R)	DSFSHsPGAVSSLK	(V)	DS(0.0)FS(0.0)HS(0.99)PGAVS(0.0)S(0.0)LK	4	HUMAN	WD repeat-containing protein C2orf44
C9orf142	0.363688	0.859268	1.30581	1.66691	9.43296	5.79608	1.30581	1.66691	0.113947	0.263264	2.25479	1.56341	2.20726	0.404355	3.06552	0.26831	C9orf142	C9orf142	C9orf142	-1.05614	0.01806	Q9BUH6_S148s _1_1_148_148	Q9BUH6	Q9BUH6	7	17.28	9.83	8.187	1220.66	79.9649	S148s	139	(R)	LAAAEETAVsPR	(K)	LAAAEET(0.0)AVS(0.99)PR	1	HUMAN	Uncharacterized protein C9orf142
CAAP1	0.784835	0.975512	0.105288	-0.05912	2.18287	1.20269	0.105288	-0.05912	0.604941	0.758108	0.571853	-0.327789	0.27598	-0.065405	0.05028	-0.16852	CAAP1	CAAP1	CAAP1	0.02781	0.00888	Q9H8G2_S203s _1_1_203_203	Q9H8G2	Q9H8G2|Q9H8G2-2	11	20	13.43	7.943	2264.89	79.9659	S203s	194	(K)	ILEGDNGMDsDMEEEADDGSK	(M)	ILEGDNGMDS(0.99)DMEEEADDGS(0.0)K	2	HUMAN	Caspase activity and apoptosis inhibitor 1
CAAP1_1	0.706338	0.952125	-0.120383	-0.096825	3.03647	1.94117	-0.120383	-0.096825	0.496996	0.639562	-0.763988	-0.502364	-0.17114	-0.069625	0.07761	-0.27126	CAAP1	CAAP1_1	CAAP1_1	-0.44664	0.10741	Q9H8G2_S312s _1_1_312_312	Q9H8G2	Q9H8G2|Q9H8G2-2	5	15.71	8.88	2.747	1791.92	79.9771	S312s	301	(K)	SVNEILGLAESsPNEPK	(A)	S(0.0)VNEILGLAES(0.0)S(0.99)PNEPK	3	HUMAN	Caspase activity and apoptosis inhibitor 1
CAMK2G	0.52041	0.900888	-0.209342	1.03892	5.78435	4.22573	-0.209342	1.03892	0.263976	0.377943	-1.35051	1.1196	-0.19412	-0.224565	2.28502	-0.20719	CAMK2G	CAMK2G	CAMK2G	-2.67703	-0.11162	Q13555-6_T287t_1_1_287_287	Q13555-6	Q13555-6|Q13555-8|Q13555-2|Q13555-9|Q13555-7|Q13555-4|Q13555-5|Q13555-3|Q5SWX3|Q13555-10	3	9.85	3.08	99	1040.51	62.9395	Q285q T287t	285	(R)	qEtVECLR	(K)	Q(1.0)ET(1.0)VECLR	1	HUMAN	Isoform 6 of Calcium/calmodulin-dependent protein kinase type II subunit gamma
CAMKK2	0.221539	0.86678	-2.11554	-0.223715	14.958	5.37216	-2.11554	-0.223715	0.0319301	0.290258	-3.93745	-1.20164	-1.28411	-2.94698	-0.36685	-0.08058	CAMKK2	CAMKK2	CAMKK2	-1.11515	-2.96063	Q96RR4_S129sS133s_2_1_129_133	Q96RR4	Q96RR4|Q96RR4-7|Q96RR4-4|Q96RR4-3|Q96RR4-2|Q96RR4-5|Q96RR4-6	3	11.32	2.61	0	2118.99	159.929	S129s S133s	121	(R)	CICPSLPYsPVSsPQSSPR	(L)	CICPS(0.0)LPY(0.0)S(0.99)PVS(0.50)S(0.50)PQS(0.0)S(0.0)PR	3	HUMAN	Calcium/calmodulin-dependent protein kinase kinase 2
CAMSAP1	0.528569	0.796132	0.203772	0.28659	5.59395	7.7418	0.203772	0.28659	0.275807	0.168198	1.31018	1.64848	0.23033	0.177215	0.23411	0.33907	CAMSAP1	CAMSAP1	CAMSAP1	-0.20033	-0.28237	Q5T5Y3-3_S574s _1_1_574_574	Q5T5Y3-3	Q5T5Y3-3|Q5T5Y3-2	20	19.44	5.53	99	1979.99	79.9671	S574s	559	(R)	ADVVPQQADPEFPRAsPR	(A)	ADVVPQQADPEFPRAS(1.0)PR	5	HUMAN	Isoform 3 of Calmodulin-regulated spectrin-associated protein 1
CAMSAP2	0.408181	0.967592	0.318153	0.0699	8.2089	1.48713	0.318153	0.0699	0.151046	0.710046	1.876	0.396802	0.43686	0.199445	0.14724	-0.00744	CAMSAP2	CAMSAP2	CAMSAP2	0.0933	0.11265	Q08AD1_S464s _1_1_464_464	Q08AD1	Q08AD1|Q08AD1-3|Q08AD1-2	9	16.27	5.43	3.078	1699.86	79.9612	S464s	462	(R)	SIsNEGLTLNNSHVSK	(H)	S(0.0)IS(0.99)NEGLT(0.0)LNNS(0.0)HVS(0.0)K	4	HUMAN	Calmodulin-regulated spectrin-associated protein 2
CAMSAP2_1	0.233446	0.796132	0.667142	0.370135	14.2609	8.78952	0.667142	0.370135	0.0374895	0.132144	3.4229	1.8464	0.8699	0.464385	0.16382	0.57645	CAMSAP2	CAMSAP2_1	CAMSAP2_1	0.50819	-0.20177	Q08AD1_S1019s _1_1_1019_1019	Q08AD1	Q08AD1|Q08AD1-3|Q08AD1-2	5	13.48	5.97	2.5	1415.78	79.9668	S1019s	1017	(R)	RFsPSQVPIQTR	(S)	RFS(0.99)PS(0.0)QVPIQT(0.0)R	6	HUMAN	Calmodulin-regulated spectrin-associated protein 2
CAMSAP2_2	0.999639	0.941612	0.0005575	0.179355	0.00896481	2.50646	0.0005575	0.179355	0.997938	0.561506	0.00279006	0.63185	0.21686	-0.215745	0.61555	-0.25684	CAMSAP2	CAMSAP2_2	CAMSAP2_2	-0.59659	-0.05314	Q08AD1_S1313s _1_1_1313_1313	Q08AD1	Q08AD1|Q08AD1-3|Q08AD1-2	4	12.31	6.53	1.106	1304.64	79.971	S1313s	1311	(R)	SEsVEGFLSPSR	(C)	S(0.0)ES(0.99)VEGFLS(0.0)PS(0.0)R	7	HUMAN	Calmodulin-regulated spectrin-associated protein 2
CAMSAP2_3	0.133903	0.641769	1.29112	1.02195	24.3906	25.1076	1.29112	1.02195	0.00363866	0.00308492	7.63091	5.88832	1.40817	1.17407	0.97354	1.07036	CAMSAP2	CAMSAP2_3	CAMSAP2_3	0.23674	0.00948	Q08AD1_S1319s _1_1_1319_1319	Q08AD1	Q08AD1|Q08AD1-3|Q08AD1-2	6	13.07	8.43	2.375	1304.64	79.9662	S1319s	1311	(R)	SESVEGFLsPSR	(C)	S(0.0)ES(0.0)VEGFLS(0.99)PS(0.0)R	8	HUMAN	Calmodulin-regulated spectrin-associated protein 2
CANX	0.822639	0.978662	0.140338	-0.04561	1.801	0.876853	0.140338	-0.04561	0.660542	0.817174	0.483834	-0.245424	0.55427	-0.273595	0.09578	-0.187	CANX	CANX	CANX	0.24974	-0.17542	P27824-2_S618s _1_1_618_618	P27824-2	P27824-2|P27824-3	25	18.29	6.19	99	1440.75	79.9662	S618s	609	(K)	AEEDEILNRsPR	(N)	AEEDEILNRS(1.0)PR	2	HUMAN	Isoform 2 of Calnexin
CAPZA2	0.650789	0.936663	0.143717	0.11586	3.78199	2.63747	0.143717	0.11586	0.418602	0.54482	0.925807	0.655641	0.12283	0.164605	0.03362	0.1981	CAPZA2	CAPZA2	CAPZA2	-0.10868	-0.122	P47755_S9s _1_1_9_9	P47755	P47755|F8W9N7|P47755-2|C9JUG7	6	16.66	5.16	99	1712.86	79.9761	S9s	2	(M)	ADLEEQLsDEEKVR	(I)	ADLEEQLS(1.0)DEEKVR	1	HUMAN	F-actin-capping protein subunit alpha-2
CARHSP1	0.718672	0.900212	-0.233038	-0.18586	2.88591	4.33989	-0.233038	-0.18586	0.514527	0.368138	-0.735113	-1.00237	-0.69653	0.230455	-0.0467	-0.32502	CARHSP1	CARHSP1	CARHSP1	-0.84772	0.46124	Q9Y2V2_S41s _1_1_41_41	Q9Y2V2	Q9Y2V2	2	12.56	3.17	2.279	1136.64	79.9697	S41s	36	(R)	GNVVPsPLPTR	(R)	GNVVPS(0.99)PLPT(0.0)R	3	HUMAN	Calcium-regulated heat stable protein 1
CARHSP1_1	0.766959	0.934917	-0.247363	-0.11472	2.39119	2.67757	-0.247363	-0.11472	0.576609	0.539813	-0.625116	-0.664207	-0.84821	0.353485	-0.08032	-0.14912	CARHSP1	CARHSP1_1	CARHSP1_1	-0.96577	0.40172	Q9Y2V2_S41s _1_1_41_41	Q9Y2V2	Q9Y2V2|I3L3X8	7	12.42	3.75	1.266	1312.76	79.9666	S41s	36	(R)	GNVVPsPLPTRR	(T)	GNVVPS(0.99)PLPT(0.0)RR	4	HUMAN	Calcium-regulated heat stable protein 1
CARHSP1_2	0.875051	0.949483	-0.0810825	-0.12625	1.23944	2.17188	-0.0810825	-0.12625	0.75172	0.606474	-0.344569	-0.554173	-0.38443	0.222265	-0.42523	0.17273	CARHSP1	CARHSP1_2	CARHSP1_2	-0.15728	-0.05505	Q9Y2V2_S52s _1_1_52_52	Q9Y2V2	Q9Y2V2|I3L3X8	25	15.95	6.54	3.977	781.42	79.9703	S52s	50	(R)	TFsATVR	(A)	T(0.0)FS(0.99)AT(0.0)VR	6	HUMAN	Calcium-regulated heat stable protein 1
CASKIN2	0.363498	0.793796	0.499623	0.36626	9.45909	10.0759	0.499623	0.36626	0.113264	0.0982686	2.16173	2.09296	0.20587	0.793375	0.43222	0.3003	CASKIN2	CASKIN2	CASKIN2	-0.42423	0.38884	Q8WXE0_S858s _1_1_858_858	Q8WXE0	Q8WXE0|Q8WXE0-2	6	12.96	3.92	3.326	818.439	79.9675	S858s	856	(R)	SQsFALR	(A)	S(0.0)QS(0.99)FALR	3	HUMAN	Caskin-2
CBLB	0.497475	0.991171	-0.854213	-0.03051	6.32539	0.38605	-0.854213	-0.03051	0.233056	0.914945	-1.50831	-0.113401	0.02588	-1.7343	0.37549	-0.43651	CBLB	CBLB	CBLB	-0.5475	-1.39204	Q13191_S634s _1_1_634_634	Q13191	Q13191|Q13191-2|B5MC15|Q13191-3	5	13.36	5.24	99	979.534	79.9691	S634s	632	(R)	VGsDPVLMR	(K)	VGS(1.0)DPVLMR	2	HUMAN	E3 ubiquitin-protein ligase CBL-B
CBLB_1	0.188162	0.692046	-4.24033	-0.69648	18.7412	15.3645	-4.24033	-0.69648	0.0133622	0.0290772	-5.51447	-3.1911	-3.02486	-5.4558	-0.42751	-0.96545	CBLB	CBLB_1	CBLB_1	-2.79524	-4.58459	Q13191_S476sS480sS483s_3_1_471_484	Q13191	Q13191|Q13191-2|B5MC15|Q13191-3	5	13.91	3.92	0.25	2158.03	239.902	S476s S480s S483s	470	(K)	CTDRQNsPVTsPGsSPLAQR	(R)	CT(0.25)DRQNS(0.25)PVT(0.0)S(0.99)PGS(0.25)S(0.25)PLAQR	4	HUMAN	E3 ubiquitin-protein ligase CBL-B
CBLB_2	0.333738	0.736156	-1.09796	-2.00843	10.2589	12.8504	-1.09796	-2.00843	0.0942119	0.0518753	-2.42934	-3.45151	-0.39801	-1.79791	-2.86643	-1.15043	CBLB	CBLB_2	CBLB_2	2.27054	-0.74173	Q13191_S521sS525sS529s_3_3_521_529	Q13191	Q13191|Q13191-2|B5MC15|Q13191-3	4	10.75	6.35	1.14	1499.76	239.897	S521s S525s S529s	517	(K)	GIVRsPCGsPTGsPK	(S)	GIVRS(0.99)PCGS(0.99)PT(0.0)GS(0.99)PK	5	HUMAN	E3 ubiquitin-protein ligase CBL-B
CBX5	0.296172	0.912795	-0.454863	-0.147345	11.5846	3.16319	-0.454863	-0.147345	0.0694286	0.482704	-2.68285	-0.766139	-0.33635	-0.573375	0.02524	-0.31993	CBX5	CBX5	CBX5	-0.57225	-0.33114	P45973_S14s _1_1_14_14	P45973	P45973	11	17.21	11.37	1.393	1903.79	79.9673	S14s	8	(R)	TADSSSsEDEEEYVVEK	(V)	T(0.0)ADS(0.0)S(0.0)S(0.0)S(0.99)EDEEEY(0.0)VVEK	2	HUMAN	Chromobox protein homolog 5
CCAR2	0.868088	0.984857	0.0665975	-0.034765	1.31093	0.628075	0.0665975	-0.034765	0.739447	0.865351	0.362563	-0.179736	-0.10273	0.235925	-0.2122	0.14267	CCAR2	CCAR2	CCAR2	-0.08842	-0.00098	Q8N163-2_S675sS678s_2_1_671_678	Q8N163-2	Q8N163|Q8N163-2|G3V119	5	18.18	9.56	0.5	2943.33	159.936	S675s S678s	668	(K)	LEDSEVRsVAsNQSEMEFSSLQDMPK	(E)	LEDS(0.50)EVRS(0.50)VAS(0.99)NQS(0.0)EMEFS(0.0)S(0.0)LQDMPK	2	HUMAN	Isoform 2 of Cell cycle and apoptosis regulator protein 2
CCAR2_1	0.546063	0.978662	0.265867	0.04931	5.32525	1.03136	0.265867	0.04931	0.29341	0.788613	1.25334	0.284959	0.0176	0.514135	0.0089	0.08972	CCAR2	CCAR2_1	CCAR2_1	-0.18499	0.28626	Q8N163-2_S678sS681s_2_2_678_681	Q8N163-2	Q8N163|Q8N163-2|G3V119	25	13.94	8.67	2.228	2122.95	191.921	S678s S681s M683m M691m	675	(R)	SVAsNQsEmEFSSLQDmPK	(E)	S(0.0)VAS(0.99)NQS(0.99)EM(1.0)EFS(0.0)S(0.0)LQDM(1.0)PK	3	HUMAN	Isoform 2 of Cell cycle and apoptosis regulator protein 2
CCAR2_2	0.701199	0.900888	-0.132422	-0.168795	3.09928	4.13361	-0.132422	-0.168795	0.48986	0.386046	-0.777791	-0.961819	-0.25388	-0.010965	-0.23986	-0.09773	CCAR2	CCAR2_2	CCAR2_2	-0.21691	0.00556	Q8N163-2_S675sS678sS681s_3_3_675_681	Q8N163-2	Q8N163|Q8N163-2|G3V119	22	16.25	9.67	1.256	2961.36	239.902	S675s S678s S681s	668	(K)	LEDSEVRsVAsNQsEMEFSSLQDMPK	(E)	LEDS(0.0)EVRS(0.99)VAS(0.99)NQS(0.99)EMEFS(0.0)S(0.0)LQDMPK	4	HUMAN	Isoform 2 of Cell cycle and apoptosis regulator protein 2
CCDC12	0.60245	0.973285	0.164708	-0.062965	4.41973	1.34199	0.164708	-0.062965	0.361433	0.734178	1.06179	-0.361894	0.14641	0.183005	-0.11722	-0.00871	CCDC12	CCDC12	CCDC12	0.05219	0.09748	J3KR35_S178s _1_1_178_178	J3KR35	J3KR35|Q8WUD4	14	20.5	12.46	5.78	2555.17	79.9629	S178s	156	(R)	LKGQEDSLASAVDAATEQKTCDsD	(-)	LKGQEDS(0.0)LAS(0.0)AVDAAT(0.0)EQKT(0.0)CDS(0.99)D	1	HUMAN	Coiled-coil domain containing 12, isoform CRA_a
CCDC34	0.412131	0.796132	0.338002	0.314515	8.08423	8.63613	0.338002	0.314515	0.155445	0.136895	1.84818	1.8173	0.50477	0.171235	0.27369	0.35534	CCDC34	CCDC34	CCDC34	0.0332	-0.27834	Q96HJ3_S50sS52s_2_2_50_52	Q96HJ3	Q96HJ3|Q96HJ3-2	6	18.77	8.93	5.766	2450.29	159.93	S50s S52s	42	(R)	GQGLEVVRsPsPPLPLSCSNSTR	(S)	GQGLEVVRS(0.99)PS(0.99)PPLPLS(0.0)CS(0.0)NS(0.0)T(0.0)R	1	HUMAN	Coiled-coil domain-containing protein 34
CCDC43	0.888692	0.990617	0.0687825	0.028115	1.09949	0.440584	0.0687825	0.028115	0.776339	0.903528	0.308884	0.128362	0.34278	-0.205215	0.29958	-0.24335	CCDC43	CCDC43	CCDC43	-0.15469	-0.0561	Q96MW1_T139t _1_1_139_139	Q96MW1	Q96MW1	4	19.14	8.94	6.465	3596.62	79.9591	T139t	129	(K)	AALLAQYADVtDEEDEADEKDDSGATTMNIGSDK	(L)	AALLAQY(0.0)ADVT(0.99)DEEDEADEKDDS(0.0)GAT(0.0)T(0.0)MNIGS(0.0)DK	1	HUMAN	Coiled-coil domain-containing protein 43
CCDC6	0.510251	0.970794	0.223552	0.070525	6.01771	1.38303	0.223552	0.070525	0.250166	0.727273	1.40004	0.371827	0.15624	0.290865	-0.08991	0.23096	CCDC6	CCDC6	CCDC6	0.06265	-0.02633	Q16204_S52s _1_1_52_52	Q16204	Q16204	11	20.25	9.83	6.813	1900.07	79.9672	S52s	46	(K)	SGGIVIsPFRLEELTNR	(L)	S(0.0)GGIVIS(0.99)PFRLEELT(0.0)NR	2	HUMAN	Coiled-coil domain-containing protein 6
CCDC6_1	0.158999	0.796132	1.56384	0.35689	20.6525	8.47558	1.56384	0.35689	0.00860505	0.14205	5.89423	1.7869	1.19873	1.92895	0.15345	0.56033	CCDC6	CCDC6_1	CCDC6_1	0.84738	1.27439	Q16204_S244s _1_1_244_244	Q16204	Q16204	3	16.42	7.74	6.01	1885.08	79.9648	S244s	230	(R)	ILQEKLDQPVSAPPsPR	(D)	ILQEKLDQPVS(0.0)APPS(0.99)PR	3	HUMAN	Coiled-coil domain-containing protein 6
CCDC6_2	0.19632	0.736156	-2.68649	-0.48598	17.1886	12.7946	-2.68649	-0.48598	0.0191049	0.0525458	-4.81433	-2.63646	-1.82031	-3.55267	-0.35273	-0.61923	CCDC6	CCDC6_2	CCDC6_2	-1.67166	-3.02768	Q16204_S240sS244s_2_2_240_244	Q16204	Q16204	20	19.14	9.75	99	1875.03	159.937	S240s S244s	230	(R)	ILQEKLDQPVsAPPsPR	(D)	ILQEKLDQPVS(1.0)APPS(1.0)PR	5	HUMAN	Coiled-coil domain-containing protein 6
CCDC6_3		0.757619	NaN	-0.453445		11.9307		-0.453445		0.0641112		-2.45968			-0.32008	-0.58681	CCDC6	CCDC6_3	CCDC6_3			Q16204_S240sS244s_2_2_240_244	Q16204	Q16204	6	16.36	6.76	3.663	3551.75	159.93	S240s S244s	230	(R)	ILQEKLDQPVsAPPsPRDISMEIDSPENMMR	(H)	ILQEKLDQPVS(0.99)APPS(0.99)PRDIS(0.0)MEIDS(0.0)PENMMR	6	HUMAN	Coiled-coil domain-containing protein 6
CCDC6_4	0.193687	0.796132	-2.60887	-0.411925	17.5069	9.76392	-2.60887	-0.411925	0.0177546	0.105586	-4.9514	-2.03269	-1.7949	-3.42285	-0.19724	-0.62661	CCDC6	CCDC6_4	CCDC6_4	-1.79555	-2.89047	Q16204_S240sS244s_2_2_240_244	Q16204	Q16204	7	15.51	2.24	99	1269.69	159.934	S240s S244s	235	(K)	LDQPVsAPPsPR	(D)	LDQPVS(1.0)APPS(1.0)PR	7	HUMAN	Coiled-coil domain-containing protein 6
CCDC61	0.803626	0.973956	-0.102508	-0.060195	2.02371	1.29343	-0.102508	-0.060195	0.627522	0.742432	-0.534844	-0.350076	-0.29599	0.090975	-0.04904	-0.07135	CCDC61	CCDC61	CCDC61	-0.44484	0.06808	Q9Y6R9_S373sS376s_2_2_373_376	Q9Y6R9	Q9Y6R9|Q9Y6R9-2	3	14.14	5.29	5.261	1795.86	159.94	S373s S376s	369	(R)	NRLGsGGsGDGPSVSWSR	(Q)	NRLGS(0.99)GGS(0.99)GDGPS(0.0)VS(0.0)WS(0.0)R	1	HUMAN	Coiled-coil domain-containing protein 61
CCDC61_1	0.519369	0.859268	-0.639428	-0.575715	5.84941	5.58197	-0.639428	-0.575715	0.260051	0.276568	-1.38809	-1.32602	-1.35454	0.075685	-1.24345	0.09202	CCDC61	CCDC61_1	CCDC61_1	-0.30898	-0.11057	Q9Y6R9_S373sS376s_2_2_373_376	Q9Y6R9	Q9Y6R9-2	3	13.25	7.56	3.991	1511.72	159.932	S373s S376s	371	(R)	LGsGGsGDGPSVSWSR	(Q)	LGS(0.99)GGS(0.99)GDGPS(0.0)VS(0.0)WS(0.0)R	2	HUMAN	Coiled-coil domain-containing protein 61
CCDC8	0.193687	0.978662	-1.07921	-0.045505	17.7435	0.901067	-1.07921	-0.045505	0.0168131	0.812631	-4.57377	-0.251681	-0.77441	-1.38401	0.06679	-0.1578	CCDC8	CCDC8	CCDC8	-1.03909	-1.32046	Q9H0W5_S142sS146s_2_2_142_146	Q9H0W5	Q9H0W5	4	21.19	10.15	99	2319.1	159.926	S142s S146s	139	(K)	FLGsDLEsEDDEELVEAFLR	(R)	FLGS(1.0)DLES(1.0)EDDEELVEAFLR	3	HUMAN	Coiled-coil domain-containing protein 8
CCDC82	0.782593	0.949483	-0.128007	-0.12622	2.21857	2.18108	-0.128007	-0.12622	0.599988	0.605191	-0.580095	-0.556216	-0.39719	0.141175	-0.42248	0.17004	CCDC82	CCDC82	CCDC82	-0.1726	-0.1231	Q8N4S0_S192sS195sS198s_3_3_192_198	Q8N4S0	Q8N4S0|Q8N4S0-2	2	9.69	3.16	3.023	2289.03	255.884	M189m S192s S195s S198s	185	(R)	LSSVmCDsDEsDDsDILVRK	(V)	LS(0.0)S(0.0)VM(1.0)CDS(0.99)DES(0.99)DDS(0.99)DILVRK	2	HUMAN	Coiled-coil domain-containing protein 82
CCDC85C	0.214884	0.989252	-0.623228	0.03289	16.0508	0.516632	-0.623228	0.03289	0.0248269	0.887844	-3.98403	0.149408	-0.66232	-0.584135	-0.24213	0.30791	CCDC85C	CCDC85C	CCDC85C	-0.61809	-0.98628	A6NKD9_S258s _1_1_258_258	A6NKD9	A6NKD9	2	13.57	4.69	6.137	1662.85	79.962	S258s	258	(R)	sIPNGLHDPSSTYIR	(Q)	S(0.99)IPNGLHDPS(0.0)S(0.0)T(0.0)Y(0.0)IR	1	HUMAN	Coiled-coil domain-containing protein 85C
CCDC86	0.158812	0.757619	0.917488	0.456775	20.8156	11.9938	0.917488	0.456775	0.00828789	0.0631854	5.82075	2.47246	0.96872	0.866255	0.32125	0.5923	CCDC86	CCDC86	CCDC86	0.47972	0.16676	Q9H6F5_S18s _1_1_18_18	Q9H6F5	Q9H6F5	15	18.5	6.83	3.149	1784.95	79.966	S18s	11	(R)	LGGLRPEsPESLTSVSR	(T)	LGGLRPES(0.99)PES(0.0)LT(0.0)S(0.0)VS(0.0)R	3	HUMAN	Coiled-coil domain-containing protein 86
CCDC86_1	0.229097	0.796132	0.610627	0.381345	14.4742	9.4848	0.610627	0.381345	0.0356927	0.112595	3.48672	1.97905	0.75092	0.470335	0.20712	0.55557	CCDC86	CCDC86_1	CCDC86_1	0.34866	-0.17947	Q9H6F5_S47s _1_1_47_47	Q9H6F5	Q9H6F5	11	13.21	4.31	1.41	2555.24	79.9671	S47s	31	(R)	ALVEFESNPEETREPGsPPSVQR	(A)	ALVEFES(0.0)NPEET(0.0)REPGS(0.99)PPS(0.0)VQR	4	HUMAN	Coiled-coil domain-containing protein 86
CCDC86_2	0.241309	0.793796	0.631117	0.40852	13.8809	10.1101	0.631117	0.40852	0.0409176	0.097496	3.31111	2.0996	0.82153	0.440705	0.22614	0.5909	CCDC86	CCDC86_2	CCDC86_2	0.40635	-0.2257	Q9H6F5_S18sS21s_2_2_18_21	Q9H6F5	Q9H6F5	9	17.44	8.47	2.67	1796.99	159.94	S18s S21s	11	(R)	LGGLRPEsPEsLTSVSR	(T)	LGGLRPES(0.99)PES(0.99)LT(0.0)S(0.0)VS(0.0)R	9	HUMAN	Coiled-coil domain-containing protein 86
CCDC88C	0.193687	0.641769	0.757367	0.811955	18.366	21.3863	0.757367	0.811955	0.0145681	0.00726719	4.80685	4.72196	0.70671	0.808025	0.82339	0.80052	CCDC88C	CCDC88C	CCDC88C	-0.31458	-0.08674	Q9P219_S1806s _1_1_1806_1806	Q9P219	Q9P219|Q9P219-2|Q9P219-3	7	16.87	9.53	5.078	1163.64	79.9663	S1806s	1804	(R)	AFsLASADLLR	(A)	AFS(0.99)LAS(0.0)ADLLR	3	HUMAN	Protein Daple
CCDC88C_1	0.865064	0.900212	0.0577375	0.177965	1.3525	4.3519	0.0577375	0.177965	0.732404	0.367122	0.372958	1.00473	0.05065	0.064825	0.2637	0.09223	CCDC88C	CCDC88C_1	CCDC88C_1	-0.41094	-0.12165	Q9P219_S1601sS1604s_2_1_1601_1604	Q9P219	Q9P219|Q9P219-2|Q9P219-3	4	13.97	3.01	1.068	2240.13	159.923	S1601s S1604s	1599	(R)	SEsFSsEDLIPSRDLATLPR	(E)	S(0.0)ES(0.99)FS(0.50)S(0.50)EDLIPS(0.0)RDLAT(0.0)LPR	4	HUMAN	Protein Daple
CCM2	0.605231	0.956053	0.165467	0.08567	4.39111	1.87205	0.165467	0.08567	0.363822	0.649823	1.05571	0.486617	0.12296	0.207975	0.0093	0.16204	CCM2	CCM2	CCM2	-0.08423	-0.0483	Q9BSQ5-2_S405s _1_1_405_405	Q9BSQ5-2	Q9BSQ5-2|Q9BSQ5-4|Q9BSQ5-3|C9JUH3	8	16.18	5.8	1.82	971.525	79.9668	S405s	400	(R)	GIITDsFGR	(H)	GIIT(0.0)DS(0.99)FGR	1	HUMAN	Isoform 2 of Malcavernin
CCNK	0.885998	0.987261	-0.0495675	0.037185	1.14353	0.575396	-0.0495675	0.037185	0.768505	0.875912	-0.320181	0.165474	-0.05672	-0.042415	0.32664	-0.25227	CCNK	CCNK	CCNK	-0.58125	0.11562	O75909_S324sS329s_2_1_324_329	O75909	O75909-4|G3V5E1|O75909-1	2	10.83	3.76	0	1080.58	159.934	S324s S329s	322	(K)	KPsPQPSsPR	(Q)	KPS(0.99)PQPS(0.50)S(0.50)PR	4	HUMAN	Cyclin-K
CCNL1	0.504673	0.99548	0.346533	0.013985	6.16877	0.180847	0.346533	0.013985	0.241614	0.959214	1.43218	0.054261	0.66482	0.028245	0.39134	-0.36337	CCNL1	CCNL1	CCNL1	0.07558	0.31857	Q9UK58_S352s _1_1_352_352	Q9UK58	Q9UK58|C9JPL0	6	14.67	8.46	3.905	1330.75	79.9662	S352s	348	(K)	AEEKsPISINVK	(T)	AEEKS(0.99)PIS(0.0)INVK	2	HUMAN	Cyclin-L1
CCNL1_1	0.929656	0.989523	-0.159518	0.037675	0.725155	0.509942	-0.159518	0.037675	0.846222	0.889213	-0.212155	0.147963	-1.34695	1.02791	-0.33153	0.40688	CCNL1	CCNL1_1	CCNL1_1	-1.2133	0.52681	Q9UK58_T325tS335sS342s_3_1_325_342	Q9UK58	Q9UK58|C9JPL0	3	12.84	0.51	0	2529.31	239.896	T325t S335s S342s	319	(K)	GLNPDGtPALSTLGGFsPASKPSsPR	(E)	GLNPDGT(0.99)PALS(0.0)T(0.0)LGGFS(0.25)PAS(0.25)KPS(0.25)S(0.25)PR	7	HUMAN	Cyclin-L1
CCNL1_2		0.766721	NaN	-0.43759		11.3114		-0.43759		0.0739362		-2.33547			-0.28837	-0.58681	CCNL1	CCNL1_2	CCNL1_2			Q9UK58_S335sS341sS342s_3_1_335_342	Q9UK58	Q9UK58|C9JPL0	6	19.9	7.1	0	2867.49	239.892	S335s S341s S342s	319	(K)	GLNPDGTPALSTLGGFsPASKPssPREVK	(A)	GLNPDGT(0.0)PALS(0.0)T(0.0)LGGFS(0.99)PAS(0.33)KPS(0.33)S(0.33)PREVK	8	HUMAN	Cyclin-L1
CCNL2	0.895575	0.944358	-0.0464125	0.10236	1.04596	2.32167	-0.0464125	0.10236	0.785966	0.585913	-0.295067	0.58724	0.00177	-0.094595	0.16057	0.04415	CCNL2	CCNL2	CCNL2	-0.35668	-0.23298	Q96S94_S330s _1_1_330_330	Q96S94	Q96S94|Q96S94-3	5	18.99	9.52	2.087	2003.07	79.9662	S330s	314	(R)	GLLPGGTQVLDGTSGFsPAPK	(L)	GLLPGGT(0.0)QVLDGT(0.0)S(0.0)GFS(0.99)PAPK	1	HUMAN	Cyclin-L2
CCNL2_1	0.966728	0.900212	0.0288975	-0.173495	0.392406	4.35778	0.0288975	-0.173495	0.913607	0.366625	0.117242	-1.00588	-0.29938	0.357175	-0.14421	-0.20278	CCNL2	CCNL2_1	CCNL2_1	-0.35307	0.41834	Q96S94_S369s _1_1_369_369	Q96S94	Q96S94|Q96S94-3	8	13.49	3.5	99	1196.66	79.9676	S369s	365	(K)	AKADsPVNGLPK	(G)	AKADS(1.0)PVNGLPK	3	HUMAN	Cyclin-L2
CCNL2_2	0.910263	0.990617	0.0536425	0.021905	0.902776	0.437015	0.0536425	0.021905	0.812311	0.904271	0.257611	0.127367	-0.18477	0.292055	0.03501	0.0088	CCNL2	CCNL2_2	CCNL2_2	-0.41767	0.18902	Q96S94_S369s _1_1_369_369	Q96S94	Q96S94|Q96S94-3	6	12.84	4.01	99	997.531	79.9642	S369s	367	(K)	ADsPVNGLPK	(G)	ADS(1.0)PVNGLPK	4	HUMAN	Cyclin-L2
CCNY	0.988765	0.944664	-0.0068575	-0.10384	0.135552	2.30037	-0.0068575	-0.10384	0.96927	0.588794	-0.0415939	-0.582563	-0.10415	0.090435	-0.19839	-0.00929	CCNY	CCNY	CCNY	-0.10305	0.00973	Q8ND76_S326s _1_1_326_326	Q8ND76	Q8ND76|Q8ND76-2|Q8ND76-3	11	14.62	8.81	2.125	1150.62	79.9674	S326s	324	(R)	SAsADNLTLPR	(W)	S(0.0)AS(0.99)ADNLT(0.0)LPR	6	HUMAN	Cyclin-Y
CCNYL1	0.709119	0.951122	-0.121898	-0.095015	3.00378	2.0729	-0.121898	-0.095015	0.500751	0.620455	-0.75679	-0.532081	-0.04546	-0.198335	-0.19199	0.00196	CCNYL1	CCNYL1	CCNYL1	-0.04489	-0.36504	Q8N7R7_S344s _1_1_344_344	Q8N7R7	Q8N7R7|Q8N7R7-2|Q8N7R7-3	8	12.58	3.17	1.699	1510.78	79.966	S344s	341	(R)	RSFsADNFIGIQR	(S)	RS(0.0)FS(0.99)ADNFIGIQR	3	HUMAN	Cyclin-Y-like protein 1
CCNYL1_1	0.56052	0.905406	-0.190367	-0.18504	5.08806	3.7323	-0.190367	-0.18504	0.30988	0.423419	-1.20321	-0.881977	-0.13404	-0.246695	-0.42562	0.05554	CCNYL1	CCNYL1_1	CCNYL1_1	0.09369	-0.39647	Q8N7R7_S344s _1_1_344_344	Q8N7R7	Q8N7R7|Q8N7R7-2|Q8N7R7-3	5	14.72	9.21	1.648	1360.7	79.9631	S344s	342	(R)	SFsADNFIGIQR	(S)	S(0.0)FS(0.99)ADNFIGIQR	4	HUMAN	Cyclin-Y-like protein 1
CCP110	0.665313	0.814873	-0.285733	0.281195	3.57096	6.87119	-0.285733	0.281195	0.439444	0.205533	-0.886531	1.48485	0.18773	-0.759195	0.44023	0.12216	CCP110	CCP110	CCP110	-0.45039	-0.97559	O43303_S370s _1_1_370_370	O43303	O43303|O43303-2	5	8.42	3.52	1.104	1169.59	79.9427	S370s	364	(K)	LPSPEPsMSPK	(M)	LPS(0.0)PEPS(0.99)MS(0.0)PK	1	HUMAN	Centriolar coiled-coil protein of 110 kDa
CCP110_1	0.219142	0.766721	0.777232	0.49183	15.0798	11.4637	0.777232	0.49183	0.0310469	0.071389	3.67229	2.36583	1.0243	0.530165	0.72568	0.25798	CCP110	CCP110_1	CCP110_1	0.10072	0.17795	O43303_S366sS372s_2_2_366_372	O43303	O43303|O43303-2	5	10.72	5.24	1.144	1169.59	175.924	S366s M371m S372s	364	(K)	LPsPEPSmsPK	(M)	LPS(0.99)PEPS(0.0)M(1.0)S(0.99)PK	4	HUMAN	Centriolar coiled-coil protein of 110 kDa
CD3EAP	0.216255	0.766721	0.733163	0.436525	15.6316	11.5515	0.733163	0.436525	0.0273429	0.0699604	3.84721	2.38339	0.92347	0.542855	0.56312	0.30993	CD3EAP	CD3EAP	CD3EAP	0.16246	0.08349	O15446-2_S130sS138s_2_2_130_138	O15446-2	O15446-2	7	15.84	5.25	2.726	3324.84	159.937	S130s S138s	119	(R)	ILEGPQQSLSGsPLQPIPAsPPPQIPPGLRPR	(F)	ILEGPQQS(0.0)LS(0.0)GS(0.99)PLQPIPAS(0.99)PPPQIPPGLRPR	2	HUMAN	Isoform 2 of DNA-directed RNA polymerase I subunit RPA34
CD99L2	0.4369	0.692046	-0.576483	0.545575	7.54531	15.2556	-0.576483	0.545575	0.175982	0.0298157	-1.75804	3.1666	-1.05864	-0.094325	0.52119	0.56996	CD99L2	CD99L2	CD99L2	-1.77772	-0.75853	Q8TCZ2-5_Y253y _1_1_253_253	Q8TCZ2-5	Q8TCZ2-5|Q8TCZ2-2|Q8TCZ2-3|Q8TCZ2-6	2	15.46	4.56	3.074	2188.1	79.9698	Y253y	253	(K)	ySTLHTQSAEPPPPPEPARI	(-)	Y(0.99)S(0.0)T(0.0)LHT(0.0)QS(0.0)AEPPPPPEPARI	1	HUMAN	Isoform 5 of CD99 antigen-like protein 2
CDAN1	0.193687	0.766721	0.716137	0.447045	17.8891	11.498	0.716137	0.447045	0.0162588	0.0708275	4.62746	2.37269	0.71803	0.714245	0.29265	0.60144	CDAN1	CDAN1	CDAN1	0.22749	0.01857	Q8IWY9_S265sS277s_2_2_265_277	Q8IWY9	Q8IWY9	6	19.5	10.38	1.313	2624.35	159.937	S265s S277s	259	(R)	SKQLQQsPTPTCPTPELGsPLPSR	(T)	S(0.0)KQLQQS(0.99)PT(0.0)PT(0.0)CPT(0.0)PELGS(0.99)PLPS(0.0)R	2	HUMAN	Codanin-1
CDC23	0.591259	0.991171	0.181907	-0.021185	4.5908	0.378102	0.181907	-0.021185	0.347472	0.916621	1.09805	-0.110847	0.08073	0.283085	-0.18835	0.14598	CDC23	CDC23	CDC23	0.07094	0.03371	Q9UJX2_S588s _1_1_588_588	Q9UJX2	Q9UJX2|Q9UJX2-3	11	17.73	7.04	4.451	1275.74	79.9682	S588s	586	(R)	RVsPLNLSSVTP	(-)	RVS(0.99)PLNLS(0.0)S(0.0)VT(0.0)P	2	HUMAN	Cell division cycle protein 23 homolog
CDC23_1	0.966746	0.978662	-0.0174475	-0.04617	0.371693	0.953147	-0.0174475	-0.04617	0.917975	0.802944	-0.111282	-0.265059	0.02561	-0.060505	-0.10293	0.01059	CDC23	CDC23_1	CDC23_1	-0.06935	-0.16533	Q9UJX2_S588sT596t_2_2_588_596	Q9UJX2	Q9UJX2|Q9UJX2-3	8	16.27	9.07	4.723	1275.74	159.93	S588s T596t	586	(R)	RVsPLNLSSVtP	(-)	RVS(0.99)PLNLS(0.0)S(0.0)VT(0.99)P	5	HUMAN	Cell division cycle protein 23 homolog
CDC37	0.69305	0.951122	0.132692	0.096625	3.20934	2.15717	0.132692	0.096625	0.477602	0.608532	0.801891	0.550902	0.03243	0.232955	0.02657	0.16668	CDC37	CDC37	CDC37	-0.19203	-0.02796	Q16543_S13s _1_1_13_13	Q16543	Q16543|K7EJ06	4	17.67	8.79	4.591	3446.53	79.9636	S13s	2	(M)	VDYSVWDHIEVsDDEDETHPNIDTASLFR	(W)	VDY(0.0)S(0.0)VWDHIEVS(0.99)DDEDET(0.0)HPNIDT(0.0)AS(0.0)LFR	2	HUMAN	Hsp90 co-chaperone Cdc37
CDC42BPA	0.555071	0.796132	-0.422938	-1.06813	5.19313	9.48536	-0.422938	-1.06813	0.302474	0.112581	-1.24166	-2.2667	-0.92673	0.080855	-1.78446	-0.3518	CDC42BPA	CDC42BPA	CDC42BPA	0.65984	0.33842	Q5VT25-3_S1557s _1_1_1557_1557	Q5VT25-3	Q5VT25|Q5VT25-5|Q5VT25-4|Q5VT25-3	2	8.79	6.94	7.354	1036.49	79.9614	S1557s	1555	(R)	EFsGGSYSAK	(R)	EFS(0.99)GGS(0.0)Y(0.0)S(0.0)AK	2	HUMAN	Isoform 3 of Serine/threonine-protein kinase MRCK alpha
CDC42EP1	0.465565	0.912795	-0.355052	-0.145125	6.95734	3.26624	-0.355052	-0.145125	0.201496	0.471385	-1.60123	-0.787375	-0.6268	-0.083305	-0.27829	-0.01196	CDC42EP1	CDC42EP1	CDC42EP1	-0.5464	-0.09672	Q00587_S121s _1_1_121_121	Q00587	Q00587|Q00587-2	7	17.4	9.08	8.807	2105.15	79.9667	S121s	118	(K)	NAIsLPQLNQAAYDSLVVGK	(L)	NAIS(0.99)LPQLNQAAY(0.0)DS(0.0)LVVGK	3	HUMAN	Cdc42 effector protein 1
CDC42EP1_1	0.400299	0.919087	-0.324342	-0.13164	8.519	2.89894	-0.324342	-0.13164	0.140637	0.512987	-1.94569	-0.711075	-0.21831	-0.430375	0.00596	-0.26924	CDC42EP1	CDC42EP1_1	CDC42EP1_1	-0.42215	-0.25537	Q00587_S353s _1_1_353_353	Q00587	Q00587|Q00587-2	5	17.08	6.55	6.586	2094.97	79.9671	S353s	349	(R)	ASWEsLDEEWRAPQAGSR	(T)	AS(0.0)WES(0.99)LDEEWRAPQAGS(0.0)R	6	HUMAN	Cdc42 effector protein 1
CDC42EP3	0.158999	0.912795	-1.26512	-0.138995	20.4592	3.08744	-1.26512	-0.138995	0.00899656	0.491197	-5.66297	-0.750446	-0.98941	-1.54083	-0.00092	-0.27707	CDC42EP3	CDC42EP3	CDC42EP3	-1.18638	-1.35799	Q9UKI2_S93sS100s_2_1_89_100	Q9UKI2	Q9UKI2	5	16.18	4.95	0	1879.93	159.938	S93s S100s	87	(R)	ANSTSDsVFTETPsPVLK	(N)	ANS(0.25)T(0.25)S(0.25)DS(0.25)VFT(0.0)ET(0.0)PS(0.99)PVLK	2	HUMAN	Cdc42 effector protein 3
CDC42EP4	0.193687	0.796132	-1.03808	-0.32365	18.2385	7.81048	-1.03808	-0.32365	0.0150021	0.165559	-4.75835	-1.6614	-0.77495	-1.30122	-0.14027	-0.50703	CDC42EP4	CDC42EP4	CDC42EP4	-0.83141	-0.88842	Q9H3Q1_S292s _1_1_292_292	Q9H3Q1	Q9H3Q1|Q9H3Q1-2	5	13.23	3.18	2.062	2837.37	79.9682	S292s	269	(K)	AGPDLPSLPSHALEDEGWAAAAPsPGSAR	(S)	AGPDLPS(0.0)LPS(0.0)HALEDEGWAAAAPS(0.99)PGS(0.0)AR	7	HUMAN	Cdc42 effector protein 4
CDC42EP4_1		0.968156	NaN	0.22044		1.47651		0.22044		0.711785		0.4104			1.02769	-0.58681	CDC42EP4	CDC42EP4_1	CDC42EP4_1			Q9H3Q1_S138sS142s_2_1_138_142	Q9H3Q1	Q9H3Q1|Q9H3Q1-2	9	16.4	8.7	0	2842.35	159.935	S138s S142s	138	(K)	sLSSsPVKKANDGEGGDEEAGTEEAVPR	(R)	S(0.99)LS(0.0)S(0.50)S(0.50)PVKKANDGEGGDEEAGT(0.0)EEAVPR	8	HUMAN	Cdc42 effector protein 4
CDC42EP4_2	0.151156	0.736156	-1.26841	-0.51485	21.7336	12.7076	-1.26841	-0.51485	0.00670869	0.0536098	-6.24488	-2.61845	-1.0433	-1.49352	-0.32387	-0.70583	CDC42EP4	CDC42EP4_2	CDC42EP4_2	-0.91732	-0.88194	Q9H3Q1_S292sS295s_2_2_292_295	Q9H3Q1	Q9H3Q1|Q9H3Q1-2	4	19.89	6.31	11.038	2827.36	159.927	S292s S295s	269	(K)	AGPDLPSLPSHALEDEGWAAAAPsPGsAR	(S)	AGPDLPS(0.0)LPS(0.0)HALEDEGWAAAAPS(0.99)PGS(0.99)AR	9	HUMAN	Cdc42 effector protein 4
CDC6	0.216255	0.809422	0.610718	0.299095	15.6423	7.14419	0.610718	0.299095	0.0272751	0.19301	3.85068	1.53614	0.67012	0.551315	0.11614	0.48205	CDC6	CDC6	CDC6	0.35608	-0.02497	Q99741_S54s _1_1_54_54	Q99741	Q99741	5	11.1	4.79	99	998.648	79.9665	S54s	48	(R)	VKALPLsPR	(K)	VKALPLS(1.0)PR	1	HUMAN	Cell division control protein 6 homolog
CDCA3	0.216692	0.866018	-0.591603	-0.218975	15.4589	5.40717	-0.591603	-0.218975	0.0284517	0.287927	-3.79186	-1.20831	-0.62553	-0.557675	-0.33394	-0.10401	CDCA3	CDCA3	CDCA3	-0.48948	-0.5479	Q99618_T202tS209s_2_1_199_209	Q99618	J3KMY0|Q99618	8	19.74	11.84	0	2378.34	159.935	T202t S209s	195	(K)	VLGRSPLtILQDDNsPGTLTLR	(Q)	VLGRS(0.50)PLT(0.50)ILQDDNS(0.99)PGT(0.0)LT(0.0)LR	2	HUMAN	Cell division cycle-associated protein 3
CDH6	0.294357	0.796132	-0.505432	-0.34885	11.6713	9.03487	-0.505432	-0.34885	0.0680569	0.124886	-2.70522	-1.89307	-0.68457	-0.326295	-0.21589	-0.48181	CDH6	CDH6	CDH6	-0.66658	0.06128	P55285_S786s _1_1_786_786	P55285	P55285	6	16.12	8.25	2.388	1616.74	79.9685	S786s	776	(K)	KLADMYGGVDsDKDS	(-)	KLADMY(0.0)GGVDS(0.99)DKDS(0.0)	1	HUMAN	Cadherin-6
CDH6_1	0.298417	0.796132	-0.476218	-0.360095	11.4984	9.88015	-0.476218	-0.360095	0.07082	0.102798	-2.6607	-2.05511	-0.63009	-0.322345	-0.29181	-0.42838	CDH6	CDH6_1	CDH6_1	-0.53617	-0.09283	P55285_S786s _1_1_786_786	P55285	P55285	21	18.7	11.23	2.143	1480.64	79.9655	S786s	777	(K)	LADMYGGVDsDKDS	(-)	LADMY(0.0)GGVDS(0.99)DKDS(0.0)	2	HUMAN	Cadherin-6
CDK1	0.503886	0.973956	0.657157	0.07141	6.20886	1.2864	0.657157	0.07141	0.239394	0.743635	1.46741	0.348358	-0.03559	1.3499	-0.15198	0.2948	CDK1	CDK1	CDK1	-0.07208	0.96087	P06493_T14t _1_1_14_14	P06493	G3V5T9|Q00526|P24941|P06493|P24941-2|P06493-2|E7ESI2|G3V317	6	10.49	6.75	5.745	1193.63	79.9701	T14t	10	(K)	IGEGtYGVVYK	(G)	IGEGT(0.99)Y(0.0)GVVY(0.0)K	8	HUMAN	Cyclin-dependent kinase 1
CDK1_1	0.698291	0.868602	-0.131243	-0.20426	3.14958	5.24699	-0.131243	-0.20426	0.48422	0.298745	-0.788818	-1.17774	-0.02669	-0.235795	-0.15762	-0.2509	CDK1	CDK1_1	CDK1_1	-0.08016	-0.07914	P06493_Y15y _1_1_15_15	P06493	G3V5T9|Q00526|P24941|P06493|P24941-2|P06493-2|E7ESI2|G3V317	25	21	12.46	2.409	1185.62	79.9698	Y15y	10	(K)	IGEGTyGVVYK	(G)	IGEGT(0.0)Y(0.99)GVVY(0.0)K	9	HUMAN	Cyclin-dependent kinase 1
CDK1_2	0.158812	0.782956	1.13306	1.24713	20.7567	10.8077	1.13306	1.24713	0.00840093	0.0830282	5.79444	2.61979	1.33761	0.928515	1.9717	0.52256	CDK1	CDK1_2	CDK1_2	-0.96307	0.33842	P06493_T14tY15y_2_2_14_15	P06493	P06493|P06493-2	15	16.88	7.46	6.613	1571.87	159.935	T14t Y15y	7	(K)	IEKIGEGtyGVVYK	(G)	IEKIGEGT(0.99)Y(0.99)GVVY(0.0)K	16	HUMAN	Cyclin-dependent kinase 1
CDK1_3	0.149006	0.766721	1.03537	1.21122	22.1496	11.3813	1.03537	1.21122	0.0060959	0.0727566	6.4458	2.72993	1.10902	0.961725	1.89195	0.5305	CDK1	CDK1_3	CDK1_3	-0.98313	0.33699	P06493_T14tY15y_2_2_14_15	P06493	G3V5T9|Q00526|P24941|P06493|P24941-2|P06493-2|E7ESI2|G3V317	10	13.83	9.64	6.847	1185.62	159.93	T14t Y15y	10	(K)	IGEGtyGVVYK	(G)	IGEGT(0.99)Y(0.99)GVVY(0.0)K	18	HUMAN	Cyclin-dependent kinase 1
CDK1_4	0.141736	0.641769	1.16004	1.32377	23.4081	17.5568	1.16004	1.32377	0.00456235	0.0175517	7.08909	4.09854	1.25105	1.06903	1.83008	0.81745	CDK1	CDK1_4	CDK1_4	-0.76497	0.16721	P06493_T14tY15y_2_2_14_15	P06493	P06493|P06493-2	14	15.68	4.26	5.793	1408.78	159.932	T14t Y15y	10	(K)	IGEGtyGVVYKGR	(H)	IGEGT(0.99)Y(0.99)GVVY(0.0)KGR	19	HUMAN	Cyclin-dependent kinase 1
CDK10	0.249213	0.986428	0.552212	0.029865	13.3507	0.603949	0.552212	0.029865	0.0462307	0.870172	3.15907	0.17322	0.41312	0.691305	0.00229	0.05744	CDK10	CDK10	CDK10	0.21295	0.5313	Q15131_T196t _1_1_196_196	Q15131	Q15131|F8W872|Q15131-2|Q15131-3|Q15131-4	11	17.34	7.16	10.765	1287.71	79.9659	T196t	187	(R)	AYGVPVKPMtPK	(V)	AY(0.0)GVPVKPMT(0.99)PK	1	HUMAN	Cyclin-dependent kinase 10
CDK11A	0.736639	0.991171	0.137898	-0.01901	2.70026	0.359296	0.137898	-0.01901	0.536999	0.920599	0.689413	-0.105534	-0.07896	0.354755	-0.1269	0.08888	CDK11A	CDK11A	CDK11A	-0.14995	0.15749	Q9UQ88_Y575yT583t_2_2_575_583	Q9UQ88	Q9UQ88|Q9UQ88-2|Q9UQ88-3|Q5QPR3|Q9UQ88-4|Q5QPR4|Q9UQ88-10|Q9UQ88-5	17	17.42	7.66	1.123	2257.17	159.933	Y575y T583t	574	(R)	EyGSPLKAYtPVVVTQWYR	(A)	EY(0.99)GS(0.0)PLKAY(0.0)T(0.99)PVVVT(0.0)QWY(0.0)R	2	HUMAN	Cyclin-dependent kinase 11A
CDK11B	0.806836	0.99548	0.100862	0.00693	1.97765	0.133938	0.100862	0.00693	0.634213	0.96963	0.524046	0.0402864	-0.09496	0.296685	-0.00792	0.02178	CDK11B	CDK11B	CDK11B	-0.29887	0.20483	P21127_S589sT595t_2_2_589_595	P21127	P21127|J3QR44|J3QKR5|P21127-2|P21127-3|P21127-8|J3QR29|P21127-9|P21127-6|J3KTL7|P21127-10|P21127-5|P21127-4|P21127-12	24	17.13	9.44	1.105	2242.19	159.933	S589s T595t	586	(R)	EYGsPLKAYtPVVVTLWYR	(A)	EY(0.0)GS(0.99)PLKAY(0.0)T(0.99)PVVVT(0.0)LWY(0.0)R	3	HUMAN	Cyclin-dependent kinase 11B
CDK12	0.852553	0.990617	-0.0708925	0.023675	1.49595	0.459182	-0.0708925	0.023675	0.708607	0.899667	-0.408463	0.133536	-0.20535	0.063565	-0.06341	0.11076	CDK12	CDK12	CDK12	-0.33983	-0.14144	Q9NYV4_T692t _1_1_692_692	Q9NYV4	Q9NYV4|Q9NYV4-2|Q9NYV4-3	3	11.26	3.91	11.228	1142.62	79.9626	T692t	690	(K)	AItPPQQPYK	(K)	AIT(0.99)PPQQPY(0.0)K	3	HUMAN	Cyclin-dependent kinase 12
CDK12_1	0.247088	0.951122	0.500648	0.09197	13.5243	2.01944	0.500648	0.09197	0.0444196	0.628139	3.20835	0.520067	0.46637	0.534925	0.00862	0.17532	CDK12	CDK12_1	CDK12_1	0.25985	0.26444	Q9NYV4_S301sS303s_2_2_301_303	Q9NYV4	Q9NYV4|Q9NYV4-2|Q9NYV4-3	8	11.75	4.48	1.832	1099.58	142.907	Q299q S301s S303s	299	(R)	qRsVsPYSR	(R)	Q(1.0)RS(0.99)VS(0.99)PY(0.0)S(0.0)R	4	HUMAN	Cyclin-dependent kinase 12
CDK12_2	0.229006	0.942841	0.560808	0.12021	14.5885	2.38473	0.560808	0.12021	0.0347658	0.577466	3.52124	0.601037	0.49641	0.625205	-0.08432	0.32474	CDK12	CDK12_2	CDK12_2	0.35508	0.21921	Q9NYV4_S383sS385s_2_2_383_385	Q9NYV4	Q9NYV4|Q9NYV4-2|Q9NYV4-3	18	16.09	7.08	1.256	2220.21	159.931	S383s S385s	381	(R)	HSsIsPVRLPLNSSLGAELSR	(K)	HS(0.0)S(0.99)IS(0.99)PVRLPLNS(0.0)S(0.0)LGAELS(0.0)R	10	HUMAN	Cyclin-dependent kinase 12
CDK12_3	0.664064	0.961168	-0.265302	-0.091605	3.59835	1.66193	-0.265302	-0.091605	0.436681	0.682036	-0.890701	-0.438057	0.16378	-0.694385	0.14658	-0.32979	CDK12	CDK12_3	CDK12_3	-0.18069	-0.45883	Q9NYV4_S681sS685s_2_2_681_685	Q9NYV4	Q9NYV4|Q9NYV4-2|Q9NYV4-3	4	16.46	3.42	9.07	2735.44	159.93	S681s S685s	664	(R)	HLLTDLPLPPELPGGDLsPPDsPEPK	(A)	HLLT(0.0)DLPLPPELPGGDLS(0.99)PPDS(0.99)PEPK	11	HUMAN	Cyclin-dependent kinase 12
CDK12_4	0.360121	0.956053	0.340867	0.086785	9.56577	1.86703	0.340867	0.086785	0.110515	0.650575	2.18675	0.485469	0.37285	0.308885	0.18517	-0.0116	CDK12	CDK12_4	CDK12_4	-0.0102	0.22624	Q9NYV4_S341sS343sS345s_3_3_341_345	Q9NYV4	Q9NYV4|Q9NYV4-2	4	10.64	1.03	5.714	1111.66	239.9	S341s S343s S345s	341	(R)	sLsRsPLPSR	(K)	S(0.99)LS(0.99)RS(0.99)PLPS(0.0)R	13	HUMAN	Cyclin-dependent kinase 12
CDK13	0.807597	0.973956	-0.0807475	-0.06189	1.95609	1.29587	-0.0807475	-0.06189	0.63737	0.742016	-0.518979	-0.350671	-0.0532	-0.108295	-0.1422	0.01842	CDK13	CDK13	CDK13	-0.10889	-0.22095	Q14004-2_T1186t _1_1_1186_1186	Q14004-2	Q14004|Q14004-2	8	14.32	5.83	99	1435.79	79.9655	T1186t	1182	(R)	ILELtPEPDRPR	(I)	ILELT(1.0)PEPDRPR	4	HUMAN	Isoform 2 of Cyclin-dependent kinase 13
CDK13_1	0.568409	0.966645	0.186867	0.075235	4.98253	1.54223	0.186867	0.075235	0.317503	0.701095	1.18091	0.409895	0.13034	0.243395	-0.05362	0.20409	CDK13	CDK13_1	CDK13_1	0.02205	-0.05493	Q14004-2_S315sS317sS325s_3_3_315_325	Q14004-2	Q14004|Q14004-2	15	14.37	8.22	2.767	1679.85	239.895	S315s S317s S325s	315	(R)	sLsPLGGRDDsPVSHR	(A)	S(0.99)LS(0.99)PLGGRDDS(0.99)PVS(0.0)HR	13	HUMAN	Isoform 2 of Cyclin-dependent kinase 13
CDK16	0.24068	0.947201	0.558948	0.1346	13.9577	2.23309	0.558948	0.1346	0.0402005	0.597986	3.33351	0.567738	0.6694	0.448495	0.4611	-0.1919	CDK16	CDK16	CDK16	0.01041	0.54617	Q00536-2_S227s _1_1_227_227	Q00536-2	Q00536-2|Q00536-3	4	11.64	6.95	2.661	1192.67	79.9649	S227s	225	(R)	RVsLSEIGFGK	(L)	RVS(0.99)LS(0.0)EIGFGK	3	HUMAN	Isoform 2 of Cyclin-dependent kinase 16
CDK2	0.518257	0.796132	-0.304922	-0.399915	5.868	8.37332	-0.304922	-0.399915	0.258941	0.145435	-1.36825	-1.76756	-0.03051	-0.579335	-0.10572	-0.69411	CDK2	CDK2	CDK2	-0.12269	0.02055	G3V5T9_Y159y _1_1_159_159	G3V5T9	G3V5T9|P24941	4	13.61	4.7	2.041	2567.34	79.9811	Y159y	158	(R)	TyTHEVVTLWYRAPEILLGCK	(Y)	T(0.0)Y(0.99)T(0.0)HEVVT(0.0)LWY(0.0)RAPEILLGCK	4	HUMAN	Cyclin-dependent kinase 2
CDK2_1	0.219142	0.726787	1.1395	1.58894	15.1044	13.2228	1.1395	1.58894	0.0308717	0.0476122	3.78188	3.34036	0.70488	1.57412	2.31289	0.86499	CDK2	CDK2_1	CDK2_1	-1.68498	0.62548	G3V5T9_T14tY15y_2_2_14_15	G3V5T9	G3V5T9|Q00526|P24941|P24941-2|E7ESI2|G3V317	10	17.13	8.05	5.719	1549.87	159.932	T14t Y15y	7	(K)	VEKIGEGtyGVVYK	(A)	VEKIGEGT(0.99)Y(0.99)GVVY(0.0)K	5	HUMAN	Cyclin-dependent kinase 2
CDK7	0.210016	0.726787	0.754838	0.53891	16.4914	13.1476	0.754838	0.53891	0.0224313	0.0484442	4.13167	2.70996	0.921	0.588675	0.73894	0.33888	CDK7	CDK7	CDK7	0.07344	0.15555	P50613_S161sT170t_2_1_161_170	P50613	P50613|D6RAD4|D6R9G1	6	13.21	7.01	0.25	1831.96	159.931	S161s T170t	161	(K)	sFGSPNRAYtHQVVTR	(W)	S(0.50)FGS(0.50)PNRAY(0.0)T(0.99)HQVVT(0.0)R	2	HUMAN	Cyclin-dependent kinase 7
CDYL	0.958357	0.951122	0.0320575	-0.093175	0.48436	2.11121	0.0320575	-0.093175	0.894466	0.615006	0.14343	-0.540655	-0.2439	0.308015	-0.11885	-0.0675	CDYL	CDYL	CDYL	-0.32294	0.2726	Q9Y232-2_S147s _1_1_147_147	Q9Y232-2	Q9Y232|Q9Y232-2|Q9Y232-4	9	12.84	5.49	99	980.65	79.9678	S147s	142	(K)	ILVPKsPVK	(S)	ILVPKS(1.0)PVK	2	HUMAN	Isoform 2 of Chromodomain Y-like protein
CELSR2	0.193687	0.796132	-0.756618	-0.279865	18.1921	7.60927	-0.756617	-0.279865	0.0151633	0.17341	-4.7408	-1.62355	-0.68985	-0.823385	-0.2531	-0.30663	CELSR2	CELSR2	CELSR2	-0.63463	-0.61099	Q9HCU4_S2648s _1_1_2648_2648	Q9HCU4	Q9HCU4	6	18.42	8.07	1.436	1875.82	79.9638	S2648s	2638	(K)	STLTSSYNCPsPYADGR	(L)	S(0.0)T(0.0)LT(0.0)S(0.0)S(0.0)Y(0.0)NCPS(0.99)PY(0.0)ADGR	1	HUMAN	Cadherin EGF LAG seven-pass G-type receptor 2
CENPB	0.40192	0.859268	-0.825427	-0.664485	8.48656	5.59765	-0.825427	-0.664485	0.141691	0.275572	-1.98909	-1.35026	-1.46045	-0.190405	-1.40954	0.08057	CENPB	CENPB	CENPB	-0.2488	-0.36521	P07199_S156s _1_1_156_156	P07199	P07199	2	11.68	5.78	4.782	2222.07	79.9602	S156s	150	(R)	TPAAPAsPAAVPSEGSGGSTTGWR	(A)	T(0.0)PAAPAS(0.99)PAAVPS(0.0)EGS(0.0)GGS(0.0)T(0.0)T(0.0)GWR	1	HUMAN	Major centromere autoantigen B
CENPC	0.46538	0.912795	-0.248693	-0.13454	6.97052	3.20618	-0.248693	-0.13454	0.200885	0.477949	-1.60408	-0.775014	-0.26473	-0.232655	-0.18354	-0.08554	CENPC	CENPC	CENPC	-0.27908	-0.24135	Q03188_S333s _1_1_333_333	Q03188	Q03188|Q6PIR0	5	14.07	6.35	1.273	1443.78	79.9695	S333s	331	(R)	TIsPAESTALLQGR	(K)	T(0.0)IS(0.99)PAES(0.0)T(0.0)ALLQGR	1	HUMAN	Centromere protein C
CENPN	0.700055	0.987261	0.187598	-0.027925	3.11705	0.564421	0.187598	-0.027925	0.48786	0.878128	0.781688	-0.162486	-0.12629	0.501485	-0.02992	-0.02593	CENPN	CENPN	CENPN	-0.29426	0.43318	Q96H22-3_S226s_1_1_226_226	Q96H22-3	Q96H22-3|Q96H22-4|Q96H22-5	2	10.97	7.07	10.903	1230.6	95.9596	S226s M233m	226	(R)	sLGLDINmDSR	(I)	S(0.99)LGLDINM(1.0)DS(0.0)R	1	HUMAN	Isoform 3 of Centromere protein N
CENPT	0.6248	0.942841	-0.171113	0.181035	4.13698	2.39721	-0.171113	0.181035	0.385746	0.57581	-1.00169	0.609803	-0.29489	-0.047335	-0.27875	0.64082	CENPT	CENPT	CENPT	-0.23669	-0.7824	Q96BT3_S47s _1_1_47_47	Q96BT3	Q96BT3|H3BTR4|Q96BT3-2|I3L4F8|Q96BT3-3|H3BQJ0|H3BTS2|H3BN05|H3BQS6	5	10.9	2.45	3.537	957.536	79.9662	S47s	41	(R)	ALLETAsPR	(K)	ALLET(0.0)AS(0.99)PR	2	HUMAN	Centromere protein T
CENPU	0.582951	0.900888	-0.202802	-0.16473	4.76274	3.83499	-0.202802	-0.16473	0.333984	0.413524	-1.13444	-0.902537	-0.35595	-0.049655	-0.28761	-0.04185	CENPU	CENPU	CENPU	-0.26623	-0.12347	Q71F23_S136sS139sS141s_3_3_136_141	Q71F23	Q71F23|Q71F23-3|Q09GN1	8	14.51	8.54	5.301	1948.91	239.9	S136s S139s S141s	132	(K)	LRPIsDDsEsIEESDTR	(R)	LRPIS(0.99)DDS(0.99)ES(0.99)IEES(0.0)DT(0.0)R	3	HUMAN	Centromere protein U
CENPV	0.960501	0.99448	0.0220075	-0.013025	0.469601	0.212282	0.0220075	-0.013025	0.897511	0.952296	0.139256	-0.0633125	-0.03282	0.076835	-0.2391	0.21305	CENPV	CENPV	CENPV	0.00839	-0.3317	Q7Z7K6_S18s _1_1_18_18	Q7Z7K6	Q7Z7K6	7	11.19	0.08	1.295	1991.02	79.971	S18s	18	(R)	sGASGASAAPAASAAAALAPSATR	(T)	S(0.99)GAS(0.0)GAS(0.0)AAPAAS(0.0)AAAALAPS(0.0)AT(0.0)R	1	HUMAN	Centromere protein V
CEP131	0.263424	0.967592	0.465587	0.16441	12.6322	1.49411	0.465587	0.16441	0.0545476	0.708906	2.95999	0.40876	0.51376	0.417415	0.78827	-0.45945	CEP131	CEP131	CEP131	-0.47241	0.78263	Q9UPN4-2_S47s _1_1_47_47	Q9UPN4-2	Q9UPN4|Q9UPN4-2|I3L2J8|Q9UPN4-3	5	14.17	6.11	1.848	1128.6	79.9654	S47s	45	(R)	SVsVVTGSEQK	(R)	S(0.0)VS(0.99)VVT(0.0)GS(0.0)EQK	1	HUMAN	Isoform 2 of Centrosomal protein of 131 kDa
CEP131_1	0.214884	0.692046	0.761448	0.51226	15.8725	14.3924	0.761448	0.51226	0.0258673	0.0363717	3.92542	2.97573	0.56131	0.961585	0.49236	0.53216	CEP131	CEP131_1	CEP131_1	-0.12894	0.33519	Q9UPN4-2_T96tS105s_2_1_93_105	Q9UPN4-2	Q9UPN4|Q9UPN4-2|I3L2J8|Q9UPN4-3	3	17.15	6.1	0.5	2447.22	159.936	T96t S105s	87	(R)	SGSPRPTEPtDFLMLFEGsPSGK	(K)	S(0.0)GS(0.0)PRPT(0.50)EPT(0.50)DFLMLFEGS(0.99)PS(0.0)GK	8	HUMAN	Isoform 2 of Centrosomal protein of 131 kDa
CEP170	0.664064	0.946049	0.195453	0.156625	3.60507	2.28975	0.195453	0.156625	0.436006	0.590236	0.887755	0.582397	0.46343	-0.072525	0.56234	-0.24909	CEP170	CEP170	CEP170	-0.2968	0.16228	Q5SW79_S446s_1_1_446_446	Q5SW79	Q5SW79	12	18.24	5.19	1.236	2161.2	62.9339	Q444q S446s	444	(K)	qKsEEPSVSIPFLQTALLR	(S)	Q(1.0)KS(0.99)EEPS(0.0)VS(0.0)IPFLQT(0.0)ALLR	5	HUMAN	Centrosomal protein of 170 kDa
CEP170_1	0.807597	0.988713	-0.0874625	-0.026965	1.95457	0.543015	-0.0874625	-0.026965	0.637592	0.882467	-0.518623	-0.156642	-0.20215	0.027225	-0.00712	-0.04681	CEP170	CEP170_1	CEP170_1	-0.41162	-0.06495	Q5SW79_S838s_1_1_838_838	Q5SW79	Q5SW79|Q5SW79-3|Q5SW79-2	26	20.59	10.54	1.17	2580.46	62.9413	Q836q S838s	836	(R)	qGsFTIEKPSPNIPIELIPHINK	(Q)	Q(1.0)GS(0.99)FT(0.0)IEKPS(0.0)PNIPIELIPHINK	8	HUMAN	Centrosomal protein of 170 kDa
CEP170_2	0.948572	0.977648	-0.0284775	0.063245	0.577683	1.12955	-0.0284775	0.063245	0.875451	0.770984	-0.169574	0.309628	-0.14008	0.083125	-0.15746	0.28395	CEP170	CEP170_2	CEP170_2	-0.21465	-0.29136	Q5SW79_S1165s _1_1_1165_1165	Q5SW79	Q5SW79|Q5SW79-3|Q5SW79-2	9	17.74	8.48	1.332	1669.86	79.9671	S1165s	1158	(R)	LGSLSARsDSEATISR	(S)	LGS(0.0)LS(0.0)ARS(0.99)DS(0.0)EAT(0.0)IS(0.0)R	18	HUMAN	Centrosomal protein of 170 kDa
CEP170_3	0.446981	0.971181	0.396157	-0.17849	7.31435	1.35688	0.396157	-0.17849	0.185594	0.731664	1.67867	-0.378098	0.09127	0.701045	-0.89627	0.53929	CEP170	CEP170_3	CEP170_3	0.74589	0.10124	Q5SW79_S630sS633s_2_1_627_633	Q5SW79	Q5SW79|Q5SW79-3|Q5SW79-2	8	11.79	6.97	0	1357.66	159.929	S630s S633s	627	(R)	STGsATsLASQGER	(R)	S(0.33)T(0.33)GS(0.33)AT(0.0)S(0.99)LAS(0.0)QGER	21	HUMAN	Centrosomal protein of 170 kDa
CEP170_4	0.253359	0.726787	0.734698	0.51552	13.2262	13.4902	0.734698	0.51552	0.0475752	0.0447696	3.12402	2.78206	1.03773	0.431665	0.65405	0.37699	CEP170	CEP170_4	CEP170_4	0.10134	-0.03955	Q5SW79_S1160sS1165s_2_2_1160_1165	Q5SW79	Q5SW79|Q5SW79-3|Q5SW79-2	12	15.92	6.61	1.295	1649.85	159.936	S1160s S1165s	1158	(R)	LGsLSARsDSEATISR	(S)	LGS(0.99)LS(0.0)ARS(0.99)DS(0.0)EAT(0.0)IS(0.0)R	22	HUMAN	Centrosomal protein of 170 kDa
CEP350	0.731973	0.912795	-0.113592	-0.1388	2.743	3.36259	-0.113592	-0.1388	0.531741	0.461042	-0.698962	-0.807121	-0.19851	-0.028675	-0.12643	-0.15117	CEP350	CEP350	CEP350	-0.26997	0.00494	Q5VT06_S2460s _1_1_2460_2460	Q5VT06	Q5VT06	6	13.54	3.42	2.151	1409.85	79.9672	S2460s	2455	(R)	LLELKsPTELMK	(S)	LLELKS(0.99)PT(0.0)ELMK	1	HUMAN	Centrosome-associated protein 350
CTTNBP2NL	0.0582327	0.673258	2.84224	1.45382	34.4988	15.7037	2.84224	1.45382	0.000354914	0.0268923	15.993	3.86536	2.69272	2.99177	0.87273	2.03492	CTTNBP2NL	CTTNBP2NL	CTTNBP2NL	1.6221	0.86261	Q9P2B4_S488s _1_1_488_488	Q9P2B4	Q9P2B4	3	17.64	12.5	5.014	1352.71	79.9689	S488s	486	(R)	DLsPTLIDNSAAK	(Q)	DLS(0.99)PT(0.0)LIDNS(0.0)AAK	4	HUMAN	CTTNBP2 N-terminal-like protein
CEP55	0.478817	0.900212	-0.261808	-0.17753	6.6837	4.39822	-0.261808	-0.17753	0.2146	0.363227	-1.54229	-1.01379	-0.38119	-0.142425	-0.24474	-0.11032	CEP55	CEP55	CEP55	-0.33447	-0.12634	Q53EZ4_S428s _1_1_428_428	Q53EZ4	Q53EZ4	9	16.23	9.97	1.144	2169.12	79.9778	S428s	422	(K)	VAASPKsPTAALNESLVECPK	(C)	VAAS(0.0)PKS(0.99)PT(0.0)AALNES(0.0)LVECPK	1	HUMAN	Centrosomal protein of 55 kDa
CEP55_1	0.286346	0.849623	-0.588538	-0.310885	12.0298	6.13737	-0.588538	-0.310885	0.062664	0.243368	-2.79881	-1.34672	-0.34491	-0.832165	-0.00276	-0.61901	CEP55	CEP55_1	CEP55_1	-0.53896	-0.32938	Q53EZ4_S425sT430t_2_1_425_430	Q53EZ4	Q53EZ4	11	19.52	9.56	0	2185.15	159.937	S425s T430t	422	(K)	VAAsPKSPtAALNESLVECPK	(C)	VAAS(0.99)PKS(0.50)PT(0.50)AALNES(0.0)LVECPK	2	HUMAN	Centrosomal protein of 55 kDa
CEP68	0.605231	0.912795	0.169923	0.15756	4.38618	3.12593	0.169923	0.15756	0.364235	0.486863	1.05467	0.758429	0.09322	0.246625	-0.07578	0.3909	CEP68	CEP68	CEP68	-0.0289	-0.23851	Q76N32_S478s _1_1_478_478	Q76N32	Q76N32|Q76N32-2|Q5HYA6	7	12.92	5.1	2.681	2276.1	79.9637	S478s	470	(R)	WKSEEEVEsDDEYLALPAR	(L)	WKS(0.0)EEEVES(0.99)DDEY(0.0)LALPAR	1	HUMAN	Centrosomal protein of 68 kDa
CFL1	0.22371	0.736156	0.779972	0.720615	14.8056	12.7762	0.779972	0.720615	0.0330701	0.0527692	3.58747	2.67801	0.51865	1.0413	1.12672	0.31451	CFL1	CFL1	CFL1	-0.80544	0.65326	P23528_S3s _1_1_3_3	P23528	P23528	36	16.39	8.92	16.281	1144.62	79.9679	S3s	2	(M)	AsGVAVSDGVIK	(V)	AS(0.99)GVAVS(0.0)DGVIK	1	HUMAN	Cofilin-1
CFL1_1	0.219142	0.692046	0.805987	0.696005	15.073	14.2819	0.805987	0.696005	0.0310954	0.037309	3.67018	2.9517	0.53936	1.07262	1.01877	0.37324	CFL1	CFL1_1	CFL1_1	-0.68525	0.63472	P23528_S3s _1_1_3_3	P23528	P23528	70	19.75	8.78	11.292	1878.96	79.9705	S3s	2	(M)	AsGVAVSDGVIKVFNDMK	(V)	AS(0.99)GVAVS(0.0)DGVIKVFNDMK	2	HUMAN	Cofilin-1
CFL1_2	0.502632	0.912795	0.229307	0.141465	6.25381	3.34356	0.229307	0.141465	0.236929	0.463067	1.4503	0.803229	0.17386	0.284755	0.21846	0.06447	CFL1	CFL1_2	CFL1_2	-0.24249	0.12605	P23528_S156s _1_1_156_156	P23528	E9PK25|P23528|G3V1A4	5	12	5.2	4.848	1340.78	79.9669	S156s	153	(K)	LGGsAVISLEGKPL	(-)	LGGS(0.99)AVIS(0.0)LEGKPL	5	HUMAN	Cofilin-1
CFL2	0.193687	0.772022	0.887787	0.818725	18.096	11.0311	0.887787	0.818725	0.0155025	0.0788668	4.70461	2.44206	0.703	1.07258	1.34328	0.29417	CFL2	CFL2	CFL2	-0.83816	0.68417	Q9Y281_S3s _1_1_3_3	Q9Y281	Q9Y281|F8WDN3|G3V2U0	3	13.89	6.27	5.684	1273.66	79.9624	S3s	2	(M)	AsGVTVNDEVIK	(V)	AS(0.99)GVT(0.0)VNDEVIK	1	HUMAN	Cofilin-2
CFL2_1	0.214884	0.692046	0.843352	0.81539	15.8647	14.0636	0.843352	0.81539	0.0259139	0.0392324	3.92286	2.97779	0.58799	1.09872	1.23109	0.39969	CFL2	CFL2_1	CFL2_1	-0.81647	0.61452	Q9Y281_S3s _1_1_3_3	Q9Y281	Q9Y281|F8WDN3|G3V2U0	7	19	10.84	4.052	2024.03	79.9725	S3s	2	(M)	AsGVTVNDEVIKVFNDMK	(V)	AS(0.99)GVT(0.0)VNDEVIKVFNDMK	2	HUMAN	Cofilin-2
TRA2A	0.0833078	0.796132	2.73804	1.34668	29.5202	8.242	2.73804	1.34668	0.00111681	0.1499	11.1411	2.09415	2.41134	3.06474	0.42342	2.26993	TRA2A	TRA2A	TRA2A	1.79002	0.70057	Q13595_S2s _1_1_2_2	Q13595	Q13595|F8WEH2	5	17.36	11.95	99	1343.58	79.9598	S2s	2	(M)	sDVEENNFEGR	(E)	S(1.0)DVEENNFEGR	9	HUMAN	Transformer-2 protein homolog alpha
CHAF1A_1	0.871196	0.982047	-0.0547375	0.04151	1.27514	0.791082	-0.0547375	0.04151	0.745567	0.833474	-0.353573	0.223074	-0.04746	-0.062015	-0.10114	0.18416	CHAF1A	CHAF1A_1	CHAF1A_1	-0.14421	-0.34041	Q13111_T770tS775s_2_1_767_775	Q13111	Q13111	3	17.87	7.02	0.25	3319.66	159.936	T770t S775s	764	(R)	GLLSNHtGSPRsPSTTYLHTPTPSEDAAIPSK	(S)	GLLS(0.33)NHT(0.33)GS(0.33)PRS(0.99)PS(0.0)T(0.0)T(0.0)Y(0.0)LHT(0.0)PT(0.0)PS(0.0)EDAAIPS(0.0)K	4	HUMAN	Chromatin assembly factor 1 subunit A
CHAF1B	0.946071	0.991171	0.0273475	0.016975	0.603224	0.334554	0.0273475	0.016975	0.870317	0.925858	0.176657	0.0985141	0.03417	0.020525	-0.00797	0.04192	CHAF1B	CHAF1B	CHAF1B	-0.15575	-0.12015	Q13112_S410s _1_1_410_410	Q13112	Q13112	7	16	7.43	1.25	1571.8	79.9658	S410s	408	(R)	GSsPGPRPVEGTPASR	(T)	GS(0.0)S(0.99)PGPRPVEGT(0.0)PAS(0.0)R	1	HUMAN	Chromatin assembly factor 1 subunit B
CHAF1B_1	0.158999	0.796132	-0.880147	-0.34162	20.5124	9.52222	-0.880147	-0.34162	0.00888719	0.111629	-5.68625	-1.98622	-0.88544	-0.874855	-0.35533	-0.32791	CHAF1B	CHAF1B_1	CHAF1B_1	-0.728	-0.69888	Q13112_S429sT433t_2_1_428_433	Q13112	Q13112	19	16.85	8.63	0.632	1545.76	159.941	S429s T433t	424	(R)	TQDPSsPGTtPPQAR	(Q)	T(0.0)QDPS(0.50)S(0.50)PGT(0.0)T(0.99)PPQAR	6	HUMAN	Chromatin assembly factor 1 subunit B
CHAMP1	0.696292	0.967592	-0.128537	-0.0714	3.17312	1.5056	-0.128537	-0.0714	0.481602	0.707033	-0.793971	-0.401201	-0.20989	-0.047185	0.02101	-0.16381	CHAMP1	CHAMP1	CHAMP1	-0.42367	0.03328	Q96JM3_S204s _1_1_204_204	Q96JM3	Q96JM3	9	18.75	4.04	4.299	2154.18	79.9683	S204s	199	(K)	LAPVPsPEPQKPAPVSPESVK	(A)	LAPVPS(0.99)PEPQKPAPVS(0.0)PES(0.0)VK	1	HUMAN	Chromosome alignment-maintaining phosphoprotein 1
CHAMP1_1	0.79614	0.959004	-0.0972025	-0.08019	2.091	1.74813	-0.0972025	-0.08019	0.617874	0.668632	-0.550545	-0.458109	-0.24264	0.048235	-0.01371	-0.14667	CHAMP1	CHAMP1_1	CHAMP1_1	-0.42682	0.10067	Q96JM3_S214s _1_1_214_214	Q96JM3	Q96JM3	5	14.65	4.35	1.346	2162.23	79.9627	S214s	199	(K)	LAPVPSPEPQKPAPVsPESVK	(A)	LAPVPS(0.0)PEPQKPAPVS(0.99)PES(0.0)VK	2	HUMAN	Chromosome alignment-maintaining phosphoprotein 1
CHAMP1_10	0.271329	0.936663	-1.07999	-0.1123	12.41	2.61049	-1.07999	-0.1123	0.0574116	0.548215	-3.01781	-0.649861	-0.54665	-1.61332	-0.14844	-0.07616	CHAMP1	CHAMP1_10	CHAMP1_10	-0.5961	-1.69515	Q96JM3_S376sS382sS386s_3_3_376_386	Q96JM3	Q96JM3	9	15.16	6.44	1.404	2118.01	239.9	S376s S382s S386s	372	(K)	SSSVsPSSWKsPPAsPESWK	(S)	S(0.0)S(0.0)S(0.0)VS(0.99)PS(0.0)S(0.0)WKS(0.99)PPAS(0.99)PES(0.0)WK	33	HUMAN	Chromosome alignment-maintaining phosphoprotein 1
CHAMP1_2	0.973036	0.966645	0.0153275	-0.080565	0.299485	1.54571	0.0153275	-0.080565	0.933365	0.700533	0.0903193	-0.41072	-0.10385	0.134505	-0.26961	0.10848	CHAMP1	CHAMP1_2	CHAMP1_2	-0.03213	-0.06822	Q96JM3_S405s _1_1_405_405	Q96JM3	Q96JM3	5	14.56	5.37	3.348	1274.66	79.9641	S405s	400	(K)	TAPTLsPEHWK	(A)	T(0.0)APT(0.0)LS(0.99)PEHWK	4	HUMAN	Chromosome alignment-maintaining phosphoprotein 1
CHAMP1_3	0.542939	0.942841	0.292733	-0.122895	5.36484	2.44864	0.292733	-0.122895	0.290748	0.569032	1.26171	-0.614945	-0.00307	0.588535	0.08102	-0.32681	CHAMP1	CHAMP1_3	CHAMP1_3	-0.28198	0.82111	Q96JM3_S427s _1_1_427_427	Q96JM3	Q96JM3	6	14.71	6.39	99	1200.73	79.9653	S427s	421	(R)	KPGPPLsPEIR	(S)	KPGPPLS(1.0)PEIR	6	HUMAN	Chromosome alignment-maintaining phosphoprotein 1
CHAMP1_4	0.30778	0.951122	0.408938	-0.141245	11.2595	2.05835	0.408938	-0.141245	0.0748262	0.622537	2.59977	-0.530707	0.36073	0.457145	-0.5399	0.25741	CHAMP1	CHAMP1_4	CHAMP1_4	1.02948	0.17418	Q96JM3_S459s _1_1_459_459	Q96JM3	Q96JM3	20	12.93	6.28	1.1	1542.83	79.9611	S459s	457	(R)	KTsPASLDFPESQK	(S)	KT(0.0)S(0.99)PAS(0.0)LDFPES(0.0)QK	8	HUMAN	Chromosome alignment-maintaining phosphoprotein 1
CHAMP1_5	0.521961	0.959004	0.250713	-0.09142	5.76833	1.8102	0.250713	-0.09142	0.264952	0.659144	1.34712	-0.472433	0.0738	0.427625	-0.26923	0.08639	CHAMP1	CHAMP1_5	CHAMP1_5	0.14506	0.24699	Q96JM3_S476s _1_1_476_476	Q96JM3	Q96JM3	10	13.29	1.14	99	859.431	79.9657	S476s	474	(R)	GGsPDLWK	(S)	GGS(1.0)PDLWK	10	HUMAN	Chromosome alignment-maintaining phosphoprotein 1
CHAMP1_6	0.605231	0.982206	0.210492	0.041445	4.38697	0.769213	0.210492	0.041445	0.364169	0.837681	1.05483	0.217326	-0.00509	0.426075	-0.12381	0.2067	CHAMP1	CHAMP1_6	CHAMP1_6	-0.07918	0.12514	Q96JM3_S542s _1_1_542_542	Q96JM3	Q96JM3	5	13.16	1.48	13.127	996.511	79.9645	S542s	537	(K)	TAPPAsPEAR	(K)	T(0.0)APPAS(0.99)PEAR	13	HUMAN	Chromosome alignment-maintaining phosphoprotein 1
CHAMP1_7	0.40665	0.885685	-0.334512	-0.185945	8.26803	4.70528	-0.334512	-0.185945	0.149004	0.338432	-1.88923	-1.07353	-0.48174	-0.187285	-0.2291	-0.14279	CHAMP1	CHAMP1_7	CHAMP1_7	-0.44076	-0.14198	Q96JM3_S204sS214s_2_2_204_214	Q96JM3	Q96JM3	24	16.96	6.2	2.1	2154.18	159.94	S204s S214s	199	(K)	LAPVPsPEPQKPAPVsPESVK	(A)	LAPVPS(0.99)PEPQKPAPVS(0.99)PES(0.0)VK	16	HUMAN	Chromosome alignment-maintaining phosphoprotein 1
CHAMP1_8	0.216255	0.900212	-1.7444	-0.19231	15.6737	4.37373	-1.7444	-0.19231	0.0270786	0.365281	-4.08012	-1.009	-1.08724	-2.40157	-0.35706	-0.02756	CHAMP1	CHAMP1_8	CHAMP1_8	-0.94159	-2.46824	Q96JM3_S382sS386s_2_2_382_386	Q96JM3	Q96JM3	5	15.37	8.6	1.945	2134.04	159.932	S382s S386s	372	(K)	SSSVSPSSWKsPPAsPESWK	(S)	S(0.0)S(0.0)S(0.0)VS(0.0)PS(0.0)S(0.0)WKS(0.99)PPAS(0.99)PES(0.0)WK	21	HUMAN	Chromosome alignment-maintaining phosphoprotein 1
CHAMP1_9	0.999639	0.942841	0.0002025	-0.104495	0.00366078	2.39701	0.0002025	-0.104495	0.999157	0.575837	0.00114002	-0.603714	-0.14901	0.149415	-0.06333	-0.14566	CHAMP1	CHAMP1_9	CHAMP1_9	-0.28357	0.20084	Q96JM3_S651sS653s_2_2_651_653	Q96JM3	Q96JM3	2	10.48	1.29	1.289	2601.18	159.924	S651s S653s	648	(K)	GQEsSsDQEQVDVESIDFSKENK	(M)	GQES(0.99)S(0.0)S(0.99)DQEQVDVES(0.0)IDFS(0.0)KENK	30	HUMAN	Chromosome alignment-maintaining phosphoprotein 1
CHCHD3	0.303897	0.796132	0.409378	0.289365	11.3601	7.66772	0.409378	0.289365	0.0731116	0.171091	2.62535	1.63454	0.37664	0.442115	0.3743	0.20443	CHCHD3	CHCHD3	CHCHD3	-0.18935	0.14345	F8WAR4_S50s _1_1_50_50	F8WAR4	F8WAR4|C9JRZ6|Q9NX63	17	17.01	11.09	1.96	1956.95	79.9681	S50s	46	(K)	SQRYsGAYGASVSDEELK	(R)	S(0.0)QRY(0.0)S(0.99)GAY(0.0)GAS(0.0)VS(0.0)DEELK	1	HUMAN	Coiled-coil-helix-coiled-coil-helix domain-containing protein 3, mitochondrial
CHCHD3_1	0.424281	0.863749	0.277772	0.230605	7.83466	5.43726	0.277772	0.230605	0.164639	0.285939	1.79282	1.21405	0.26493	0.290615	0.39234	0.06887	CHCHD3	CHCHD3_1	CHCHD3_1	-0.3253	0.12751	F8WAR4_S50s _1_1_50_50	F8WAR4	F8WAR4|C9JRZ6|Q9NX63	3	10.98	6.74	3.174	1583.73	79.9687	S50s	49	(R)	YsGAYGASVSDEELK	(R)	Y(0.0)S(0.99)GAY(0.0)GAS(0.0)VS(0.0)DEELK	3	HUMAN	Coiled-coil-helix-coiled-coil-helix domain-containing protein 3, mitochondrial
CHD3	0.409009	0.983411	-0.323178	-0.033185	8.18452	0.671231	-0.323178	-0.033185	0.151896	0.856795	-1.87055	-0.191324	-0.45463	-0.191725	0.01368	-0.08005	CHD3	CHD3	CHD3	-0.68727	-0.18333	Q12873-3_S1660sS1664s_2_2_1660_1664	Q12873-3	Q12873-3|Q12873-2	23	20.5	10.72	10.149	2253.08	175.922	M1652m S1660s S1664s	1652	(K)	mETEADAPsPAPsLGERLEPR	(K)	M(1.0)ET(0.0)EADAPS(0.99)PAPS(0.99)LGERLEPR	5	HUMAN	Isoform 3 of Chromodomain-helicase-DNA-binding protein 3
CHD8	0.784241	0.984176	-0.0989775	-0.0318	2.19796	0.647463	-0.0989775	-0.0318	0.602843	0.861497	-0.575339	-0.184952	0.02961	-0.227565	-0.04217	-0.02143	CHD8	CHD8	CHD8	-0.12612	-0.30036	Q9HCK8_T548tS550sS562s_3_1_548_562	Q9HCK8	Q9HCK8|Q9HCK8-2	6	17.23	3.14	0	2989.36	239.886	T548t S550s S562s	547	(R)	NtSsDNSDVEVMPAQsPREDEESSIQK	(R)	NT(0.25)S(0.25)S(0.25)DNS(0.25)DVEVMPAQS(0.99)PREDEES(0.0)S(0.0)IQK	4	HUMAN	Chromodomain-helicase-DNA-binding protein 8
CHD9	0.499615	0.89358	-0.227233	-0.19337	6.30004	4.49733	-0.227233	-0.19337	0.234421	0.355031	-1.46016	-1.03314	-0.19916	-0.255305	-0.04515	-0.34159	CHD9	CHD9	CHD9	-0.35191	-0.00795	Q3L8U1_S2058sS2059s_2_2_2058_2059	Q3L8U1	Q3L8U1|Q3L8U1-3|Q3L8U1-2	3	15.38	5.47	2.259	2522.14	159.931	S2058s S2059s	2049	(K)	SENLKEEPQssEEESMSSVETR	(T)	S(0.0)ENLKEEPQS(0.99)S(0.99)EEES(0.0)MS(0.0)S(0.0)VET(0.0)R	3	HUMAN	Chromodomain-helicase-DNA-binding protein 9
CHERP	0.962652	0.982047	0.0200025	0.03883	0.433024	0.801089	0.0200025	0.03883	0.905102	0.831555	0.128864	0.225697	-0.0006	0.040605	0.05486	0.0228	CHERP	CHERP	CHERP	-0.21552	-0.03676	J3QK89_S826sS828sT830t_3_3_826_830	J3QK89	J3QK89|Q8IWX8	10	18.18	5.85	1.186	2347.2	239.899	S826s S828s T830t	826	(R)	sRsPtPPSSAGLGSNSAPPIPDSR	(L)	S(0.99)RS(0.99)PT(0.99)PPS(0.0)S(0.0)AGLGS(0.0)NS(0.0)APPIPDS(0.0)R	3	HUMAN	Calcium homeostasis endoplasmic reticulum protein
CHMP2B	0.451413	0.975512	0.404743	0.06168	7.23377	1.17308	0.404743	0.06168	0.18907	0.763293	1.66113	0.32046	0.72679	0.082695	-0.11158	0.23494	CHMP2B	CHMP2B	CHMP2B	0.64048	-0.23565	C9J0A7_S169s _1_1_169_169	C9J0A7	Q9UQN3|C9J0A7|Q9UQN3-2	12	15.24	7.65	2.898	1168.58	79.9696	S169s	166	(K)	ATIsDEEIER	(Q)	AT(0.0)IS(0.99)DEEIER	2	HUMAN	Charged multivesicular body protein 2b
CHMP3	0.605434	0.978662	-0.175253	-0.04808	4.37468	1.01042	-0.175253	-0.04808	0.365201	0.792424	-1.05222	-0.279654	-0.28062	-0.069885	-0.03837	-0.05779	CHMP3	CHMP3	CHMP3	-0.43707	-0.05145	Q9Y3E7-3_S229s _1_1_229_229	Q9Y3E7-3	Q9Y3E7-3|Q9Y3E7-4|Q9Y3E7-2	16	22.17	12.76	10.438	3557.54	79.9666	S229s	213	(K)	VTDALPEPEPPGAMAAsEDEEEEEEALEAMQSR	(L)	VT(0.0)DALPEPEPPGAMAAS(0.99)EDEEEEEEALEAMQS(0.0)R	2	HUMAN	Isoform 3 of Charged multivesicular body protein 3
CHTF18	0.267287	0.93308	-0.458278	-0.11994	12.4999	2.7114	-0.458278	-0.11994	0.0562351	0.535624	-2.92415	-0.671417	-0.50064	-0.415915	-0.02249	-0.21739	CHTF18	CHTF18	CHTF18	-0.67604	-0.29276	E7EXA6_S422s _1_1_422_422	E7EXA6	E7EXA6|Q8WVB6-2|F8WCC1	2	12.84	3.84	2.141	1664.02	79.9684	S422s	409	(R)	GGGQLDLLGVSLAsLKK	(Q)	GGGQLDLLGVS(0.0)LAS(0.99)LKK	3	HUMAN	Chromosome transmission fidelity protein 18 homolog
CHTF18_1	0.363056	0.997969	-0.386333	0.002195	9.51516	0.0418696	-0.386333	0.002195	0.111811	0.990405	-2.17487	0.0127237	-0.2371	-0.535565	-0.02783	0.03222	CHTF18	CHTF18_1	CHTF18_1	-0.40716	-0.66203	E7EXA6_S1080s _1_1_1080_1080	E7EXA6	E7EXA6|Q8WVB6-2|Q8WVB6-3	2	16.15	5.81	4.58	2357.21	79.9634	S1080s	1071	(R)	VENSPQVDGsPPGLEGLLGGIGEK	(G)	VENS(0.0)PQVDGS(0.99)PPGLEGLLGGIGEK	4	HUMAN	Chromosome transmission fidelity protein 18 homolog
CHTF18_2	0.461319	0.900888	-3.91701	-3.40546	7.04291	3.91428	-3.91701	-3.40546	0.197565	0.406043	-1.67277	-1.14346	-0.15063	-7.68339	0.02913	-6.84006	CHTF18	CHTF18_2	CHTF18_2	-0.37764	-0.93756	E7EXA6_S261sS271s_2_1_260_271	E7EXA6	E7EXA6|Q8WVB6-2|F8WCC1	5	13.77	7.09	0	1806.87	159.935	S261s S271s	256	(R)	GDAASsPAPAASVGSsQGGAR	(K)	GDAAS(0.50)S(0.50)PAPAAS(0.0)VGS(0.0)S(0.99)QGGAR	6	HUMAN	Chromosome transmission fidelity protein 18 homolog
CIC	0.931527	0.978662	-0.0326775	0.04625	0.698472	0.931128	-0.0326775	0.04625	0.851438	0.807025	-0.202809	0.259416	-0.10944	0.044085	-0.04859	0.14109	CIC	CIC	CIC	-0.28472	-0.19125	I3L2J0_S1082s _1_1_1082_1082	I3L2J0	I3L2J0|Q96RK0	7	9.89	5.36	2.326	952.555	79.9633	S1082s	1080	(R)	TQsLSALPK	(E)	T(0.0)QS(0.99)LS(0.0)ALPK	3	HUMAN	Protein capicua homolog
CIC_1	0.895575	0.989022	0.0459525	-0.02786	1.03905	0.519865	0.0459525	-0.02786	0.787217	0.887184	0.293276	-0.150296	0.00397	0.087935	-0.16674	0.11102	CIC	CIC_1	CIC_1	-0.02718	-0.11732	I3L2J0_S1405s _1_1_1405_1405	I3L2J0	I3L2J0|Q96RK0	5	12.42	4.46	99	963.611	79.9662	S1405s	1402	(R)	KVFsPVIR	(S)	KVFS(1.0)PVIR	4	HUMAN	Protein capicua homolog
CIC_2	0.256316	0.845572	-0.552347	-0.24676	13.1327	6.41691	-0.552347	-0.24676	0.0486102	0.228197	-3.09785	-1.39941	-0.40081	-0.703885	-0.16786	-0.32566	CIC	CIC_2	CIC_2	-0.43084	-0.47246	I3L2J0_S2288s _1_1_2288_2288	I3L2J0	I3L2J0|Q96RK0	4	16.6	3.13	1.206	2931.54	79.9624	S2288s	2265	(R)	FAELPEFRPEEVLPSPTLQSLATsPR	(A)	FAELPEFRPEEVLPS(0.0)PT(0.0)LQS(0.0)LAT(0.0)S(0.99)PR	6	HUMAN	Protein capicua homolog
CIC_3	0.962521	0.796132	0.0211725	0.27701	0.438472	7.54223	0.0211725	0.27701	0.903967	0.176107	0.130416	1.61094	0.10513	-0.062785	0.28857	0.26545	CIC	CIC_3	CIC_3	-0.38134	-0.46452	I3L2J0_T2281tS2288s_2_1_2279_2288	I3L2J0	I3L2J0|Q96RK0	7	14.86	5.38	0	2923.56	159.935	T2281t S2288s	2265	(R)	FAELPEFRPEEVLPSPtLQSLATsPR	(A)	FAELPEFRPEEVLPS(0.50)PT(0.50)LQS(0.0)LAT(0.0)S(0.99)PR	7	HUMAN	Protein capicua homolog
CILP2	0.895048	0.912795	0.686843	1.97483	1.05427	3.14572	0.686842	1.97483	0.784465	0.48465	0.300317	0.903369	4.36508	-2.99139	4.56435	-0.61469	CILP2	CILP2	CILP2	-0.39716	-2.47094	K7EPJ4_T245tS246sT251t_3_3_245_251	K7EPJ4	K7EPJ4	2	11.09	3.41	11.091	2127.1	239.911	T245t S246s T251t	234	(R)	VSLRDQPGTVAtsDAHGtFR	(V)	VS(0.0)LRDQPGT(0.0)VAT(0.99)S(0.99)DAHGT(0.99)FR	1	HUMAN	Cartilage intermediate layer protein 2 C1
CIR1	0.378328	0.796132	-0.431067	-0.355135	9.02408	7.59571	-0.431067	-0.355135	0.125196	0.173952	-2.06081	-1.621	-0.19025	-0.671885	-0.08349	-0.62678	CIR1	CIR1	CIR1	-0.30464	-0.14406	Q86X95_S202s _1_1_202_202	Q86X95	Q86X95	7	23.72	15.1	6.474	2910.32	79.9669	S202s	189	(R)	NLTANDPSQEYVAsEGEEDPEVEFLK	(S)	NLT(0.0)ANDPS(0.0)QEY(0.0)VAS(0.99)EGEEDPEVEFLK	1	HUMAN	Corepressor interacting with RBPJ 1
CKB	0.340256	0.796132	0.355727	0.31126	10.015	7.93482	0.355727	0.31126	0.099656	0.160886	2.29329	1.68482	0.3376	0.373855	0.17574	0.44678	CKB	CKB	CKB	-0.03464	-0.16743	P12277_T35t _1_1_35_35	P12277	P12277	11	15.76	7.48	15.698	1309.75	79.9672	T35t	33	(K)	VLtPELYAELR	(A)	VLT(0.99)PELY(0.0)AELR	1	HUMAN	Creatine kinase B-type
CKB_1	0.551607	0.991171	-0.243902	-0.01447	5.26677	0.274559	-0.243902	-0.01447	0.297388	0.938737	-1.24098	-0.0813504	-0.45123	-0.036575	-0.10616	0.07722	CKB	CKB_1	CKB_1	-0.53604	-0.20803	P12277_S199s_1_1_199_199	P12277	P12277	11	15.96	6.02	3.237	3587.79	95.9533	M179m S199s	178	(K)	SmTEAEQQQLIDDHFLFDKPVsPLLLASGMAR	(D)	S(0.0)M(0.99)T(0.0)EAEQQQLIDDHFLFDKPVS(0.99)PLLLAS(0.0)GM(0.0)AR	2	HUMAN	Creatine kinase B-type
CLASP1	0.898385	0.916091	-0.0451475	-0.127195	1.00024	2.96292	-0.0451475	-0.127195	0.794284	0.505485	-0.283187	-0.72449	-0.11071	0.020415	-0.19894	-0.05545	CLASP1	CLASP1	CLASP1	-0.15819	-0.01837	Q7Z460-4_S600s _1_1_600_600	Q7Z460-4	Q7Z460|Q7Z460-3|F8WA11|F5GWS0|Q7Z460-4|Q7Z460-2	15	18.93	12.12	1.304	1404.71	79.9621	S600s	598	(R)	SRsDIDVNAAASAK	(S)	S(0.0)RS(0.99)DIDVNAAAS(0.0)AK	4	HUMAN	Isoform 4 of CLIP-associating protein 1
CLASP1_1	0.609747	0.99548	0.685118	-0.015305	4.33303	0.12004	0.685118	-0.015305	0.36872	0.972738	1.06456	-0.0370159	1.69374	-0.323505	0.62288	-0.65349	CLASP1	CLASP1_1	CLASP1_1	0.87297	0.23575	Q7Z460-4_S738s _1_1_738_738	Q7Z460-4	Q7Z460-3|F8WA11|F5GWS0|Q7Z460-4|Q7Z460-2	3	13.5	5.56	2.21	1269.69	79.962	S738s	736	(R)	ETsPNRIGLDR	(F)	ET(0.0)S(0.99)PNRIGLDR	8	HUMAN	Isoform 4 of CLIP-associating protein 1
CLASP1_2	0.153942	0.901427	-3.79774	-0.53229	21.2322	3.79482	-3.79774	-0.53229	0.00752979	0.417367	-6.82316	-0.957554	-2.93394	-4.66153	0.29643	-1.36101	CLASP1	CLASP1_2	CLASP1_2	-3.42826	-3.39477	Q7Z460-4_S590sS594s_2_2_590_594	Q7Z460-4	Q7Z460|Q7Z460-3|F8WA11|F5GWS0|Q7Z460-4|Q7Z460-2	4	11.93	5.8	1.742	1035.54	159.929	S590s S594s	588	(K)	SVsTTGsLQR	(S)	S(0.0)VS(0.99)T(0.0)T(0.0)GS(0.99)LQR	14	HUMAN	Isoform 4 of CLIP-associating protein 1
CLASP1_3	0.43619	0.944358	-5.29641	1.31221	7.57086	2.33605	-5.29641	1.31221	0.17495	0.583976	-1.79634	0.676355	-0.55037	-10.0425	3.63624	-1.01182	CLASP1	CLASP1_3	CLASP1_3	-4.3845	-9.12487	Q7Z460-4_S687sS691s_2_2_687_691	Q7Z460-4	Q7Z460-4	3	10.58	3.98	2.474	1243.68	159.935	S687s S691s	681	(R)	AKVVSQsQPGsR	(S)	AKVVS(0.0)QS(0.99)QPGS(0.99)R	17	HUMAN	Isoform 4 of CLIP-associating protein 1
MAP1B_33	0.0582327	0.641769	2.49475	1.20049	34.2047	24.1871	2.49475	1.20049	0.000379778	0.00381318	15.6566	5.58097	2.42979	2.55971	0.94187	1.45911	MAP1B	MAP1B_33	MAP1B_33	1.29003	0.98084	P46821_S1260sS1265s_2_2_1260_1265	P46821	P46821	12	17.65	7.36	1.922	2094.12	159.94	S1260s S1265s	1256	(K)	SPSLsPSPPsPLEKTPLGER	(S)	S(0.0)PS(0.0)LS(0.99)PS(0.0)PPS(0.99)PLEKT(0.0)PLGER	81	HUMAN	Microtubule-associated protein 1B
CLASP2	0.886329	0.878192	-0.0676075	-0.218745	1.13284	4.89343	-0.0676075	-0.218745	0.770399	0.324084	-0.317445	-1.10988	-0.31799	0.182775	-0.41163	-0.02586	CLASP2	CLASP2	CLASP2	-0.10425	0.1144	F5H604_S603s _1_1_603_603	F5H604	E7ERI8|F5H604|O75122|J3KR49|E3W994|E7ENG2|B3KR06|O75122-2|E7EW49	13	18.87	13.12	1.191	1374.7	79.9649	S603s	601	(R)	SRsDIDVNAAAGAK	(A)	S(0.0)RS(0.99)DIDVNAAAGAK	2	HUMAN	CLIP-associating protein 2
CLASP2_1	0.216692	0.994068	0.761033	-0.013255	15.4691	0.226823	0.761033	-0.013255	0.028385	0.949112	3.79511	-0.0675449	0.97926	0.542805	-0.20265	0.17614	CLASP2	CLASP2_1	CLASP2_1	1.10003	0.2791	F5H604_S696s _1_1_696_696	F5H604	E7EW49|E7ERI8|F5H604|O75122|J3KR49|E3W994	7	16.01	6.65	1.25	2173.2	79.9632	S696s	694	(R)	SGsPGRVLTTTALSTVSSGVQR	(V)	S(0.0)GS(0.99)PGRVLT(0.0)T(0.0)T(0.0)ALS(0.0)T(0.0)VS(0.0)S(0.0)GVQR	3	HUMAN	CLIP-associating protein 2
CLK1	0.504673	0.991171	0.239262	-0.017945	6.17011	0.354894	0.239262	-0.017945	0.24154	0.921532	1.43247	-0.104287	0.13172	0.346805	-0.00076	-0.03513	CLK1	CLK1	CLK1	-0.06541	0.28769	P49759-3_S182s _1_1_182_182	P49759-3	P49759-3|F8WBF5	2	14.93	10.08	12.376	2316.04	79.9644	S182s	182	(R)	sVEDDEEGHLICQSGDVLSAR	(Y)	S(0.99)VEDDEEGHLICQS(0.0)GDVLS(0.0)AR	1	HUMAN	Isoform 3 of Dual specificity protein kinase CLK1
CLK3	0.336492	0.99448	0.369337	0.010675	10.1088	0.208164	0.369337	0.010675	0.0975263	0.953199	2.3158	0.0621118	0.43532	0.303355	0.01432	0.00703	CLK3	CLK3	CLK3	0.21604	0.20209	P49761_Y155y _1_1_155_155	P49761	P49761|P49761-1|P49761-3|P49761-2	12	15.42	5.2	2.139	1642.79	79.9665	Y155y	155	(R)	yRSPEPDPYLSYR	(W)	Y(0.99)RS(0.0)PEPDPY(0.0)LS(0.0)Y(0.0)R	1	HUMAN	Dual specificity protein kinase CLK3
CLK3_1	0.320985	0.991171	0.453848	0.017995	10.7206	0.353925	0.453848	0.017995	0.0847106	0.921738	2.46492	0.104013	0.62456	0.283135	0.0578	-0.02181	CLK3	CLK3_1	CLK3_1	0.36887	0.18282	P49761_S157s _1_1_157_157	P49761	P49761|P49761-1|P49761-3|P49761-2	12	17.98	6.45	1.892	1654.83	79.9648	S157s	155	(R)	YRsPEPDPYLSYR	(W)	Y(0.0)RS(0.99)PEPDPY(0.0)LS(0.0)Y(0.0)R	2	HUMAN	Dual specificity protein kinase CLK3
CLK3_2	0.229097	0.994893	0.544063	-0.010825	14.4999	0.201629	0.544063	-0.010825	0.0354819	0.954635	3.49447	-0.0602037	0.51486	0.573265	-0.11652	0.09487	CLK3	CLK3_2	CLK3_2	0.43349	0.38416	P49761_S224sS226s_2_2_224_226	P49761	P49761|P49761-1|P49761-3|P49761-2	5	14.04	7.82	4.703	2047.89	159.925	S224s S226s	220	(R)	CEERsPsFGEDYYGPSR	(S)	CEERS(0.99)PS(0.99)FGEDY(0.0)Y(0.0)GPS(0.0)R	3	HUMAN	Dual specificity protein kinase CLK3
CLN3	0.28527	0.809422	0.467963	0.26752	12.0606	7.13496	0.467963	0.26752	0.0622218	0.193421	2.80691	1.53441	0.36184	0.574085	0.32621	0.20883	CLN3	CLN3	CLN3	-0.19954	0.27102	Q13286_S12sS14s_2_2_12_14	Q13286	Q13286|Q13286-3|B4DXL3|Q13286-2|H3BPM8|Q13286-6|Q13286-4|Q13286-5|Q9UBD8|Q9UBH5	10	16.91	10.73	5.704	1746.83	159.932	S12s S14s	10	(R)	RFsDsEGEETVPEPR	(L)	RFS(0.99)DS(0.99)EGEET(0.0)VPEPR	1	HUMAN	Battenin
CLNS1A	0.585101	0.968539	-0.173162	-0.06846	4.68774	1.45584	-0.173162	-0.06846	0.339802	0.715181	-1.11857	-0.389329	-0.16624	-0.180085	0.00594	-0.14286	CLNS1A	CLNS1A	CLNS1A	-0.38383	-0.11369	P54105_S102s _1_1_102_102	P54105	P54105|E9PJF4	23	22.17	10.66	7.606	3314.39	79.9717	S102s	86	(K)	FEEESKEPVADEEEEDsDDDVEPITEFR	(F)	FEEES(0.0)KEPVADEEEEDS(0.99)DDDVEPIT(0.0)EFR	1	HUMAN	Methylosome subunit pICln
CLSPN	0.28527	0.802299	0.962507	0.42404	12.0654	7.29731	0.962507	0.42404	0.0621531	0.186324	2.89666	1.57907	0.47303	1.45199	0.01932	0.82876	CLSPN	CLSPN	CLSPN	0.25582	0.52899	Q9HAW4_S720s _1_1_720_720	Q9HAW4	Q9HAW4|Q9HAW4-3|Q9HAW4-2	3	14.33	6.77	1.279	1318.73	79.9668	S720s	718	(K)	SLsSDSTLLLFK	(D)	S(0.0)LS(0.99)S(0.0)DS(0.0)T(0.0)LLLFK	2	HUMAN	Claspin
CLSPN_1	0.246621	0.766721	0.704817	0.399125	13.578	11.2397	0.704817	0.399125	0.0438736	0.0751682	3.2237	2.3212	0.44053	0.969105	0.38802	0.41023	CLSPN	CLSPN_1	CLSPN_1	-0.14538	0.46464	Q9HAW4_S808sS810s_2_2_808_810	Q9HAW4	Q9HAW4|Q9HAW4-3|E7ESG2|Q9HAW4-2	6	14.39	2.82	1.275	2106.07	159.938	S808s S810s	796	(R)	GTSFFPTAGGFRsPsPGLFR	(A)	GT(0.0)S(0.0)FFPT(0.0)AGGFRS(0.99)PS(0.99)PGLFR	8	HUMAN	Claspin
CLTA	0.193687	0.766029	0.698612	0.66118	17.5149	11.7682	0.698612	0.66118	0.0177218	0.0665544	4.49045	2.46473	0.67126	0.725965	1.06519	0.25717	CLTA	CLTA	CLTA	-0.59182	0.37457	P09496_S236s _1_1_236_236	P09496	P09496|P09496-3|P09496-4|P09496-2|C9J8P9	3	15.44	6.25	8.251	1056.68	79.9672	S236s	234	(R)	MRsVLISLK	(Q)	MRS(0.99)VLIS(0.0)LK	1	HUMAN	Clathrin light chain A
CLUAP1	0.476142	0.900882	-0.250858	-0.176425	6.75037	4.28468	-0.250858	-0.176425	0.211331	0.372848	-1.55662	-0.991549	-0.32781	-0.173905	-0.0843	-0.26855	CLUAP1	CLUAP1	CLUAP1	-0.44139	0.00041	J3KNW5_S428s _1_1_428_428	J3KNW5	J3KNW5|Q96AJ1|Q96AJ1-2	6	15.9	10.1	15.237	1395.59	79.964	S428s	421	(R)	KSEPLDEsDNDF	(-)	KS(0.0)EPLDES(0.99)DNDF	1	HUMAN	Clusterin-associated protein 1
CNKSR2	0.325063	0.803762	0.424272	0.28193	10.5883	7.2762	0.424272	0.28193	0.0873315	0.187232	2.43232	1.56094	0.28655	0.561995	0.17086	0.393	CNKSR2	CNKSR2	CNKSR2	-0.0822	0.07476	Q8WXI2_S908s _1_1_908_908	Q8WXI2	Q8WXI2|Q8WXI2-5	4	11.49	4.85	11.443	1189.61	79.9685	S908s	905	(K)	LGDsLQDLYR	(A)	LGDS(0.99)LQDLY(0.0)R	4	HUMAN	Connector enhancer of kinase suppressor of ras 2
CNN3	0.551866	0.991171	-0.231862	-0.02719	5.23879	0.404821	-0.231862	-0.02719	0.29931	0.910999	-1.23507	-0.118362	-0.05	-0.413725	0.27755	-0.33193	CNN3	CNN3	CNN3	-0.52544	-0.06519	Q15417_S259s _1_1_259_259	Q15417	Q15417|Q15417-2|Q15417-3	6	11.93	8.31	5.867	945.492	79.9657	S259s	257	(K)	GMsVYGLGR	(Q)	GMS(0.99)VY(0.0)GLGR	3	HUMAN	Calponin-3
CNOT2	0.214884	0.692046	0.618548	0.540425	16.0872	15.1017	0.618548	0.540425	0.0246193	0.0308912	3.9961	3.13215	0.61303	0.624065	0.57109	0.50976	CNOT2	CNOT2	CNOT2	-0.15779	0.03571	Q9NZN8_S165sS170s_2_1_165_170	Q9NZN8	Q9NZN8|Q9NZN8-5|Q9NZN8-4	12	17.25	8.68	0	2513.19	159.933	S165s S170s	155	(R)	TNSMSSSGLGsPNRSsPSIICMPK	(Q)	T(0.0)NS(0.0)MS(0.0)S(0.0)S(0.0)GLGS(0.99)PNRS(0.50)S(0.50)PS(0.0)IICMPK	6	HUMAN	CCR4-NOT transcription complex subunit 2
CNP	0.557263	0.982832	0.190623	-0.03796	5.17313	0.741733	0.190623	-0.03796	0.30387	0.842998	1.22119	-0.210076	0.22557	0.155675	0.07364	-0.14956	CNP	CNP	CNP	-0.04596	0.211	P09543_S170s _1_1_170_170	P09543	P09543|P09543-2	4	15.42	7.82	99	1445.74	79.965	S170s	165	(K)	NQWQLsADDLKK	(L)	NQWQLS(1.0)ADDLKK	1	HUMAN	2',3'-cyclic-nucleotide 3'-phosphodiesterase
COBLL1	0.193687	0.978662	-4.01102	-0.233795	17.9199	1.08475	-4.01102	-0.233795	0.0161439	0.778978	-5.1341	-0.31583	-2.77533	-5.24671	0.80636	-1.27395	COBLL1	COBLL1	COBLL1	-3.77958	-4.06699	Q53SF7_S294sT298t_2_2_294_298	Q53SF7	Q53SF7|Q53SF7-2|Q53SF7-3|Q53SF7-4	3	10.3	3.46	2.379	1420.75	159.93	S294s T298t	290	(R)	DQTAsAPAtPLVNK	(H)	DQT(0.0)AS(0.99)APAT(0.99)PLVNK	3	HUMAN	Cordon-bleu protein-like 1
COG4	0.527719	0.871969	-0.229967	-0.200365	5.62771	5.11409	-0.229967	-0.200365	0.273671	0.308028	-1.31732	-1.15229	-0.36821	-0.091725	-0.25327	-0.14746	COG4	COG4	COG4	-0.31903	-0.04575	Q9H9E3_S6s _1_1_6_6	Q9H9E3	Q9H9E3|Q9H9E3-2	17	21.91	7.57	2.191	2303.19	79.967	S6s	2	(M)	ADLDsPPKLSGVQQPSEGVGGGR	(C)	ADLDS(0.99)PPKLS(0.0)GVQQPS(0.0)EGVGGGR	1	HUMAN	Conserved oligomeric Golgi complex subunit 4
COIL	0.475405	0.891365	0.330433	0.295535	6.76064	4.5376	0.330433	0.295535	0.210832	0.351755	1.55883	1.05112	0.57832	0.082545	0.72612	-0.13505	COIL	COIL	COIL	-0.34569	0.12335	P38432_T122t _1_1_122_122	P38432	P38432	5	18.39	11.91	99	1789.77	79.9651	T122t	113	(R)	AFQLEEGEEtEPDCK	(Y)	AFQLEEGEET(1.0)EPDCK	1	HUMAN	Coilin
COIL_1	0.405598	0.900888	0.300648	0.20518	8.34118	4.1071	0.300648	0.20518	0.146515	0.388409	1.90564	0.956585	0.35316	0.248135	0.46176	-0.0514	COIL	COIL_1	COIL_1	-0.31077	0.20954	P38432_T122t _1_1_122_122	P38432	P38432	17	16.63	7.26	1.499	2159.94	79.966	T122t	113	(R)	AFQLEEGEEtEPDCKYSK	(K)	AFQLEEGEET(0.99)EPDCKY(0.0)S(0.0)K	2	HUMAN	Coilin
COL19A1	0.364027	0.692046	0.563022	0.51834	9.40017	14.2213	0.563022	0.51834	0.114811	0.0378328	2.1661	2.93857	0.9172	0.208845	0.59778	0.4389	COL19A1	COL19A1	COL19A1	0.12154	-0.32429	Q14993_S81s _1_1_81_81	Q14993	Q14993	7	13.3	6.62	99	842.546	79.9664	S81s	79	(K)	LGsALLIR	(D)	LGS(1.0)ALLIR	1	HUMAN	Collagen alpha-1(XIX) chain
COPA	0.999639	0.991171	-9.75e-05	-0.02044	0.00156932	0.346346	-9.75e-05	-0.02044	0.999639	0.923348	-0.000488824	-0.101864	-0.21543	0.215235	-0.22752	0.18664	COPA	COPA	COPA	-0.1858	-0.06564	P53621-2_S173s _1_1_173_173	P53621-2	P53621-2	6	12.79	3.32	2.499	1249.65	79.9683	S173s	171	(K)	NLsPGAVESDVR	(G)	NLS(0.99)PGAVES(0.0)DVR	1	HUMAN	Isoform 2 of Coatomer subunit alpha
CPD	0.558841	0.912795	0.195813	-0.17368	5.12602	3.07621	0.195813	-0.17368	0.307183	0.49247	1.21123	-0.748112	0.1158	0.275825	0.13836	-0.48572	CPD	CPD	CPD	-0.22045	0.66731	O75976_T1368tT1370t_2_2_1368_1370	O75976	O75976|O75976-2	4	15.28	6.76	3.942	2596.17	159.937	T1368t T1370t	1358	(K)	SLLSHEFQDEtDtEEETLYSSK	(H)	S(0.0)LLS(0.0)HEFQDET(0.99)DT(0.99)EEET(0.0)LY(0.0)S(0.0)S(0.0)K	4	HUMAN	Carboxypeptidase D
CPSF2	0.513206	0.936663	-0.269288	-0.115445	5.97079	2.58187	-0.269288	-0.115445	0.252884	0.551839	-1.39007	-0.643719	-0.06988	-0.468695	-0.01296	-0.21793	CPSF2	CPSF2	CPSF2	-0.2548	-0.345	Q9P2I0_S419sS420sS423s_3_3_419_423	Q9P2I0	Q9P2I0	2	13.09	6.52	13.088	2553.08	239.889	S419s S420s S423s	414	(K)	EADIDssDEsDIEEDIDQPSAHK	(T)	EADIDS(0.99)S(0.99)DES(0.99)DIEEDIDQPS(0.0)AHK	1	HUMAN	Cleavage and polyadenylation specificity factor subunit 2
CPSF7	0.865064	0.978662	0.0582525	0.043325	1.35519	0.889656	0.0582525	0.043325	0.731949	0.814769	0.373631	0.248735	0.02584	0.090665	0.10001	-0.01336	CPSF7	CPSF7	CPSF7	-0.27718	0.00979	Q8N684-3_T246t _1_1_246_246	Q8N684-3	Q8N684-3|Q8N684-2	9	18	8.99	1.478	2231.06	79.9664	T246t	236	(R)	DSSDSADGRAtPSENLVPSSAR	(V)	DS(0.0)S(0.0)DS(0.0)ADGRAT(0.99)PS(0.0)ENLVPS(0.0)S(0.0)AR	1	HUMAN	Isoform 3 of Cleavage and polyadenylation specificity factor subunit 7
CREB1	0.158812	0.900888	-0.940878	-0.28166	20.7838	4.02943	-0.940878	-0.28166	0.00834869	0.395418	-5.80654	-0.954236	-0.85868	-1.02307	0.17422	-0.73754	CREB1	CREB1	CREB1	-1.2308	-0.37976	P16220_S142s _1_1_142_142	P16220	P16220|P16220-2|P16220-3	4	16.75	7.52	1.402	1459.78	79.9693	S142s	137	(K)	ILNDLsSDAPGVPR	(I)	ILNDLS(0.99)S(0.0)DAPGVPR	2	HUMAN	Cyclic AMP-responsive element-binding protein 1
CRMP1	0.817577	0.959004	-0.205382	-0.425335	1.84185	1.79366	-0.205382	-0.425335	0.654358	0.661659	-0.495845	-0.503999	0.42828	-0.839045	0.73175	-1.58242	CRMP1	CRMP1	CRMP1	-0.50136	0.64914	Q14194-2_T623t _1_1_623_623	Q14194-2	Q14194-2|E9PD68	4	11.63	7.59	6.137	1623.77	79.9714	T623t	611	(R)	GMYDGPVYEVPAtPK	(Y)	GMY(0.0)DGPVY(0.0)EVPAT(0.99)PK	1	HUMAN	Isoform LCRMP-1 of Dihydropyrimidinase-related protein 1
CRMP1_1	0.325162	0.978662	0.574547	0.04584	10.5579	0.958521	0.574547	0.04584	0.0879445	0.801951	2.42486	0.266434	0.26752	0.881575	0.06209	0.02959	CRMP1	CRMP1_1	CRMP1_1	0.00753	0.75775	Q14194-2_S632s _1_1_632_632	Q14194-2	Q14194-2|E9PD68	6	9.69	1.9	2.274	1391.72	79.9658	S632s	626	(K)	YATPAPsAKSSPSK	(H)	Y(0.0)AT(0.0)PAPS(0.99)AKS(0.0)S(0.0)PS(0.0)K	2	HUMAN	Isoform LCRMP-1 of Dihydropyrimidinase-related protein 1
CRTC2	0.666854	0.849623	0.159482	0.231575	3.54217	6.13228	0.159482	0.231575	0.442367	0.243653	0.87418	1.34576	0.32481	-0.005845	0.21421	0.24894	CRTC2	CRTC2	CRTC2	0.03507	-0.35574	Q53ET0_S433s _1_1_433_433	Q53ET0	Q53ET0|Q5T4K5	10	14.92	5.78	2.988	1745.05	79.9675	S433s	429	(R)	RVPLsPLSLLAGPADAR	(R)	RVPLS(0.99)PLS(0.0)LLAGPADAR	6	HUMAN	CREB-regulated transcription coactivator 2
CRTC2_1	0.771002	0.982047	0.105637	0.0493	2.33915	0.789326	0.105637	0.0493	0.583559	0.833811	0.607776	0.222613	0.24104	-0.029765	-0.22994	0.32854	CRTC2	CRTC2_1	CRTC2_1	0.27309	-0.45254	Q53ET0_S433s _1_1_433_433	Q53ET0	Q53ET0|Q5T4K5	2	17.62	6.92	4.08	1745.05	79.9677	S433s	430	(R)	VPLsPLSLLAGPADARR	(S)	VPLS(0.99)PLS(0.0)LLAGPADARR	8	HUMAN	CREB-regulated transcription coactivator 2
CRTC3	0.71292	0.976509	0.132318	0.06165	2.96331	1.14544	0.132318	0.06165	0.50544	0.768168	0.747861	0.313589	0.27907	-0.014435	0.25251	-0.12921	CRTC3	CRTC3	CRTC3	-0.17133	0.02054	Q6UUV7_T412tS413s_2_1_410_413	Q6UUV7	Q6UUV7|Q6UUV7-3	3	15.59	5.83	0	2262.09	142.911	Q408q T412t S413s	408	(R)	qLSStsPLAPYPTSQMVSSDR	(S)	Q(1.0)LS(0.33)S(0.33)T(0.33)S(0.99)PLAPY(0.0)PT(0.0)S(0.0)QMVS(0.0)S(0.0)DR	4	HUMAN	CREB-regulated transcription coactivator 3
CSNK1G3	0.667179	0.992301	0.138552	-0.01264	3.52558	0.242842	0.138552	-0.01264	0.444061	0.945618	0.870595	-0.0721925	0.07501	0.202095	0.05428	-0.07956	CSNK1G3	CSNK1G3	CSNK1G3	-0.17717	0.15085	Q9Y6M4-4_S367s _1_1_367_367	Q9Y6M4-4	Q9Y6M4-4|Q9Y6M4-3|Q9Y6M4-5|Q9Y6M4-6	5	18.5	13.47	1.22	2080.98	79.97	S367s	362	(K)	NQVVSsTNGELNTDDPTAGR	(S)	NQVVS(0.0)S(0.99)T(0.0)NGELNT(0.0)DDPT(0.0)AGR	1	HUMAN	Isoform 4 of Casein kinase I isoform gamma-3
CSTF3		0.833003	NaN	-0.314155		6.58952		-0.314155		0.219305		-1.4319			-0.0415	-0.58681	CSTF3	CSTF3	CSTF3			Q12996_S691s _1_1_691_691	Q12996	Q12996	9	18.94	8.23	13.45	2794.33	79.965	S691s	686	(K)	RPNEDsDEDEEKGAVVPPVHDIYR	(A)	RPNEDS(0.99)DEDEEKGAVVPPVHDIY(0.0)R	1	HUMAN	Cleavage stimulation factor subunit 3
CTDSPL2	0.764912	0.912795	-0.0977475	-0.228345	2.41328	3.3557	-0.0977475	-0.228345	0.573684	0.461774	-0.624682	-0.811976	-0.05814	-0.137355	-0.65907	0.20238	CTDSPL2	CTDSPL2	CTDSPL2	0.40304	-0.43397	Q05D32_T86t _1_1_86_86	Q05D32	Q05D32|Q05D32-2	8	16.48	6.46	2.823	1364.71	79.9694	T86t	77	(R)	DIDNNLITStPR	(A)	DIDNNLIT(0.0)S(0.0)T(0.99)PR	2	HUMAN	CTD small phosphatase-like protein 2
CTNNA1	0.606479	0.974232	-0.176882	-0.058195	4.36158	1.24068	-0.176882	-0.058195	0.366304	0.751505	-1.04945	-0.337151	-0.29116	-0.062605	-0.09033	-0.02606	CTNNA1	CTNNA1	CTNNA1	-0.37973	-0.15057	P35221-2_S641s _1_1_641_641	P35221-2	P35221-2|G3XAM7|P35221-3	46	20.75	13.67	7.79	2158.89	79.9666	S641s	634	(R)	TPEELDDsDFETEDFDVR	(S)	T(0.0)PEELDDS(0.99)DFET(0.0)EDFDVR	6	HUMAN	Isoform 2 of Catenin alpha-1
CTNNA1_1	0.317228	0.847107	0.597263	0.240205	10.8723	6.40033	0.597263	0.240205	0.0818038	0.229069	2.50252	1.39629	0.28635	0.908175	0.25562	0.22479	CTNNA1	CTNNA1_1	CTNNA1_1	-0.17018	0.58473	P35221-2_S641sS652s_2_2_641_652	P35221-2	P35221-2|G3XAM7|P35221-3	9	14.72	8.6	5.323	2414.07	159.929	S641s S652s	634	(R)	TPEELDDsDFETEDFDVRsR	(T)	T(0.0)PEELDDS(0.99)DFET(0.0)EDFDVRS(0.99)R	13	HUMAN	Isoform 2 of Catenin alpha-1
CTNNA1_2	0.316933	0.821387	1.10234	0.373435	10.9095	6.69618	1.10234	0.373435	0.0811048	0.213984	2.60094	1.46337	0.45171	1.75297	0.00275	0.74412	CTNNA1	CTNNA1_2	CTNNA1_2	0.25107	0.91461	P35221-2_S655sT658t_2_1_652_658	P35221-2	P26232|P26232-5|P35221-2|P35221-3|P26232-2|P26232-3|G3XAM7|P26232-6|P26232-4	8	15.26	7.08	0	2062.02	159.928	S655s T658t	652	(R)	SRTsVQtEDDQLIAGQSAR	(A)	S(0.33)RT(0.33)S(0.33)VQT(0.99)EDDQLIAGQS(0.0)AR	14	HUMAN	Isoform 2 of Catenin alpha-1
CTNNA2	0.509363	0.796132	-0.218913	-0.305015	6.04192	8.12557	-0.218913	-0.305015	0.248776	0.153973	-1.40519	-1.72077	-0.24958	-0.188245	-0.21824	-0.39179	CTNNA2	CTNNA2	CTNNA2	-0.20069	0.10479	P26232_S640s _1_1_640_640	P26232	P26232|P26232-5|P26232-2|P26232-3|P26232-6|P26232-4	18	17.88	13.04	7.451	2330.94	79.9542	S640s	632	(R)	TPEELEDDsDFEQEDYDVR	(S)	T(0.0)PEELEDDS(0.99)DFEQEDY(0.0)DVR	2	HUMAN	Catenin alpha-2
CTNNB1	0.384261	0.870669	0.365318	-0.21031	8.90461	5.17583	0.365318	-0.21031	0.128688	0.303681	2.03339	-1.16412	0.20915	0.521485	-0.32167	-0.09895	CTNNB1	CTNNB1	CTNNB1	0.33293	0.73703	P35222_S191s_1_1_191_191	P35222	P35222|B4DGU4	7	15.42	5.62	5.108	1715.93	95.9613	M189m S191s	186	(R)	HAImRsPQMVSAIVR	(T)	HAIM(0.99)RS(0.99)PQM(0.0)VS(0.0)AIVR	2	HUMAN	Catenin beta-1
CTNNB1_1	0.333738	0.91957	0.867803	-0.16168	10.266	2.86517	0.867803	-0.16168	0.0940587	0.516992	2.42906	-0.70397	0.33558	1.40003	-0.46627	0.14291	CTNNB1	CTNNB1_1	CTNNB1_1	0.59416	1.1308	P35222_S552s_1_1_552_552	P35222	B4DGU4|P35222	45	20	10.53	1.618	1792.92	95.9568	S552s M553m	550	(R)	RTsmGGTQQQFVEGVR	(M)	RT(0.0)S(0.99)M(1.0)GGT(0.0)QQQFVEGVR	5	HUMAN	Catenin beta-1
CTNNB1_2	0.65014	0.959004	0.602143	-0.078	3.82024	1.7265	0.602143	-0.078	0.414931	0.67197	0.951105	-0.453095	-0.38911	1.59339	-0.09802	-0.05798	CTNNB1	CTNNB1_2	CTNNB1_2	-0.51897	1.94636	P35222_S675s _1_1_675_675	P35222	P35222|B4DGU4	21	19.3	10.55	7.284	1427.81	79.9665	S675s	673	(K)	RLsVELTSSLFR	(T)	RLS(0.99)VELT(0.0)S(0.0)S(0.0)LFR	9	HUMAN	Catenin beta-1
CTNND1	0.210016	0.799547	-0.713453	-0.272335	16.4644	7.37787	-0.713453	-0.272335	0.0225714	0.1829	-4.1225	-1.58005	-0.58088	-0.846025	-0.24609	-0.29858	CTNND1	CTNND1	CTNND1	-0.58107	-0.65089	O60716-3_S47s _1_1_47_47	O60716-3	O60716|O60716-2|O60716-4|O60716-6|O60716-3|C9JZR2|O60716-5|O60716-7|O60716-8	16	20.11	9.73	13.35	2052.11	79.9706	S47s	44	(R)	VRVsPQDANPLMANGTLTR	(R)	VRVS(0.99)PQDANPLMANGT(0.0)LT(0.0)R	1	HUMAN	Isoform 1AC of Catenin delta-1
CTNND1_1	0.229082	0.991171	-0.564307	0.024215	14.5472	0.407527	-0.564307	0.024215	0.0350981	0.910432	-3.50873	0.119121	-0.48938	-0.639235	0.24127	-0.19284	CTNND1	CTNND1_1	CTNND1_1	-0.92854	-0.61203	O60716-3_S230s _1_1_230_230	O60716-3	O60716|O60716-2|O60716-4|O60716-6|O60716-3|C9JZR2|O60716-5|O60716-7|O60716-20|O60716-22|O60716-19|O60716-21|O60716-23|O60716-9|O60716-8|O60716-10|O60716-12|O60716-14|O60716-11|O60716-13|O60716-17|O60716-15|O60716-18|O60716-16|O60716-24	9	17.24	7.36	1.837	1979.85	79.9646	S230s	216	(R)	HYEDGYPGGSDNYGsLSR	(V)	HY(0.0)EDGY(0.0)PGGS(0.0)DNY(0.0)GS(0.99)LS(0.0)R	3	HUMAN	Isoform 1AC of Catenin delta-1
CTNND1_2	0.188038	0.796132	-0.804983	-0.32901	18.7677	8.12373	-0.804983	-0.32901	0.013281	0.154038	-4.96227	-1.72043	-0.88823	-0.721735	-0.16131	-0.49671	CTNND1	CTNND1_2	CTNND1_2	-0.92481	-0.31926	O60716-3_S268s _1_1_268_268	O60716-3	O60716|O60716-2|O60716-4|O60716-6|O60716-3|C9JZR2|O60716-14|O60716-11|O60716-13|O60716-17|O60716-15|O60716-18|O60716-16|O60716-20|O60716-22|O60716-19|O60716-21|O60716-5|O60716-7|O60716-9|O60716-8|O60716-10|O60716-12|O60716-23|O60716-24	4	14.47	7.31	2.417	1026.53	79.965	S268s	265	(R)	VGGsSVDLHR	(F)	VGGS(0.99)S(0.0)VDLHR	5	HUMAN	Isoform 1AC of Catenin delta-1
CTNND1_3	0.343391	0.991171	-0.363967	-0.01855	9.93963	0.318033	-0.363967	-0.01855	0.1014	0.929387	-2.27528	-0.0938079	-0.43327	-0.294665	-0.2141	0.177	CTNND1	CTNND1_3	CTNND1_3	-0.41705	-0.5659	O60716-3_S288s _1_1_288_288	O60716-3	O60716|O60716-2|O60716-4|O60716-6|O60716-8|O60716-10|O60716-12|O60716-14|O60716-11|O60716-13|O60716-17|O60716-15|O60716-18|O60716-16|O60716-20|O60716-3|C9JZR2|O60716-5|O60716-7|O60716-9|O60716-22|O60716-19|O60716-21|O60716-23|O60716-24	3	14.68	7.51	1.384	2153.86	79.9644	S288s	288	(R)	sMGYDDLDYGMMSDYGTAR	(R)	S(0.99)MGY(0.0)DDLDY(0.0)GMMS(0.0)DY(0.0)GT(0.0)AR	7	HUMAN	Isoform 1AC of Catenin delta-1
CTNND1_4	0.455893	0.911152	-0.313953	-0.17568	7.14527	3.61064	-0.313953	-0.17568	0.192963	0.435448	-1.64191	-0.857494	-0.12177	-0.506135	0.04729	-0.39865	CTNND1	CTNND1_4	CTNND1_4	-0.36696	-0.20172	O60716-3_S320s _1_1_320_320	O60716-3	O60716|O60716-2|O60716-4|O60716-8|O60716-10|O60716-12|O60716-14|O60716-11|O60716-6|O60716-3|C9JZR2|O60716-5|O60716-7|O60716-9|O60716-22|O60716-19|O60716-21|O60716-23|O60716-24|O60716-13|O60716-17|O60716-15|O60716-18|O60716-16|O60716-20	7	20.42	8.41	1.288	3294.56	79.9653	S320s	318	(R)	LRsYEDMIGEEVPSDQYYWAPLAQHER	(G)	LRS(0.99)Y(0.0)EDMIGEEVPS(0.0)DQY(0.0)Y(0.0)WAPLAQHER	8	HUMAN	Isoform 1AC of Catenin delta-1
CTNND1_5	0.239953	0.876308	-0.520262	-0.205405	14.0373	4.93721	-0.520262	-0.205405	0.0394705	0.320833	-3.35682	-1.11832	-0.53478	-0.505745	-0.33498	-0.07583	CTNND1	CTNND1_5	CTNND1_5	-0.39769	-0.52415	O60716-3_S349s _1_1_349_349	O60716-3	C9JZR2|O60716-5|O60716-7|O60716-9|O60716-8|O60716-10|O60716-2|O60716-4|O60716-6|O60716-3|O60716-15|O60716-18|O60716-16|O60716-20|O60716-22|O60716-19|O60716-12|O60716-14|O60716-11|O60716-13|O60716-17|O60716-21|O60716-23|O60716-24|O60716-25|O60716-26|O60716-32	8	14.53	5.8	4.181	1018.55	79.9685	S349s	345	(R)	GSLAsLDSLR	(K)	GS(0.0)LAS(0.99)LDS(0.0)LR	9	HUMAN	Isoform 1AC of Catenin delta-1
CTNND1_6	0.218142	0.800157	-0.674018	-0.27078	15.3514	7.33544	-0.674018	-0.27078	0.0291647	0.184695	-3.75768	-1.57208	-0.82921	-0.518825	-0.24775	-0.29381	CTNND1	CTNND1_6	CTNND1_6	-0.80787	-0.31925	O60716-3_S349s _1_1_349_349	O60716-3	O60716|O60716-2|O60716-4|O60716-9|O60716-8|O60716-10|O60716-12|O60716-14|O60716-11|O60716-13|O60716-17|O60716-15|O60716-18|O60716-16|O60716-6|O60716-3|C9JZR2|O60716-5|O60716-7|O60716-25|O60716-26|O60716-28|O60716-30|O60716-27|O60716-20|O60716-22|O60716-19|O60716-21|O60716-23|O60716-24|O60716-29|O60716-31|O60716-32	7	13.68	3.66	2.571	1164.67	79.9665	S349s	345	(R)	GSLAsLDSLRK	(G)	GS(0.0)LAS(0.99)LDS(0.0)LRK	11	HUMAN	Isoform 1AC of Catenin delta-1
CTNND1_7	0.323966	0.942841	-0.377873	0.111555	10.6177	2.45988	-0.377873	0.111555	0.086743	0.567561	-2.43954	0.617384	-0.38918	-0.366565	0.22311	0	CTNND1	CTNND1_7	CTNND1_7	-0.81018	-0.46079	O60716-3_S349sS352s_2_2_349_352	O60716-3	O60716|O60716-2|O60716-4|O60716-6|O60716-3|C9JZR2|O60716-5	3	9.44	4.65	4.674	1018.55	159.93	S349s S352s	345	(R)	GSLAsLDsLR	(K)	GS(0.0)LAS(0.99)LDS(0.99)LR	17	HUMAN	Isoform 1AC of Catenin delta-1
CTNND1_8	0.402028	0.912795	-0.363082	0.14561	8.47714	3.43911	-0.363082	0.14561	0.141999	0.45299	-1.93624	0.82273	-0.5443	-0.181865	0.23015	0.06107	CTNND1	CTNND1_8	CTNND1_8	-0.97233	-0.33717	O60716-3_S349sS352s_2_2_349_352	O60716-3	O60716|O60716-2|O60716-4|O60716-6|O60716-3|C9JZR2|O60716-5|O60716-7|O60716-9|O60716-8|O60716-10|O60716-12|O60716-14|O60716-11|O60716-13|O60716-17|O60716-15|O60716-18|O60716-16|O60716-20|O60716-22|O60716-19|O60716-21|O60716-23|O60716-24|O60716-25|O60716-26|O60716-28|O60716-30|O60716-27|O60716-29|O60716-31|O60716-32	4	12.55	3.63	3.455	1156.69	159.933	S349s S352s	345	(R)	GSLAsLDsLRK	(G)	GS(0.0)LAS(0.99)LDS(0.99)LRK	18	HUMAN	Isoform 1AC of Catenin delta-1
CTNND2	0.998991	0.834929	0.0014125	0.33139	0.0212809	6.5602	0.0014125	0.33139	0.995112	0.22079	0.00661378	1.42638	-0.25045	0.253275	0.01884	0.64394	CTNND2	CTNND2	CTNND2	-0.46718	-0.4849	Q9UQB3_S1065s _1_1_1065_1065	Q9UQB3	Q9UQB3|Q9UQB3-2|E7EPC8|E9PHB5|B4DRK2|D6R9A8	5	13.94	2.09	2.085	1535.87	79.9743	S1065s	1056	(R)	TPSISPVRVsPNNR	(S)	T(0.0)PS(0.0)IS(0.0)PVRVS(0.99)PNNR	6	HUMAN	Catenin delta-2
CTNND2_1	0.73668	0.968212	-0.143322	0.07242	2.69786	1.4739	-0.143322	0.07242	0.537296	0.712213	-0.688876	0.393645	-0.38128	0.094635	-0.05884	0.20368	CTNND2	CTNND2_1	CTNND2_1	-0.52033	-0.20328	Q9UQB3_S267sT278t_2_1_267_278	Q9UQB3	Q9UQB3|Q9UQB3-2|E7EPC8	4	11.71	2.84	0	1328.71	159.934	S267s T278t	265	(R)	GGsPLAAPQGGSPtK	(L)	GGS(0.99)PLAAPQGGS(0.50)PT(0.50)K	7	HUMAN	Catenin delta-2
CTNND2_2	0.926706	0.796132	0.0373125	0.29825	0.746401	8.17237	0.0373125	0.29825	0.842093	0.152322	0.215819	1.7296	-0.09459	0.169215	0.26999	0.32651	CTNND2	CTNND2_2	CTNND2_2	-0.56247	-0.24235	Q9UQB3_S267sS276s_2_1_267_278	Q9UQB3	Q9UQB3|Q9UQB3-2|E7EPC8	5	14.81	7.84	1.015	1721.93	159.935	S267s S276s	265	(R)	GGsPLAAPQGGsPTKLQR	(G)	GGS(0.99)PLAAPQGGS(0.50)PT(0.50)KLQR	8	HUMAN	Catenin delta-2
CTNND2_3	0.222777	0.660124	-3.73933	-0.911075	14.9191	16.6685	-3.73933	-0.911075	0.0322175	0.0215351	-3.92335	-3.57208	-2.22237	-5.25629	-0.54074	-1.28141	CTNND2	CTNND2_3	CTNND2_3	-1.87951	-4.06912	Q9UQB3_S456sS461s_2_1_455_461	Q9UQB3	E7EPC8|E9PHB5|B4DRK2|D6R9A8|Q9UQB3|Q9UQB3-2	3	12.01	6.47	0	1698.87	159.944	S456s S461s	455	(R)	TsTAPSsPGVDSVPLQR	(T)	T(0.33)S(0.33)T(0.33)APS(0.0)S(0.99)PGVDS(0.0)VPLQR	9	HUMAN	Catenin delta-2
CTPS1	0.151156	0.726787	-1.11666	-0.584295	21.7889	13.0409	-1.11666	-0.584295	0.00662387	0.0496484	-6.27125	-2.68768	-0.96595	-1.26737	-0.31812	-0.85047	CTPS1	CTPS1	CTPS1	-0.84388	-0.51113	P17812_S574sS575s_2_1_571_575	P17812	P17812|P17812-2	14	18.18	9.59	0.76	2247.04	159.932	S574s S575s	571	(R)	SGSssPDSEITELKFPSINHD	(-)	S(0.33)GS(0.33)S(0.33)S(0.99)PDS(0.0)EIT(0.0)ELKFPS(0.0)INHD	6	HUMAN	CTP synthase 1
ZC3HAV1	0.0637297	0.796132	2.4698	0.789205	31.8941	7.63086	2.4698	0.789205	0.000646533	0.17255	13.2433	1.78721	2.29171	2.6479	0.11131	1.4671	ZC3HAV1	ZC3HAV1	ZC3HAV1	1.98251	1.08656	C9J6P4_T273tS275s_2_2_273_275	C9J6P4	C9J6P4|Q7Z2W4|Q7Z2W4-2|Q7Z2W4-3	4	14.54	4.6	1.25	1384.63	159.938	T273t S275s	271	(R)	SCtPsPDQISHR	(A)	S(0.0)CT(0.99)PS(0.99)PDQIS(0.0)HR	2	HUMAN	Zinc finger CCCH-type antiviral protein 1
CTPS2	0.86264	0.978662	-0.0678525	0.058715	1.38844	1.06761	-0.0678525	0.058715	0.726368	0.782058	-0.381906	0.294107	-0.2172	0.081495	-0.14438	0.26181	CTPS2	CTPS2	CTPS2	-0.27071	-0.27456	Q9NRF8_S568sS571s_2_2_568_571	Q9NRF8	Q9NRF8	11	14.47	5.07	1.742	2140.92	159.935	S568s S571s	561	(K)	LSSSDRYsDAsDDSFSEPR	(I)	LS(0.0)S(0.0)S(0.0)DRY(0.0)S(0.99)DAS(0.99)DDS(0.0)FS(0.0)EPR	1	HUMAN	CTP synthase 2
CTPS2_1	0.966728	0.978662	0.0233075	0.06127	0.399342	1.04398	0.0233075	0.06127	0.912149	0.786325	0.119233	0.288149	-0.18106	0.227675	-0.18905	0.31159	CTPS2	CTPS2_1	CTPS2_1	-0.18561	-0.17707	Q9NRF8_S568sS571sS576s_3_2_568_576	Q9NRF8	Q9NRF8	14	14.5	10.09	0.25	2132.94	239.898	S568s S571s S576s	561	(K)	LSSSDRYsDAsDDSFsEPR	(I)	LS(0.0)S(0.0)S(0.0)DRY(0.0)S(0.99)DAS(0.99)DDS(0.50)FS(0.50)EPR	2	HUMAN	CTP synthase 2
CTR9	0.979792	0.944358	0.0106225	-0.101345	0.224485	2.32828	0.0106225	-0.101345	0.949624	0.585021	0.0682295	-0.58869	-0.01851	0.039755	-0.08119	-0.1215	CTR9	CTR9	CTR9	-0.12549	0.08675	Q6PD62_T925t _1_1_925_925	Q6PD62	Q6PD62	13	18.67	11.46	8.199	2356.05	79.9669	T925t	913	(K)	KGGEFDEFVNDDtDDDLPISK	(K)	KGGEFDEFVNDDT(0.99)DDDLPIS(0.0)K	2	HUMAN	RNA polymerase-associated protein CTR9 homolog
CTR9_1	0.988905	0.973956	-0.0062825	-0.0637	0.128095	1.32167	-0.0062825	-0.0637	0.970936	0.737621	-0.0393377	-0.356957	0.06125	-0.073815	0.03239	-0.15979	CTR9	CTR9_1	CTR9_1	-0.16903	-0.00826	Q6PD62_T925t _1_1_925_925	Q6PD62	Q6PD62	9	17.67	10.98	8.546	2231.98	79.9666	T925t	914	(K)	GGEFDEFVNDDtDDDLPISK	(K)	GGEFDEFVNDDT(0.99)DDDLPIS(0.0)K	3	HUMAN	RNA polymerase-associated protein CTR9 homolog
CTTN		0.951122	NaN	-0.1499		2.03775		-0.1499		0.625497		-0.527527			0.28701	-0.58681	CTTN	CTTN	CTTN			Q14247-2_S368sS381s_2_1_368_389	Q14247-2	Q14247|Q14247-3|Q14247-2	13	19.93	6.61	0	3451.76	159.934	S368s S381s	360	(R)	AKTQTPPVsPAPQPTEERLPSsPVYEDAASFK	(A)	AKT(0.0)QT(0.0)PPVS(0.99)PAPQPT(0.20)EERLPS(0.20)S(0.20)PVY(0.20)EDAAS(0.20)FK	11	HUMAN	Isoform 2 of Src substrate cortactin
CTTN_1	0.378536	0.975512	-0.839618	-0.055705	9.00557	1.17603	-0.839618	-0.055705	0.125731	0.762775	-2.11428	-0.321191	-0.23626	-1.44297	-0.10232	-0.00909	CTTN	CTTN_1	CTTN_1	-0.33183	-1.52812	Q14247-2_T364tS368s_2_2_364_368	Q14247-2	Q14247|Q14247-2|Q14247-3	5	17.03	6.19	2	1740.89	159.932	T364t S368s	362	(K)	TQtPPVsPAPQPTEER	(L)	T(0.0)QT(0.99)PPVS(0.99)PAPQPT(0.0)EER	12	HUMAN	Isoform 2 of Src substrate cortactin
CTTN_2	0.254268	0.901427	-0.750088	0.16639	13.1878	3.79726	-0.750088	0.16639	0.0479977	0.417132	-3.11325	0.894994	-0.43409	-1.06608	0.30815	0.02463	CTTN	CTTN_2	CTTN_2	-0.83548	-1.39171	Q14247-2_T364tS368s_2_2_364_368	Q14247-2	Q14247|Q14247-3|Q14247-2	18	17.05	5.43	1.5	3236.64	159.936	T364t S368s	362	(K)	TQtPPVsPAPQPTEERLPSSPVYEDAASFK	(A)	T(0.0)QT(0.99)PPVS(0.99)PAPQPT(0.0)EERLPS(0.0)S(0.0)PVY(0.0)EDAAS(0.0)FK	13	HUMAN	Isoform 2 of Src substrate cortactin
CTTN_3		0.885648	NaN	-0.25636		4.7135		-0.25636		0.337792		-1.07513			0.07409	-0.58681	CTTN	CTTN_3	CTTN_3	0		Q14247-2_T364tS368sS381s_3_1_362_389	Q14247-2	Q14247|Q14247-3|Q14247-2	12	17.75	8.17	0	3425.72	239.904	T364t S368s S381s	360	(R)	AKTQtPPVsPAPQPTEERLPSsPVYEDAASFK	(A)	AKT(0.17)QT(0.17)PPVS(0.99)PAPQPT(0.0)EERLPS(0.17)S(0.17)PVY(0.17)EDAAS(0.17)FK	14	HUMAN	Isoform 2 of Src substrate cortactin
CTTN_4	0.350512	0.949483	-0.764502	0.09704	9.78701	2.1738	-0.764502	0.09704	0.105027	0.606206	-2.29335	0.554601	-0.27302	-1.25598	0.16275	0.03133	CTTN	CTTN_4	CTTN_4	-0.63365	-1.38313	Q14247-2_T364tS368sS381s_3_1_362_384	Q14247-2	Q14247|Q14247-3|Q14247-2	6	19.24	7.79	0	3236.64	239.886	T364t S368s S381s	362	(K)	TQtPPVsPAPQPTEERLPSsPVYEDAASFK	(A)	T(0.20)QT(0.20)PPVS(0.99)PAPQPT(0.0)EERLPS(0.20)S(0.20)PVY(0.20)EDAAS(0.0)FK	15	HUMAN	Isoform 2 of Src substrate cortactin
CLASP1_4	0.0598407	0.84845	2.45678	0.57231	33.1572	6.33401	2.45678	0.57231	0.000483375	0.232594	14.5136	1.47425	2.3394	2.57416	-0.02554	1.17016	CLASP1	CLASP1_4	CLASP1_4	2.16705	1.30976	Q7Z460-4_S702sY704y_2_1_693_704	Q7Z460-4	Q7Z460|Q7Z460-3|F8WA11|F5GWS0|Q7Z460-4|Q7Z460-2	4	14.26	3.22	0.25	1942.99	159.925	S702s Y704y	693	(R)	SSSPGKLLGsGyGGLTGGSSR	(G)	S(0.25)S(0.25)S(0.25)PGKLLGS(0.25)GY(0.99)GGLT(0.0)GGS(0.0)S(0.0)R	18	HUMAN	Isoform 4 of CLIP-associating protein 1
CTTNBP2NL_1	0.3267	0.796132	0.760103	0.324695	10.517	7.77727	0.760103	0.324695	0.088777	0.16683	2.45788	1.65515	0.31025	1.20995	0.13558	0.51381	CTTNBP2NL	CTTNBP2NL_1	CTTNBP2NL_1	-0.02322	0.60191	Q9P2B4_S523s _1_1_523_523	Q9P2B4	Q9P2B4	6	16.4	7.91	1.772	2528.25	79.9603	S523s	512	(R)	FTSQQGPIKPVsPNSSPFGTDYR	(N)	FT(0.0)S(0.0)QQGPIKPVS(0.99)PNS(0.0)S(0.0)PFGT(0.0)DY(0.0)R	5	HUMAN	CTTNBP2 N-terminal-like protein
CTTNBP2NL_2	0.210016	0.796132	-0.749313	-0.31261	16.5066	7.74907	-0.749313	-0.31261	0.022353	0.167916	-4.13683	-1.64985	-0.58824	-0.910385	-0.15309	-0.47213	CTTNBP2NL	CTTNBP2NL_2	CTTNBP2NL_2	-0.63348	-0.53249	Q9P2B4_S568s _1_1_568_568	Q9P2B4	Q9P2B4	10	15.48	9.5	1.623	1951.13	79.9617	S568s	555	(K)	VSSPLSPLSPGIKsPTIPR	(A)	VS(0.0)S(0.0)PLS(0.0)PLS(0.0)PGIKS(0.99)PT(0.0)IPR	8	HUMAN	CTTNBP2 N-terminal-like protein
CTTNBP2NL_3	0.334211	0.796132	0.416042	0.323125	10.2257	8.82299	0.416042	0.323125	0.0949353	0.13113	2.34399	1.85276	0.56478	0.267305	0.38246	0.26379	CTTNBP2NL	CTTNBP2NL_3	CTTNBP2NL_3	-0.01557	-0.06397	Q9P2B4_S560sS563s_2_2_560_563	Q9P2B4	Q9P2B4	16	12.13	3.6	1.818	1943.16	159.929	S560s S563s	555	(K)	VSSPLsPLsPGIKSPTIPR	(A)	VS(0.0)S(0.0)PLS(0.99)PLS(0.99)PGIKS(0.0)PT(0.0)IPR	11	HUMAN	CTTNBP2 N-terminal-like protein
CUL4B	0.257474	0.979404	-0.630003	-0.050825	13.0031	0.833648	-0.630003	-0.050825	0.0500824	0.825344	-3.0618	-0.234203	-0.39795	-0.862055	0.21409	-0.31574	CUL4B	CUL4B	CUL4B	-0.80993	-0.64054	Q13620_S47sT49t_2_1_47_52	Q13620	Q13620|K4DI93|Q13620-1	3	11.53	4.25	1.068	1535.72	159.929	S47s T49t	40	(R)	SATDGNTsTtPPTSAK	(K)	S(0.0)AT(0.0)DGNT(0.0)S(0.99)T(0.33)T(0.33)PPT(0.33)S(0.0)AK	3	HUMAN	Cullin-4B
EIF4ENIF1_3	0.0769228	0.766029	2.25908	0.5035	30.4604	11.6333	2.25908	0.5035	0.000899405	0.0686546	11.9321	2.39979	2.44572	2.07244	0.26289	0.74411	EIF4ENIF1	EIF4ENIF1_3	EIF4ENIF1_3	1.98494	1.2341	Q9NRA8-3_S353sS356sT357t_3_2_351_357	Q9NRA8-3	Q9NRA8|Q9NRA8-3|Q9NRA8-2	2	9.35	4.05	0.75	1538.73	239.896	S353s S356s T357t	351	(R)	SSsLGstPHEELER	(L)	S(0.33)S(0.33)S(0.33)LGS(0.99)T(0.99)PHEELER	11	HUMAN	Isoform 3 of Eukaryotic translation initiation factor 4E transporter
CUX1	0.216692	0.766721	0.614812	0.544675	15.5854	11.2326	0.614812	0.544675	0.0276347	0.0752898	3.83237	2.3198	0.54246	0.687165	0.8645	0.22485	CUX1	CUX1	CUX1	-0.51993	0.36808	P39880-3_S1507s _1_1_1507_1507	P39880-3	P39880-3|P39880-2|P39880-5|P39880-4|P39880-6	3	13.01	4.97	99	1463.68	79.9633	S1507s	1505	(K)	AAsREEPIEWEF	(-)	AAS(1.0)REEPIEWEF	4	HUMAN	Isoform 3 of Homeobox protein cut-like 1
CXADR	0.79267	0.970794	-0.108417	-0.069245	2.12622	1.37965	-0.108417	-0.069245	0.612883	0.727838	-0.558732	-0.371012	0.0919	-0.308735	0.07628	-0.21477	CXADR	CXADR	CXADR	-0.20374	-0.1882	P78310_S323s _1_1_323_323	P78310	P78310|P78310-6|P78310-2|P78310-7	11	14.92	4.46	1.846	2730.34	79.9687	S323s	316	(K)	TQYNQVPsEDFERTPQSPTLPPAK	(V)	T(0.0)QY(0.0)NQVPS(0.99)EDFERT(0.0)PQS(0.0)PT(0.0)LPPAK	2	HUMAN	Coxsackievirus and adenovirus receptor
CXADR_1	0.686782	0.95751	-0.149822	-0.08899	3.2947	1.83459	-0.149822	-0.08899	0.468306	0.655452	-0.820512	-0.478037	0.01602	-0.315665	0.05405	-0.23203	CXADR	CXADR_1	CXADR_1	-0.15396	-0.17787	P78310_S332s _1_1_332_332	P78310	P78310|P78310-6|P78310-2|P78310-7	10	11.77	2.98	1.497	2730.34	79.975	S332s	316	(K)	TQYNQVPSEDFERTPQsPTLPPAK	(V)	T(0.0)QY(0.0)NQVPS(0.0)EDFERT(0.0)PQS(0.99)PT(0.0)LPPAK	3	HUMAN	Coxsackievirus and adenovirus receptor
CXADR_2	0.520197	0.878349	0.226247	-0.19113	5.80409	4.87259	0.226247	-0.19113	0.262779	0.325642	1.3547	-1.10587	0.11879	0.333705	-0.22778	-0.15448	CXADR	CXADR_2	CXADR_2	-0.11953	0.4902	P78310_S359s _1_1_359_359	P78310	P78310|P78310-7	11	12.6	3.44	1.596	1821.97	79.9702	S359s	348	(R)	MGAIPVMIPAQsKDGSIV	(-)	MGAIPVMIPAQS(0.99)KDGS(0.0)IV	5	HUMAN	Coxsackievirus and adenovirus receptor
CXXC1	0.868604	0.990151	-0.0664725	-0.025475	1.29544	0.472749	-0.0664725	-0.025475	0.74209	0.896861	-0.358677	-0.1373	-0.24096	0.108015	-0.16529	0.11434	CXXC1	CXXC1	CXXC1	-0.27356	-0.08484	Q9P0U4-2_S6sS19s_2_1_6_19	Q9P0U4-2	K7EQ21|Q9P0U4-2	6	18.18	9.89	0	3548.48	175.905	M1m S6s S19s	1	(-)	mEGDGsDPEPPDAGEDSKsENGENAPIYCICR	(K)	M(1.0)EGDGS(0.99)DPEPPDAGEDS(0.50)KS(0.50)ENGENAPIY(0.0)CICR	1	HUMAN	Isoform 2 of CXXC-type zinc finger protein 1
CYBRD1	0.429781	0.912795	-0.274792	-0.143735	7.70634	3.44094	-0.274792	-0.143735	0.169577	0.4528	-1.76451	-0.823101	-0.30462	-0.244965	-0.20565	-0.08182	CYBRD1	CYBRD1	CYBRD1	-0.30452	-0.26836	Q53TN4_T285t _1_1_285_285	Q53TN4	Q53TN4|Q53TN4-3	27	21.5	12.47	1.102	1411.69	79.9707	T285t	274	(R)	NLALDEAGQRStM	(-)	NLALDEAGQRS(0.0)T(0.99)M	1	HUMAN	Cytochrome b reductase 1
CYFIP2	0.599134	0.991171	-0.166623	0.01585	4.48012	0.302644	-0.166623	0.01585	0.356442	0.932686	-1.07459	0.0894105	-0.18318	-0.150065	-0.07107	0.10277	CYFIP2	CYFIP2	CYFIP2	-0.31001	-0.34706	Q96F07_T1092t _1_1_1092_1092	Q96F07	Q96F07|Q7L576|Q96F07-2|E7EVJ5|F5H583|E7EW33|H7C229|Q7L576-2	6	15.98	7.27	99	1167.68	79.9653	T1092t	1090	(R)	LGtPQQIAIAR	(E)	LGT(1.0)PQQIAIAR	1	HUMAN	Cytoplasmic FMR1-interacting protein 2
DAB2IP	0.930605	0.912795	0.0320725	0.172145	0.710482	3.55806	0.0320725	0.172145	0.849086	0.440752	0.206078	0.846868	0.06033	0.003815	-0.04488	0.38917	DAB2IP	DAB2IP	DAB2IP	-0.09454	-0.47959	Q5VWQ8_S747s _1_1_747_747	Q5VWQ8	Q5VWQ8|Q5VWQ8-5|Q5VWQ8-2|Q5VWQ8-4|Q5VWQ8-3	11	14.19	8.6	2.061	1240.63	79.966	S747s	745	(K)	SLsMVDLQDAR	(T)	S(0.0)LS(0.99)MVDLQDAR	2	HUMAN	Disabled homolog 2-interacting protein
DACT3	0.217858	0.900212	-1.11197	-0.28442	15.3689	4.40288	-1.11197	-0.28442	0.0290477	0.362837	-3.84893	-1.02315	-0.70032	-1.52363	0.14009	-0.70893	DACT3	DACT3	DACT3	-1.0383	-0.90893	Q96B18_S6s _1_1_6_6	Q96B18	Q96B18|G5E9H6	3	12.34	5.51	6.727	1136.57	79.9691	S6s	4	(R)	AFsFPVSPER	(G)	AFS(0.99)FPVS(0.0)PER	1	HUMAN	Dapper homolog 3
DACT3_1	0.193687	0.867974	-0.806547	-0.21341	17.5928	5.31308	-0.806547	-0.21341	0.017407	0.294234	-4.51868	-1.19036	-0.65435	-0.958745	-0.11134	-0.31548	DACT3	DACT3_1	DACT3_1	-0.7409	-0.7375	Q96B18_S165s _1_1_165_165	Q96B18	Q96B18	4	15.62	8.46	4.032	1518.79	79.9689	S165s	165	(K)	sLGDASPSAPEVVGAR	(A)	S(0.99)LGDAS(0.0)PS(0.0)APEVVGAR	2	HUMAN	Dapper homolog 3
DACT3_2	0.41252	0.81428	-0.637382	0.36147	8.07596	7.06438	-0.637382	0.36147	0.155741	0.19659	-1.88529	1.52115	-0.13829	-1.13647	0.03338	0.68956	DACT3	DACT3_2	DACT3_2	-0.36956	-1.92026	Q96B18_S426s _1_1_426_426	Q96B18	Q96B18	5	11.47	6.09	2.34	1077.55	79.9488	S426s	424	(R)	SQsETSLLGR	(A)	S(0.0)QS(0.99)ET(0.0)S(0.0)LLGR	5	HUMAN	Dapper homolog 3
DACT3_3	0.158999	0.974232	-0.991337	-0.060385	20.5208	1.23577	-0.991337	-0.060385	0.00886989	0.752356	-5.68997	-0.335944	-0.85438	-1.1283	0.04491	-0.16568	DACT3	DACT3_3	DACT3_3	-1.17331	-1.05685	Q96B18_S520s _1_1_520_520	Q96B18	Q96B18	9	15.75	11.22	1.928	1708.74	79.9684	S520s	513	(R)	LLYGCAGsDSECSAGR	(L)	LLY(0.0)GCAGS(0.99)DS(0.0)ECS(0.0)AGR	6	HUMAN	Dapper homolog 3
DBN1	0.948572	0.970794	-0.0464175	-0.08819	0.578539	1.38488	-0.0464175	-0.08819	0.875278	0.726962	-0.170203	-0.372275	-0.42627	0.333435	-0.41415	0.23777	DBN1	DBN1	DBN1	-0.21001	0.00099	Q16643-3_S142s _1_1_142_142	Q16643-3	Q16643-3|Q16643-2	8	13.16	4.99	2.954	914.551	79.9663	S142s	140	(R)	LSsPVLHR	(L)	LS(0.0)S(0.99)PVLHR	2	HUMAN	Isoform 3 of Drebrin
DBN1_1	0.536402	0.84845	-0.235267	-0.24393	5.47661	6.31036	-0.235267	-0.24393	0.28336	0.233864	-1.28535	-1.37934	-0.40253	-0.068005	-0.3273	-0.16056	DBN1	DBN1_1	DBN1_1	-0.27312	-0.00167	Q16643-3_T377t_1_1_377_377	Q16643-3	Q16643-3|Q16643-2|D6R9Q9	5	12.56	3.31	4.733	2826.39	95.9604	M374m T377t	374	(R)	mAPtPIPTRSPSDSSTASTPVAEQIER	(A)	M(1.0)APT(0.99)PIPT(0.0)RS(0.0)PS(0.0)DS(0.0)S(0.0)T(0.0)AS(0.0)T(0.0)PVAEQIER	4	HUMAN	Isoform 3 of Drebrin
DBN1_2	0.176513	0.875487	-0.822802	-0.311655	19.6304	4.94863	-0.822802	-0.311655	0.0108883	0.319991	-5.30997	-1.13035	-0.80933	-0.836275	0.10781	-0.73112	DBN1	DBN1_2	DBN1_2	-0.66214	0.03673	Q16643-3_T377tS385s_2_1_377_385	Q16643-3	Q16643|D6R9Q9|Q16643-3|Q16643-2	40	19.51	9.35	0	2826.39	159.938	T377t S385s	374	(R)	MAPtPIPTRSPsDSSTASTPVAEQIER	(A)	MAPT(0.99)PIPT(0.33)RS(0.33)PS(0.33)DS(0.0)S(0.0)T(0.0)AS(0.0)T(0.0)PVAEQIER	14	HUMAN	Isoform 3 of Drebrin
DBN1_3	0.257474	0.951122	-3.01231	-0.125845	12.9685	1.9987	-3.01231	-0.125845	0.0504839	0.631147	-3.26256	-0.515915	-1.54401	-4.48062	0.21848	-0.47017	DBN1	DBN1_3	DBN1_3	-1.96038	-4.15882	Q16643-3_T389tT392t_2_1_383_392	Q16643-3	Q16643-2|D6R9Q9|Q16643-3	9	12.91	5.05	0	1871.89	159.928	T389t T392t	383	(R)	SPSDSStAStPVAEQIER	(A)	S(0.20)PS(0.20)DS(0.20)S(0.20)T(0.20)AS(0.0)T(0.99)PVAEQIER	15	HUMAN	Isoform 3 of Drebrin
DBN1_4	0.208167	0.766721	-3.16977	-0.61898	16.7425	11.39	-3.16977	-0.61898	0.0211714	0.0726114	-4.62755	-2.38458	-2.09263	-4.2469	-0.23684	-1.00112	DBN1	DBN1_4	DBN1_4	-2.05368	-3.34002	Q16643-3_S391sT392t_2_2_391_392	Q16643-3	Q16643-3|Q16643-2|D6R9Q9	4	15.31	9.58	3.447	1861.88	159.934	S391s T392t	383	(R)	SPSDSSTAstPVAEQIER	(A)	S(0.0)PS(0.0)DS(0.0)S(0.0)T(0.0)AS(0.99)T(0.99)PVAEQIER	16	HUMAN	Isoform 3 of Drebrin
DBN1_5	0.216255	0.726787	0.920438	0.559875	15.688	13.2636	0.920437	0.559875	0.0269895	0.0471671	3.86544	2.73429	0.61075	1.23012	0.33733	0.78242	DBN1	DBN1_5	DBN1_5	0.07552	0.35348	Q16643-3_S387sS388sT392t_3_1_387_392	Q16643-3	Q16643|D6R9Q9|Q16643-3|Q16643-2	24	18.85	10.64	0.122	2846.41	255.895	M374m S387s S388s T392t	374	(R)	mAPTPIPTRSPSDssTAStPVAEQIER	(A)	M(1.0)APT(0.0)PIPT(0.0)RS(0.0)PS(0.0)DS(0.25)S(0.25)T(0.25)AS(0.25)T(0.99)PVAEQIER	17	HUMAN	Isoform 3 of Drebrin
DBNL	0.141736	0.641769	1.11812	0.652175	23.5576	17.4575	1.11812	0.652175	0.00440796	0.0179576	7.16922	3.68159	1.08498	1.15126	0.5663	0.73805	DBNL	DBNL	DBNL	0.32079	0.31898	Q9UJU6_S232s _1_1_232_232	Q9UJU6	Q9UJU6|Q9UJU6-5	4	19.62	12.62	3.317	2740.28	79.9685	S232s	224	(R)	YQEQGGEAsPQRTWEQQQEVVSR	(N)	Y(0.0)QEQGGEAS(0.99)PQRT(0.0)WEQQQEVVS(0.0)R	3	HUMAN	Drebrin-like protein
DBNL_1	0.825049	0.987261	-0.0981325	0.032865	1.77881	0.559879	-0.0981325	0.032865	0.663925	0.879047	-0.476958	0.161248	0.13388	-0.330145	0.25192	-0.18619	DBNL	DBNL_1	DBNL_1	-0.31593	-0.14116	Q9UJU6_T270t_1_1_270_270	Q9UJU6	Q9UJU6-3|Q9UJU6-2|B4DDD6|B4DDP6|Q9UJU6-4|Q9UJU6-5	13	10.72	6.04	1.399	1399.7	95.9625	M268m T270t	267	(R)	AmStTSISSPQPGK	(L)	AM(1.0)S(0.0)T(0.99)T(0.0)S(0.0)IS(0.0)S(0.0)PQPGK	4	HUMAN	Drebrin-like protein
DBNL_2	0.861217	0.946446	0.141857	0.25409	1.40496	2.26928	0.141857	0.25409	0.723609	0.593024	0.388725	0.59554	0.688	-0.404285	0.91087	-0.40269	DBNL	DBNL_2	DBNL_2	-0.42076	-0.09583	Q9UJU6_S269sS275s_2_2_269_275	Q9UJU6	Q9UJU6-3|Q9UJU6-2|B4DDD6|B4DDP6|Q9UJU6-4|Q9UJU6-5	4	13.47	6.83	1.167	1395.71	159.933	S269s S275s	267	(R)	AMsTTSISsPQPGK	(L)	AMS(0.99)T(0.0)T(0.0)S(0.0)IS(0.0)S(0.99)PQPGK	9	HUMAN	Drebrin-like protein
DCAF6	0.26398	0.965807	-0.501393	0.07834	12.5967	1.55702	-0.501393	0.07834	0.0549957	0.698711	-2.95034	0.413396	-0.62157	-0.381215	0.23798	-0.0813	DCAF6	DCAF6	DCAF6	-1.05745	-0.3892	Q58WW2-3_T731tS734s_2_2_731_734	Q58WW2-3	Q58WW2-3|Q58WW2-4|Q58WW2-2	6	19.4	5.86	2.065	2221.02	159.935	T731t S734s	725	(R)	DSALQDtDDsDDDPVLIPGAR	(Y)	DS(0.0)ALQDT(0.99)DDS(0.99)DDDPVLIPGAR	2	HUMAN	Isoform 3 of DDB1- and CUL4-associated factor 6
DCBLD2	0.379748	0.766029	-0.367673	-0.41723	8.98098	11.6686	-0.367673	-0.41723	0.126445	0.0680989	-2.05091	-2.40688	-0.21281	-0.522535	-0.37187	-0.46259	DCBLD2	DCBLD2	DCBLD2	-0.03882	-0.15418	Q96PD2-2_S738s _1_1_738_738	Q96PD2-2	Q96PD2|Q96PD2-2	6	15.56	9.84	1.401	1658.7	79.966	S738s	736	(R)	TDsCSSAQAQYDTPK	(A)	T(0.0)DS(0.99)CS(0.0)S(0.0)AQAQY(0.0)DT(0.0)PK	1	HUMAN	Isoform 2 of Discoidin, CUB and LCCL domain-containing protein 2
DCBLD2_1	0.58298	0.991694	-0.179462	0.015885	4.74502	0.253416	-0.179462	0.015885	0.33535	0.943319	-1.13069	0.0752521	-0.11913	-0.239795	0.26093	-0.22916	DCBLD2	DCBLD2_1	DCBLD2_1	-0.57796	-0.10487	Q96PD2-2_S740sS741s_2_1_736_741	Q96PD2-2	Q96PD2|Q96PD2-2	5	13.81	7.6	0	1662.72	159.936	S740s S741s	736	(R)	TDSCssAQAQYDTPK	(A)	T(0.33)DS(0.33)CS(0.33)S(0.99)AQAQY(0.0)DT(0.0)PK	3	HUMAN	Isoform 2 of Discoidin, CUB and LCCL domain-containing protein 2
DCC	0.400299	0.951122	-0.469357	0.115845	8.51613	2.05064	-0.469357	0.115845	0.14073	0.623643	-1.94504	0.527086	-0.15252	-0.786195	0.38974	-0.15805	DCC	DCC	DCC	-0.74015	-0.73278	P43146_S1383s _1_1_1383_1383	P43146	J3QS93|P43146	8	10.26	4.15	4.087	817.478	79.9629	S1383s	1381	(K)	TAsLGLAGK	(A)	T(0.0)AS(0.99)LGLAGK	1	HUMAN	Netrin receptor DCC
DCK	0.158999	0.718557	1.04463	0.48409	20.4748	13.6022	1.04463	0.48409	0.00896435	0.0436297	5.66979	2.8058	0.87353	1.21572	0.51455	0.45363	DCK	DCK	DCK	0.16109	0.66786	D6RFG8_S74s _1_1_74_74	D6RFG8	D6RFG8|P27707|D6RCP9	4	13.16	4.38	2.543	2368.03	79.9674	S74s	58	(R)	WCNVQSTQDEFEELTMsQK	(N)	WCNVQS(0.0)T(0.0)QDEFEELT(0.0)MS(0.99)QK	1	HUMAN	Deoxycytidine kinase
DCLK1	0.871853	0.87449	-0.0618375	0.23027	1.26962	5.04097	-0.0618375	0.23027	0.746514	0.313259	-0.352184	1.13826	-0.20378	0.080105	0.01691	0.44363	DCLK1	DCLK1	DCLK1	-0.41858	-0.45776	Q5VZY9_S358s _1_1_358_358	Q5VZY9	Q5VZY9	4	12.36	6.15	1.423	1958.93	79.9625	S358s	346	(R)	DLYRPLSSDDLDsVGDSV	(-)	DLY(0.0)RPLS(0.0)S(0.0)DDLDS(0.99)VGDS(0.0)V	7	HUMAN	Serine/threonine-protein kinase DCLK1
DCLK1_1	0.191613	0.641769	0.876812	0.799685	18.5286	18.5944	0.876812	0.799685	0.0140327	0.0138218	4.86928	3.96526	1.03436	0.719265	1.01066	0.58871	DCLK1	DCLK1_1	DCLK1_1	-0.17419	0.03632	Q5VZY9_S362s _1_1_362_362	Q5VZY9	Q5VZY9	8	20.94	13.22	6.733	1958.93	79.9619	S362s	346	(R)	DLYRPLSSDDLDSVGDsV	(-)	DLY(0.0)RPLS(0.0)S(0.0)DDLDS(0.0)VGDS(0.99)V	8	HUMAN	Serine/threonine-protein kinase DCLK1
DCLK1_2	0.171077	0.692046	-1.56091	-0.50004	19.9023	14.0207	-1.56091	-0.50004	0.0102274	0.0396211	-5.57232	-2.89526	-1.95578	-1.16604	-0.46579	-0.53429	DCLK1	DCLK1_2	DCLK1_2	-1.68789	-0.72599	Q5VZY9_S32sS36s_2_2_32_36	Q5VZY9	O15075|O15075-2|Q5VZY9	3	12.22	4.25	1.404	1939.91	159.933	S32s S36s	27	(R)	VNGLPsPTHsAHCSFYR	(T)	VNGLPS(0.99)PT(0.0)HS(0.99)AHCS(0.0)FY(0.0)R	9	HUMAN	Serine/threonine-protein kinase DCLK1
DCLK1_3	0.151156	0.641769	1.42915	1.19043	21.6806	26.2259	1.42915	1.19043	0.00679107	0.00238455	6.21968	6.28015	1.1385	1.71981	1.03055	1.35032	DCLK1	DCLK1_3	DCLK1_3	-0.08994	0.27525	Q5VZY9_S358sS362s_2_2_358_362	Q5VZY9	Q5VZY9	6	17.26	8.82	4.843	1962.92	159.936	S358s S362s	346	(R)	DLYRPLSSDDLDsVGDsV	(-)	DLY(0.0)RPLS(0.0)S(0.0)DDLDS(0.99)VGDS(0.99)V	12	HUMAN	Serine/threonine-protein kinase DCLK1
DCLK1_4	0.925274	0.800931	0.104152	0.296035	0.766985	7.3246	0.104152	0.296035	0.838111	0.185157	0.222823	1.57004	-0.62274	0.831045	0.14096	0.45111	DCLK1	DCLK1_4	DCLK1_4	-0.96159	0.2857	Q5VZY9_S330sS332sS337s_3_2_330_337	Q5VZY9	O15075|O15075-2|O15075-4|O15075-3|Q5VZY9	4	14.12	5.2	0.25	1559.81	239.899	S330s S332s S337s	327	(R)	SGKsPsPSPTsPGSLR	(K)	S(0.0)GKS(0.99)PS(0.50)PS(0.50)PT(0.0)S(0.99)PGS(0.0)LR	14	HUMAN	Serine/threonine-protein kinase DCLK1
DCLK1_5		0.796132	NaN	-0.38682		9.30837		-0.38682		0.117264		-1.94526			-0.18683	-0.58681	DCLK1	DCLK1_5	DCLK1_5			Q5VZY9_S330sS332sT336t_3_2_330_337	Q5VZY9	O15075|O15075-2|O15075-4|O15075-3|Q5VZY9	8	17.96	7.15	0.5	1683.96	239.902	S330s S332s T336t	327	(R)	SGKsPsPSPtSPGSLRK	(Q)	S(0.0)GKS(0.99)PS(0.99)PS(0.0)PT(0.50)S(0.50)PGS(0.0)LRK	15	HUMAN	Serine/threonine-protein kinase DCLK1
DCLK2	0.805528	0.978662	0.0815425	-0.061015	1.98969	0.956512	0.0815425	-0.061015	0.632456	0.802322	0.526874	-0.26592	0.08488	0.078205	-0.36494	0.24291	DCLK2	DCLK2	DCLK2	0.25192	-0.25894	Q8N568_S375s _1_1_375_375	Q8N568	Q8N568-3|Q8N568-2|G5E9L9	5	18.45	6.38	8.645	2527.2	79.9596	S375s	360	(R)	SSSNVNGGPELDRCIsPEGVNGNR	(C)	S(0.0)S(0.0)S(0.0)NVNGGPELDRCIS(0.99)PEGVNGNR	5	HUMAN	Serine/threonine-protein kinase DCLK2
DCLK2_1	0.768386	0.978662	0.547832	0.124525	2.38001	0.925456	0.547832	0.124525	0.578094	0.80808	0.625437	0.266216	-0.84302	1.93868	-0.58632	0.83537	DCLK2	DCLK2_1	DCLK2_1	-0.45459	1.00907	Q8N568_S344sS347s_2_2_344_347	Q8N568	Q8N568-3|Q8N568-2|G5E9L9	3	10.68	3.53	1.188	1293.59	159.932	S344s S347s	337	(K)	SSSSSPTsPGsFR	(G)	S(0.0)S(0.0)S(0.0)S(0.0)S(0.0)PT(0.0)S(0.99)PGS(0.99)FR	9	HUMAN	Serine/threonine-protein kinase DCLK2
DCLK2_2	0.503864	0.796132	0.271653	0.30211	6.21656	8.23637	0.271653	0.30211	0.238971	0.150094	1.44236	1.74168	0.45534	0.087965	0.34911	0.25511	DCLK2	DCLK2_2	DCLK2_2	-0.09661	-0.26138	Q8N568_S362sS375s_2_1_360_375	Q8N568	Q8N568|Q8N568-2|G5E9L9|Q8N568-3	14	13.89	4.71	0	2515.16	159.938	S362s S375s	360	(R)	SSsNVNGGPELDRCIsPEGVNGNR	(C)	S(0.33)S(0.33)S(0.33)NVNGGPELDRCIS(0.99)PEGVNGNR	12	HUMAN	Serine/threonine-protein kinase DCLK2
DCP1A	0.999639	0.973997	0.0007275	0.069765	0.015066	1.26816	0.0007275	0.069765	0.996537	0.746765	0.00468562	0.343895	-0.02075	0.022205	-0.14574	0.28527	DCP1A	DCP1A	DCP1A	-0.07289	-0.3573	U3KQM8_S353s_1_1_353_353	U3KQM8	Q9NPI6|U3KQM8	4	21.38	13.34	10.119	2911.59	62.9399	Q351q S353s	351	(R)	qRsPLLNQPVPELSHASLIANQSPFR	(A)	Q(1.0)RS(0.99)PLLNQPVPELS(0.0)HAS(0.0)LIANQS(0.0)PFR	3	HUMAN	mRNA-decapping enzyme 1A
DCP1A_1	0.229704	0.959004	-0.541952	-0.081395	14.4225	1.77965	-0.541952	-0.081395	0.0361201	0.663797	-3.47118	-0.465394	-0.57733	-0.506575	-0.14627	-0.01652	DCP1A	DCP1A_1	DCP1A_1	-0.62895	-0.63632	U3KQM8_S315sS319s_2_2_315_319	U3KQM8	Q9NPI6|U3KQM8	9	17.14	8.66	1.266	3324.83	159.936	S315s S319s	306	(K)	HAPTYTIPLsPVLsPTLPAEAPTAQVPPSLPR	(N)	HAPT(0.0)Y(0.0)T(0.0)IPLS(0.99)PVLS(0.99)PT(0.0)LPAEAPT(0.0)AQVPPS(0.0)LPR	6	HUMAN	mRNA-decapping enzyme 1A
DCP1A_2	0.327342	0.84845	0.377787	0.235	10.4476	6.23709	0.377787	0.235	0.0902075	0.237843	2.39787	1.36553	0.32721	0.428365	0.21698	0.25302	DCP1A	DCP1A_2	DCP1A_2	-0.08766	0.10125	U3KQM8_S522sS525s_2_2_522_525	U3KQM8	Q9NPI6|U3KQM8	16	13.05	6.6	1.405	1773.95	159.946	S522s S525s	520	(R)	KAsSPsPLTIGTPESQR	(K)	KAS(0.99)S(0.0)PS(0.99)PLT(0.0)IGT(0.0)PES(0.0)QR	7	HUMAN	mRNA-decapping enzyme 1A
DCP1A_3	0.288906	0.670313	0.670002	0.78304	11.934	16.1475	0.670002	0.78304	0.0640619	0.02428	2.77363	3.3701	0.9874	0.352605	1.09565	0.47043	DCP1A	DCP1A_3	DCP1A_3	-0.30615	-0.21207	U3KQM8_S523sS525s_2_1_522_525	U3KQM8	Q9NPI6|U3KQM8	2	11.48	5.77	0	1633.85	159.933	S523s S525s	521	(K)	ASsPsPLTIGTPESQR	(K)	AS(0.50)S(0.50)PS(0.99)PLT(0.0)IGT(0.0)PES(0.0)QR	8	HUMAN	mRNA-decapping enzyme 1A
DCP1A_4	0.151156	0.692046	1.00495	0.494615	21.7227	13.9324	1.00495	0.494615	0.00672556	0.0404353	6.23969	2.87628	0.9286	1.0813	0.50666	0.48257	DCP1A	DCP1A_4	DCP1A_4	0.22405	0.44898	U3KQM8_S522sS523sS525s_3_3_522_525	U3KQM8	Q9NPI6|U3KQM8	11	16.74	6.75	2.649	1765.97	239.894	S522s S523s S525s	520	(R)	KAssPsPLTIGTPESQR	(K)	KAS(0.99)S(0.99)PS(0.99)PLT(0.0)IGT(0.0)PES(0.0)QR	9	HUMAN	mRNA-decapping enzyme 1A
DCP1B	0.746159	0.881692	0.196038	0.246795	2.60368	4.81857	0.196038	0.246795	0.549076	0.329719	0.670333	1.09544	0.61471	-0.222635	0.53803	-0.04444	DCP1B	DCP1B	DCP1B	-0.1212	-0.05595	Q8IZD4_S275s _1_1_275_275	Q8IZD4	Q8IZD4|Q8IZD4-2|F5GZK9	4	10.67	2.79	3.554	986.489	79.9671	S275s	273	(R)	SLsYEEPR	(R)	S(0.0)LS(0.99)Y(0.0)EEPR	1	HUMAN	mRNA-decapping enzyme 1B
DDX41	0.482694	0.900888	-0.274253	-0.162415	6.60328	3.97791	-0.274253	-0.162415	0.218611	0.400137	-1.52503	-0.930999	-0.43101	-0.117495	-0.10249	-0.22234	DDX41	DDX41	DDX41	-0.52641	0.01061	Q9UJV9_S23s _1_1_23_23	Q9UJV9	Q9UJV9|D6RGI7|D6RD33	2	13.44	4.84	3.457	2140.92	79.964	S23s	23	(R)	sEAEDEDDEDYVPYVPLR	(Q)	S(0.99)EAEDEDDEDY(0.0)VPY(0.0)VPLR	2	HUMAN	Probable ATP-dependent RNA helicase DDX41
DDX41_1	0.765119	0.978662	-0.103548	-0.05063	2.41	1.06498	-0.103548	-0.05063	0.574117	0.782531	-0.623937	-0.293445	-0.00097	-0.206125	-0.08119	-0.02007	DDX41	DDX41_1	DDX41_1	-0.11766	-0.26901	Q9UJV9_S21sS23s_2_2_21_23	Q9UJV9	Q9UJV9|D6RGI7|D6RD33	12	17.21	6.09	1.5	3122.41	159.94	S21s S23s	13	(R)	TDEVPAGGsRsEAEDEDDEDYVPYVPLR	(Q)	T(0.0)DEVPAGGS(0.99)RS(0.99)EAEDEDDEDY(0.0)VPY(0.0)VPLR	4	HUMAN	Probable ATP-dependent RNA helicase DDX41
DDX42	0.66161	0.974232	-0.150278	-0.06558	3.64793	1.23054	-0.150278	-0.06558	0.431724	0.753262	-0.89699	-0.334657	-0.04045	-0.260105	0.12266	-0.25382	DDX42	DDX42	DDX42	-0.38055	-0.09622	Q86XP3_S185s _1_1_185_185	Q86XP3	Q86XP3|Q86XP3-2	10	19.64	6.22	1.55	3653.64	79.9706	S185s	163	(R)	YMAENPTAGVVQEEEEDNLEYDsDGNPIAPTKK	(I)	Y(0.0)MAENPT(0.0)AGVVQEEEEDNLEY(0.0)DS(0.99)DGNPIAPT(0.0)KK	2	HUMAN	ATP-dependent RNA helicase DDX42
DDX42_1	0.701988	0.963688	-0.123368	-0.075115	3.07898	1.62775	-0.123368	-0.075115	0.492155	0.687424	-0.773335	-0.430055	-0.18964	-0.057095	-0.13745	-0.01278	DDX42	DDX42_1	DDX42_1	-0.25008	-0.30101	Q86XP3_S109sS111s_2_2_109_111	Q86XP3	Q86XP3|J3KTK9	14	20.83	12.93	3.384	3395.51	142.894	Q100q S109s S111s	100	(R)	qQFHSKPVDsDsDDDPLEAFMAEVEDQAAR	(D)	Q(1.0)QFHS(0.0)KPVDS(0.99)DS(0.99)DDDPLEAFMAEVEDQAAR	3	HUMAN	ATP-dependent RNA helicase DDX42
DDX47	0.701199	0.975512	0.210778	0.073595	3.09325	1.18808	0.210778	0.073595	0.490541	0.760663	0.779317	0.324175	0.58602	-0.164465	0.37015	-0.22296	DDX47	DDX47	DDX47	0.01798	-0.03574	Q9H0S4_S9s _1_1_9_9	Q9H0S4	Q9H0S4|Q9H0S4-2	5	18	10.88	1.552	2565.15	79.96	S9s	2	(M)	AAPEEHDsPTEASQPIVEEEETK	(T)	AAPEEHDS(0.99)PT(0.0)EAS(0.0)QPIVEEEET(0.0)K	1	HUMAN	Probable ATP-dependent RNA helicase DDX47
DDX54	0.31605	0.881692	0.414548	0.198465	10.9606	4.79755	0.414548	0.198465	0.0801576	0.331318	2.52454	1.09138	0.50851	0.320585	0.07963	0.3173	DDX54	DDX54	DDX54	0.22607	-0.09096	Q8TDD1-2_S39sS41s_2_2_39_41	Q8TDD1-2	Q8TDD1|Q8TDD1-2	9	16.62	12.26	1.206	2611.11	159.925	S39s S41s	31	(R)	GAASQARGsDsEDGEFEIQAEDDAR	(A)	GAAS(0.0)QARGS(0.99)DS(0.99)EDGEFEIQAEDDAR	2	HUMAN	Isoform 2 of ATP-dependent RNA helicase DDX54
DDX55	0.52041	0.941517	0.232637	0.114295	5.78725	2.5185	0.232637	0.114295	0.2638	0.559951	1.35113	0.630069	0.3618	0.103475	0.23037	-0.00178	DDX55	DDX55	DDX55	-0.06646	0.01101	Q8NHQ9_S544s _1_1_544_544	Q8NHQ9	Q8NHQ9|F5H5U2|Q8NHQ9-2	7	19.44	7.08	17.19	2244.94	79.9615	S544s	541	(R)	EEGsDIEDEDMEELLNDTR	(L)	EEGS(0.99)DIEDEDMEELLNDT(0.0)R	2	HUMAN	ATP-dependent RNA helicase DDX55
DENND2A	0.214884	0.912795	-0.608163	-0.138875	15.8779	3.27895	-0.608163	-0.138875	0.0258348	0.470008	-3.92721	-0.789986	-0.6179	-0.598425	-0.06492	-0.21283	DENND2A	DENND2A	DENND2A	-0.75086	-0.48668	Q9ULE3_S365s _1_1_365_365	Q9ULE3	Q9ULE3|F8WAT8|Q9ULE3-2	6	16.59	4.43	2	3455.66	79.9668	S365s	363	(R)	TLsEENVYEDILDPPMKENPYEDIELHGR	(C)	T(0.0)LS(0.99)EENVY(0.0)EDILDPPMKENPY(0.0)EDIELHGR	2	HUMAN	DENN domain-containing protein 2A
DENND4C	0.471395	0.866018	0.536728	0.31333	6.84739	5.4093	0.536728	0.31333	0.206662	0.287786	1.60292	1.21645	1.03098	0.042475	0.69027	-0.06361	DENND4C	DENND4C	DENND4C	0.14282	0.03494	R4GN35_S1374s _1_1_1374_1374	R4GN35	R4GN35|R4GNB2|Q5VZ89|Q5VZ89-6|Q5VZ89-5|Q5VZ89-2|Q5VZ89-3|Q5VZ89-4	7	13.93	4.45	2.414	933.536	79.967	S1374s	1372	(R)	STsLSALVR	(S)	S(0.0)T(0.0)S(0.99)LS(0.0)ALVR	3	HUMAN	DENN domain-containing protein 4C
DENND5A	0.776247	0.796132	0.105893	-0.304095	2.28483	7.75912	0.105893	-0.304095	0.590904	0.167528	0.595334	-1.65174	-0.04416	0.255945	-0.17209	-0.4361	DENND5A	DENND5A	DENND5A	-0.06996	0.59781	Q6IQ26_S193s _1_1_193_193	Q6IQ26	Q6IQ26|Q6IQ26-2|B4DFB6	5	13.55	5.8	4.054	1825.91	79.9641	S193s	191	(R)	FNsYDISRDTLYVSK	(C)	FNS(0.99)Y(0.0)DIS(0.0)RDT(0.0)LY(0.0)VS(0.0)K	2	HUMAN	DENN domain-containing protein 5A
DENND5B	0.261686	0.772022	-0.655987	-0.51776	12.7417	11.0476	-0.655987	-0.51776	0.0531905	0.0785664	-2.98981	-2.28313	-0.92214	-0.389835	-0.81356	-0.22196	DENND5B	DENND5B	DENND5B	-0.30647	-0.26211	G3V1S3_Y211y _1_1_211_211	G3V1S3	Q6ZUT9-2|G3V1S3|Q6ZUT9-4|Q6ZUT9-3	3	13.64	6.17	1.607	1841.9	79.9544	Y211y	211	(R)	yNSYDISRDTLYVSK	(S)	Y(0.99)NS(0.0)Y(0.0)DIS(0.0)RDT(0.0)LY(0.0)VS(0.0)K	1	HUMAN	DENN domain-containing protein 5B
DENND5B_1	0.444599	0.881692	-0.296727	-0.189595	7.35655	4.80387	-0.296727	-0.189595	0.1838	0.330836	-1.68787	-1.0926	-0.154	-0.439455	-0.14161	-0.23758	DENND5B	DENND5B_1	DENND5B_1	-0.21028	-0.29611	G3V1S3_S1111s _1_1_1111_1111	G3V1S3	Q6ZUT9-2|G3V1S3	4	11.78	4.52	2.388	1075.65	79.9658	S1111s	1109	(R)	RLsITSLTGK	(N)	RLS(0.99)IT(0.0)S(0.0)LT(0.0)GK	4	HUMAN	DENN domain-containing protein 5B
DESI1	0.70625	0.900212	0.119057	0.198035	3.03925	4.34655	0.119057	0.198035	0.496678	0.367575	0.764599	1.00368	0.14857	0.089545	0.00425	0.39182	DESI1	DESI1	DESI1	-0.05357	-0.39651	Q6ICB0_S25s _1_1_25_25	Q6ICB0	Q6ICB0	4	12.23	3.21	99	1032.64	79.9653	S25s	23	(R)	RLsPIMLGK	(Q)	RLS(1.0)PIMLGK	1	HUMAN	Desumoylating isopeptidase 1
DGCR14	0.650789	0.951122	-0.476133	-0.18674	3.77921	2.00258	-0.476133	-0.18674	0.418869	0.630583	-0.939789	-0.527011	0.30921	-1.26147	0.36611	-0.73959	DGCR14	DGCR14	DGCR14	-0.25479	-0.61612	Q96DF8_S292s _1_1_292_292	Q96DF8	Q96DF8	3	11.66	2.39	99	1639.88	79.9601	S292s	280	(K)	VGPDGKELIPQEsPR	(V)	VGPDGKELIPQES(1.0)PR	1	HUMAN	Protein DGCR14
DGCR14_1	0.599134	0.964234	-0.168698	-0.07464	4.48542	1.62019	-0.168698	-0.07464	0.356006	0.688623	-1.07572	-0.42828	-0.12525	-0.212145	-0.13251	-0.01677	DGCR14	DGCR14_1	DGCR14_1	-0.19063	-0.29861	Q96DF8_S391sS395s_2_2_391_395	Q96DF8	Q96DF8	10	14.2	5.3	99	1233.67	159.932	S391s S395s	389	(K)	GLsPAMsPALQR	(L)	GLS(1.0)PAMS(1.0)PALQR	4	HUMAN	Protein DGCR14
DGCR14_2	0.654613	0.990151	-0.141692	0.029175	3.73412	0.473657	-0.141692	0.029175	0.423241	0.896673	-0.915529	0.137551	-0.14493	-0.138455	-0.21934	0.27769	DGCR14	DGCR14_2	DGCR14_2	-0.12348	-0.51038	Q96DF8_T419tS421s_2_2_419_421	Q96DF8	Q96DF8	3	10.29	3.64	1.8	949.474	159.929	T419t S421s	416	(R)	ASYtPsPAR	(S)	AS(0.0)Y(0.0)T(0.99)PS(0.99)PAR	5	HUMAN	Protein DGCR14
DGCR8	0.511846	0.913854	0.237453	0.1402	5.9919	3.00135	0.237453	0.1402	0.251657	0.501031	1.39456	0.732523	0.11593	0.358975	-0.02821	0.30861	DGCR8	DGCR8	DGCR8	-0.05	-0.04387	Q8WYQ5_S95s _1_1_95_95	Q8WYQ5	Q8WYQ5|Q8WYQ5-3|Q8WYQ5-2	8	16.88	6.44	2.225	1465.72	79.9599	S95s	85	(R)	LLIDPNCSGHsPR	(T)	LLIDPNCS(0.0)GHS(0.99)PR	2	HUMAN	Microprocessor complex subunit DGCR8
DGCR8_1	0.810041	0.984857	0.0886975	0.0324	1.92124	0.634616	0.0886975	0.0324	0.642504	0.864049	0.51077	0.181498	-0.04612	0.223515	-0.06415	0.12895	DGCR8	DGCR8_1	DGCR8_1	-0.17985	0.00033	Q8WYQ5_S271sS275s_2_2_271_275	Q8WYQ5	Q8WYQ5|Q8WYQ5-3|Q8WYQ5-2	2	13.27	5.46	1.101	2246.94	175.931	S271s S275s M285m	267	(K)	YGGDsDHPsDGETSVQPMmTK	(I)	Y(0.0)GGDS(0.99)DHPS(0.99)DGET(0.0)S(0.0)VQPM(0.0)M(0.99)T(0.0)K	4	HUMAN	Microprocessor complex subunit DGCR8
DHX16	0.542626	0.889751	-0.196258	0.72175	5.39526	4.64142	-0.196258	0.72175	0.288718	0.343446	-1.26814	1.16776	-0.19404	-0.198475	1.61912	-0.17562	DHX16	DHX16	DHX16	-2.01104	-0.11709	O60231_S103s _1_1_103_103	O60231	O60231	3	10.01	3.01	3.036	1719.78	79.9711	S103s	99	(R)	LLEDsEESSEETVSR	(A)	LLEDS(0.99)EES(0.0)S(0.0)EET(0.0)VS(0.0)R	1	HUMAN	Putative pre-mRNA-splicing factor ATP-dependent RNA helicase DHX16
DHX16_1	0.71715	0.956053	-0.114653	-0.08361	2.90997	1.86774	-0.114653	-0.08361	0.511685	0.650469	-0.736071	-0.485631	-0.08437	-0.144935	-0.10425	-0.06297	DHX16	DHX16_1	DHX16_1	-0.1991	-0.15358	O60231_S103sS106s_2_2_103_106	O60231	O60231	17	12.2	7.9	1.5	1715.79	159.931	S103s S106s	99	(R)	LLEDsEEsSEETVSR	(A)	LLEDS(0.99)EES(0.99)S(0.0)EET(0.0)VS(0.0)R	3	HUMAN	Putative pre-mRNA-splicing factor ATP-dependent RNA helicase DHX16
DHX16_2	0.286427	0.756319	0.511153	0.44635	12.0071	12.1863	0.511153	0.44635	0.0629932	0.060446	2.79282	2.51155	0.67837	0.343935	0.53684	0.35586	DHX16	DHX16_2	DHX16_2	-0.05636	-0.10712	O60231_S103sS106sS107s_3_3_103_107	O60231	O60231	8	12.37	2.17	4.621	1715.79	239.904	S103s S106s S107s	99	(R)	LLEDsEEssEETVSR	(A)	LLEDS(0.99)EES(0.99)S(0.99)EET(0.0)VS(0.0)R	4	HUMAN	Putative pre-mRNA-splicing factor ATP-dependent RNA helicase DHX16
DHX34	0.460836	0.803298	0.251333	0.292645	7.05848	7.2853	0.251333	0.292645	0.196857	0.18684	1.6231	1.56265	0.2605	0.242165	0.14389	0.4414	DHX34	DHX34	DHX34	-0.08291	-0.32869	Q14147_S749sS750s_2_2_749_750	Q14147	Q14147	9	18.54	6.58	8.106	3249.5	159.946	S749s S750s	741	(R)	LQEEQDGGssDEDRAGPAPPGASDGVDIQDVK	(F)	LQEEQDGGS(0.99)S(0.99)DEDRAGPAPPGAS(0.0)DGVDIQDVK	1	HUMAN	Probable ATP-dependent RNA helicase DHX34
DHX8	0.966728	0.879447	-0.0202425	-0.18947	0.397309	4.85425	-0.0202425	-0.18947	0.912576	0.32702	-0.11865	-1.10233	-0.14314	0.102655	-0.18376	-0.19518	DHX8	DHX8	DHX8	-0.11794	0.21375	Q14562_S460s _1_1_460_460	Q14562	Q14562|F5H658	16	14.4	2.7	6.267	1384.78	79.9643	S460s	455	(K)	QSMDMsPIKIVK	(N)	QS(0.0)MDMS(0.99)PIKIVK	1	HUMAN	ATP-dependent RNA helicase DHX8
DIDO1	0.214928	0.978662	-0.620443	-0.042995	15.7888	0.882487	-0.620443	-0.042995	0.0263704	0.816115	-3.89814	-0.246882	-0.68411	-0.556775	-0.09932	0.01333	DIDO1	DIDO1	DIDO1	-0.78204	-0.684	Q9BTC0_S805sS809s_2_2_805_809	Q9BTC0	Q9BTC0|Q9BTC0-1	9	18.76	6.8	1.25	3081.42	159.935	S805s S809s	792	(K)	TAPRQEAIPDLEDsPPVsDSEEQQESAR	(A)	T(0.0)APRQEAIPDLEDS(0.99)PPVS(0.99)DS(0.0)EEQQES(0.0)AR	6	HUMAN	Death-inducer obliterator 1
DIDO1_1	0.219142	0.991171	-0.619873	-0.01729	15.088	0.339529	-0.619873	-0.01729	0.0309883	0.924798	-3.67485	-0.0999284	-0.50503	-0.734715	-0.05738	0.0228	DIDO1	DIDO1_1	DIDO1_1	-0.6428	-0.8867	Q9BTC0_S805sS811s_2_1_805_811	Q9BTC0	Q9BTC0|Q9BTC0-1	8	20.19	9.43	0	2662.21	159.938	S805s S811s	796	(R)	QEAIPDLEDsPPVSDsEEQQESAR	(A)	QEAIPDLEDS(0.99)PPVS(0.50)DS(0.50)EEQQES(0.0)AR	7	HUMAN	Death-inducer obliterator 1
DIP2B	0.45724	0.944358	-0.285438	-0.10082	7.12208	2.3185	-0.285438	-0.10082	0.193996	0.586341	-1.63688	-0.586544	-0.14791	-0.422965	-0.09437	-0.10727	DIP2B	DIP2B	DIP2B	-0.25143	-0.40994	Q9P265_Y98y _1_1_98_98	Q9P265	Q9P265	6	13.41	7	2.493	1790.95	79.9606	Y98y	98	(R)	yRSDIHTEAVQAALAK	(H)	Y(0.99)RS(0.0)DIHT(0.0)EAVQAALAK	1	HUMAN	Disco-interacting protein 2 homolog B
DIP2B_1	0.72442	0.900888	0.851263	0.755905	2.83377	3.95152	0.851263	0.755905	0.520743	0.402576	0.72987	1.02468	-1.01291	2.71543	-0.28051	1.79232	DIP2B	DIP2B_1	DIP2B_1	-0.93028	0.82888	Q9P265_T140tS146sS148s_3_1_140_148	Q9P265	Q9P265	5	16.22	6.27	0	2968.32	239.911	T140t S146s S148s	129	(R)	STFVQSPADACtPPDTSsAsEDEGSLRR	(Q)	S(0.0)T(0.0)FVQS(0.0)PADACT(0.99)PPDT(0.25)S(0.25)S(0.25)AS(0.25)EDEGS(0.0)LRR	3	HUMAN	Disco-interacting protein 2 homolog B
DIP2C	0.320077	0.900212	-0.449587	0.204385	10.7592	4.33924	-0.449587	0.204385	0.0839622	0.368194	-2.47445	1.00225	-0.28668	-0.612495	-0.01508	0.42385	DIP2C	DIP2C	DIP2C	-0.46949	-1.13058	Q9Y2E4_S5s _1_1_5_5	Q9Y2E4	Q9Y2E4	3	12.26	4.47	99	1698.88	79.9717	S5s	2	(M)	ADRsLEGMALPLEVR	(A)	ADRS(1.0)LEGMALPLEVR	1	HUMAN	Disco-interacting protein 2 homolog C
DIP2C_1	0.523416	0.973956	-0.208918	0.06655	5.70839	1.3129	-0.208918	0.06655	0.268634	0.739112	-1.33441	0.354822	-0.16833	-0.249505	0.21673	-0.08363	DIP2C	DIP2C_1	DIP2C_1	-0.58295	-0.26012	Q9Y2E4_S89s _1_1_89_89	Q9Y2E4	Q9Y2E4	3	9.9	3.79	1.132	1758.91	79.9687	S89s	87	(R)	YRsDVHTEAVQAALAK	(H)	Y(0.0)RS(0.99)DVHT(0.0)EAVQAALAK	2	HUMAN	Disco-interacting protein 2 homolog C
DKC1	0.229097	0.899381	0.639558	0.20618	14.4889	4.41547	0.639558	0.20618	0.0355723	0.361787	3.49114	1.01716	0.80732	0.471795	-0.0087	0.42106	DKC1	DKC1	DKC1	0.60868	-0.0435	O60832_S513s _1_1_513_513	O60832	O60832	10	15.44	5.44	99	1007.56	79.9652	S513s	506	(K)	AKEVELVsE	(-)	AKEVELVS(1.0)E	5	HUMAN	H/ACA ribonucleoprotein complex subunit 4
DLG5	0.233446	0.849979	-0.606548	-0.264525	14.2451	6.11136	-0.606548	-0.264525	0.037626	0.24483	-3.41821	-1.34181	-0.75512	-0.457975	-0.45762	-0.07143	DLG5	DLG5	DLG5	-0.49539	-0.48078	Q8TDM6_T1011t _1_1_1011_1011	Q8TDM6	Q8TDM6|Q8TDM6-4|Q8TDM6-3	3	11.35	2.36	99	1130.67	79.965	T1011t	1007	(R)	AGPLtPPKPPR	(R)	AGPLT(1.0)PPKPPR	1	HUMAN	Disks large homolog 5
DLG5_1	0.403906	0.912795	-0.316547	-0.13667	8.40113	3.02204	-0.316547	-0.13667	0.144506	0.498651	-1.91911	-0.736838	-0.41422	-0.218875	-0.27616	0.00282	DLG5	DLG5_1	DLG5_1	-0.33595	-0.31271	Q8TDM6_S1263s _1_1_1263_1263	Q8TDM6	Q8TDM6|Q8TDM6-4|Q8TDM6-2|Q8TDM6-5	8	14.79	5.75	2.669	1084.59	79.9717	S1263s	1261	(R)	LGsSSNLQFK	(A)	LGS(0.99)S(0.0)S(0.0)NLQFK	3	HUMAN	Disks large homolog 5
DLGAP4	0.595654	0.911152	-0.908743	-0.96026	4.53493	3.6309	-0.908743	-0.96026	0.351971	0.433421	-1.10914	-0.974806	-2.2069	0.389415	-2.26905	0.34853	DLGAP4	DLGAP4	DLGAP4	-0.13574	0.09324	Q9Y2H0_T915t _1_1_915_915	Q9Y2H0	Q9Y2H0|Q9Y2H0-1|Q9Y2H0-3|F8WF49	11	14.38	4.61	5.317	1567.85	79.9676	T915t	907	(K)	ANSWQLVEtPEKR	(K)	ANS(0.0)WQLVET(0.99)PEKR	2	HUMAN	Disks large-associated protein 4
DMD	0.252912	0.796132	-2.38921	-1.36651	13.2529	8.83535	-2.38921	-1.36651	0.0472835	0.130757	-3.35361	-2.23449	-1.26677	-3.51166	-0.47919	-2.25383	DMD	DMD	DMD	-0.98547	-1.90882	E7ESB2_S1153sS1157s_2_1_1152_1157	E7ESB2	E9PDN5|A0A075B6G3|P11532-2|P11532-4|F8VX32|E7ESB2|F5GZY3|E7EQS5|E7EQR9|P11532-6|P11532-5|P11532-8|P11532-7|P11532-10	6	14.32	5.43	1.085	1543.8	159.929	S1153s S1157s	1146	(K)	VNGTTVSsPSTsLQR	(S)	VNGT(0.0)T(0.0)VS(0.50)S(0.50)PS(0.0)T(0.0)S(0.99)LQR	5	HUMAN	Dystrophin
DNAJA1	0.660548	0.991171	-0.141212	-0.01512	3.66055	0.279626	-0.141212	-0.01512	0.430472	0.937643	-0.899707	-0.0828079	-0.18602	-0.096405	-0.13843	0.10819	DNAJA1	DNAJA1	DNAJA1	-0.24648	-0.29883	P31689_S335s _1_1_335_335	P31689	P31689	6	14.09	3.02	2.279	2147.14	79.9672	S335s	326	(K)	VNFPENGFLsPDKLSLLEK	(L)	VNFPENGFLS(0.99)PDKLS(0.0)LLEK	1	HUMAN	DnaJ homolog subfamily A member 1
DNAJB6	0.793779	0.978662	0.168577	0.04429	2.11405	0.909889	0.168577	0.04429	0.614604	0.810982	0.558312	0.253954	-0.26728	0.604435	-0.01504	0.10362	DNAJB6	DNAJB6	DNAJB6	-0.45013	0.40658	O75190-3_T314tS315s_2_1_312_315	O75190-3	O75190-3	4	12.17	5.84	0	1646.8	159.926	T314t S315s	304	(R)	EAAVEQAQSEtsLGAR	(G)	EAAVEQAQS(0.50)ET(0.50)S(0.99)LGAR	1	HUMAN	Isoform C of DnaJ homolog subfamily B member 6
DNAJC9	0.743889	0.968583	0.118053	0.087405	2.62333	1.44906	0.118053	0.087405	0.546596	0.716298	0.672167	0.387706	-0.02406	0.260165	0.3791	-0.20429	DNAJC9	DNAJC9	DNAJC9	-0.60105	0.36647	Q8WXX5_S109s _1_1_109_109	Q8WXX5	Q8WXX5	12	19.22	7.18	99	1420.77	79.9675	S109s	107	(K)	KIsLEDIQAFEK	(T)	KIS(1.0)LEDIQAFEK	1	HUMAN	DnaJ homolog subfamily C member 9
DNMT1	0.430444	0.901427	-0.287652	-0.15511	7.69566	3.7944	-0.287652	-0.15511	0.169994	0.417408	-1.76216	-0.894421	-0.19877	-0.376535	-0.10869	-0.20153	DNMT1	DNMT1	DNMT1	-0.28797	-0.26924	F5GX68_S714s_1_1_714_714	F5GX68	P26358|P26358-3|P26358-2|F5GX68	6	16.46	6.12	0	2993.25	95.9384	M696m S714s	691	(R)	CPNMAmKEADDDEEVDDNIPEMPsPK	(K)	CPNM(0.50)AM(0.50)KEADDDEEVDDNIPEM(0.0)PS(1.0)PK	2	HUMAN	Cytosine-specific methyltransferase
DNMT1_1	0.582584	0.968583	-0.194458	-0.067605	4.77443	1.44105	-0.194458	-0.067605	0.333086	0.717621	-1.13691	-0.385786	-0.06981	-0.319105	0.00089	-0.1361	DNMT1	DNMT1_1	DNMT1_1	-0.26859	-0.29613	F5GX68_S714s _1_1_714_714	F5GX68	P26358-2|F5GX68|P26358-3	13	19.94	11.93	99	2144.88	79.9625	S714s	698	(K)	EADDDEEVDDNIPEMPsPK	(K)	EADDDEEVDDNIPEMPS(1.0)PK	3	HUMAN	Cytosine-specific methyltransferase
DNPEP	0.735137	0.978662	0.123827	-0.054085	2.71129	1.04798	0.123827	-0.054085	0.535638	0.785601	0.691878	-0.289159	0.27767	-0.030015	0.0935	-0.20167	DNPEP	DNPEP	DNPEP	-0.13091	0.08736	E3W974_S5s _1_1_5_5	E3W974	E3W974	16	18.86	10.63	2.833	1788.86	79.9637	S5s	2	(M)	SGHsPTRGAMQVAMNGK	(A)	S(0.0)GHS(0.99)PT(0.0)RGAMQVAMNGK	1	HUMAN	Aspartyl aminopeptidase
DNPH1	0.367021	0.946446	0.503572	0.117515	9.33219	2.25651	0.503572	0.117515	0.116622	0.59477	2.13212	0.572908	0.80889	0.198255	0.34138	-0.10635	DNPH1	DNPH1	DNPH1	0.26962	0.20623	O43598_S12s _1_1_12_12	O43598	O43598|O43598-2	8	16.25	7.84	2.457	1608.77	79.9633	S12s	2	(M)	AAAMVPGRSEsWER	(G)	AAAMVPGRS(0.0)ES(0.99)WER	1	HUMAN	2'-deoxynucleoside 5'-phosphate N-hydrolase 1
DNTTIP2	0.406117	0.969645	0.428868	0.07129	8.29823	1.43008	0.428868	0.07129	0.147971	0.719436	1.896	0.383154	0.71117	0.146565	-0.07125	0.21383	DNTTIP2	DNTTIP2	DNTTIP2	0.58453	-0.1615	Q5QJE6_S117s _1_1_117_117	Q5QJE6	Q5QJE6|J3KP30	2	9.47	3.06	2.394	1585.88	79.9663	S117s	110	(R)	RQILIACsPVSSVR	(K)	RQILIACS(0.99)PVS(0.0)S(0.0)VR	2	HUMAN	Deoxynucleotidyltransferase terminal-interacting protein 2
DNTTIP2_1	0.257474	0.793796	0.572738	0.4012	12.9378	10.1611	0.572738	0.4012	0.0508417	0.0963579	3.04371	2.10949	0.75592	0.389555	0.23834	0.56406	DNTTIP2	DNTTIP2_1	DNTTIP2_1	0.31969	-0.26874	Q5QJE6_S117s _1_1_117_117	Q5QJE6	Q5QJE6|J3KP30	9	16.46	7.98	3.637	1435.8	79.969	S117s	111	(R)	QILIACsPVSSVR	(K)	QILIACS(0.99)PVS(0.0)S(0.0)VR	4	HUMAN	Deoxynucleotidyltransferase terminal-interacting protein 2
DNTTIP2_2	0.508026	0.991171	0.293158	0.01547	6.09754	0.27238	0.293158	0.01547	0.24561	0.939208	1.41702	0.0807231	0.52811	0.058205	0.18501	-0.15407	DNTTIP2	DNTTIP2_2	DNTTIP2_2	0.14521	0.06999	Q5QJE6_S141sS145s_2_2_141_145	Q5QJE6	Q5QJE6|J3KP30	6	12.04	3.81	2.095	2745.38	159.915	S141s S145s	128	(K)	VTPTKESYTEEIVsEAEsHVSGISR	(I)	VT(0.0)PT(0.0)KES(0.0)Y(0.0)T(0.0)EEIVS(0.99)EAES(0.99)HVS(0.0)GIS(0.0)R	5	HUMAN	Deoxynucleotidyltransferase terminal-interacting protein 2
DOCK10	0.480561	0.995601	0.248122	-0.007365	6.65389	0.111479	0.248122	-0.007365	0.216078	0.974658	1.53589	-0.0336143	0.32746	0.168785	0.26434	-0.27907	DOCK10	DOCK10	DOCK10	-0.13477	0.35363	Q96BY6_S1292sS1295s_2_2_1292_1295	Q96BY6	Q96BY6|Q96BY6-3	5	10.02	2.96	1.25	1541.75	159.936	S1292s S1295s	1288	(R)	ASLAsLDsNPSTNEK	(S)	AS(0.0)LAS(0.99)LDS(0.99)NPS(0.0)T(0.0)NEK	3	HUMAN	Dedicator of cytokinesis protein 10
DOCK11	0.130505	0.641769	-1.24411	-1.26667	24.8212	25.7436	-1.24411	-1.26667	0.00329516	0.00266466	-7.88012	-6.10861	-1.19062	-1.2976	-1.03471	-1.49863	DOCK11	DOCK11	DOCK11	-0.35379	0.1068	A6NIW2_S1240s _1_1_1240_1240	A6NIW2	A6NIW2|Q5JSL3	4	14.47	4.76	1.174	2717.28	79.9637	S1240s	1235	(R)	EDSRGsLIPEGATGFPDQGNTGENTR	(Q)	EDS(0.0)RGS(0.99)LIPEGAT(0.0)GFPDQGNT(0.0)GENT(0.0)R	1	HUMAN	Dedicator of cytokinesis protein 11
DOCK7	0.761531	0.912795	-0.108372	0.13911	2.45467	3.24691	-0.108372	0.13911	0.568242	0.473488	-0.634087	0.783402	-0.2325	0.015755	0.04978	0.22844	DOCK7	DOCK7	DOCK7	-0.48017	-0.30691	Q96N67-6_S30s _1_1_30_30	Q96N67-6	Q96N67|Q96N67-6|Q96N67-2|Q96N67-5|Q96N67-3|Q96N67-4|Q96N67-7	4	10.97	3.45	3.199	1513.81	79.9606	S30s	22	(K)	QISGQYSGsPQLLK	(N)	QIS(0.0)GQY(0.0)S(0.0)GS(0.99)PQLLK	2	HUMAN	Isoform 6 of Dedicator of cytokinesis protein 7
DOCK7_1	0.868093	0.91957	0.0559275	0.12189	1.30604	2.87663	0.0559275	0.12189	0.740281	0.515629	0.361337	0.706383	0.0607	0.051155	0.15287	0.09091	DOCK7	DOCK7_1	DOCK7_1	-0.29006	-0.20171	Q96N67-6_S180s _1_1_180_180	Q96N67-6	Q96N67|Q96N67-6|Q96N67-2|Q96N67-5|Q96N67-3|Q96N67-4|Q96N67-7	7	13.63	8.25	2.991	1027.48	79.966	S180s	180	(R)	sMSIDDTPR	(G)	S(0.99)MS(0.0)IDDT(0.0)PR	3	HUMAN	Isoform 6 of Dedicator of cytokinesis protein 7
DOCK7_10	0.867287	0.982047	0.0996425	-0.045225	1.32974	0.799668	0.0996425	-0.045225	0.736251	0.831827	0.368217	-0.225325	0.47518	-0.275895	0.16205	-0.2525	DOCK7	DOCK7_10	DOCK7_10	0.19458	-0.06031	Q96N67-6_S896sS900sT907t_3_1_894_907	Q96N67-6	Q96N67|Q96N67-6|Q96N67-2|Q96N67-5|Q96N67-3|Q96N67-4	17	15.86	9.7	0	2451.15	239.913	S896s S900s T907t	894	(R)	SRsLSNsNPDISGtPTSPDDEVR	(S)	S(0.20)RS(0.20)LS(0.20)NS(0.99)NPDIS(0.20)GT(0.20)PT(0.0)S(0.0)PDDEVR	26	HUMAN	Isoform 6 of Dedicator of cytokinesis protein 7
DOCK7_2	0.504673		-2.27417	NaN	6.15422		-2.27417		0.242425		-1.46958		-4.75659	0.208255			DOCK7	DOCK7_2	DOCK7_2		0.00695	Q96N67-6_S182s _1_1_182_182	Q96N67-6	Q96N67|Q96N67-6|Q96N67-2|Q96N67-5|Q96N67-3|Q96N67-4|Q96N67-7	9	14.33	9.32	3.26	1021.46	79.9641	S182s	180	(R)	SMsIDDTPR	(G)	S(0.0)MS(0.99)IDDT(0.0)PR	4	HUMAN	Isoform 6 of Dedicator of cytokinesis protein 7
DOCK7_3	0.601731	0.900888	-1.00432	-1.85312	4.4376	3.92034	-1.00432	-1.85312	0.359948	0.405477	-1.08765	-1.10842	0.46413	-2.47277	0.16995	-3.8762	DOCK7	DOCK7_3	DOCK7_3	0.0963	1.30919	Q96N67-6_S452s _1_1_452_452	Q96N67-6	Q96N67|Q96N67-6|Q96N67-2|Q96N67-5|Q96N67-3|Q96N67-4|Q96N67-7	4	18.18	7.25	1.313	2782.35	79.9685	S452s	450	(R)	TTsGDDACNLTSFRPATLTVTNFFK	(Q)	T(0.0)T(0.0)S(0.99)GDDACNLT(0.0)S(0.0)FRPAT(0.0)LT(0.0)VT(0.0)NFFK	6	HUMAN	Isoform 6 of Dedicator of cytokinesis protein 7
DOCK7_4	0.724462	0.978662	0.134763	0.04958	2.83133	0.913852	0.134763	0.04958	0.521035	0.810242	0.718632	0.254975	0.316	-0.046475	0.23145	-0.13229	DOCK7	DOCK7_4	DOCK7_4	-0.11282	-0.00843	Q96N67-6_S1423s _1_1_1423_1423	Q96N67-6	Q96N67|Q96N67-6|Q96N67-2|Q96N67-5|Q96N67-3|Q96N67-4	11	13.35	4.7	1.185	1442.7	79.964	S1423s	1421	(R)	SPsGSAFGSQENLR	(W)	S(0.0)PS(0.99)GS(0.0)AFGS(0.0)QENLR	18	HUMAN	Isoform 6 of Dedicator of cytokinesis protein 7
DOCK7_5	0.411029	0.859268	0.291527	0.30531	8.11424	5.6829	0.291527	0.30531	0.154375	0.270216	1.85487	1.26209	0.33849	0.244565	-0.03416	0.64478	DOCK7	DOCK7_5	DOCK7_5	0.17476	-0.49445	Q96N67-6_S1429s _1_1_1429_1429	Q96N67-6	Q96N67|Q96N67-6|Q96N67-2|Q96N67-5|Q96N67-3|Q96N67-4	5	13.39	6.71	10.186	1436.68	79.9701	S1429s	1421	(R)	SPSGSAFGsQENLR	(W)	S(0.0)PS(0.0)GS(0.0)AFGS(0.99)QENLR	19	HUMAN	Isoform 6 of Dedicator of cytokinesis protein 7
DOCK7_6	0.449837	0.900888	-0.828303	-0.65574	7.27179	4.21711	-0.828303	-0.65574	0.187422	0.378695	-1.70605	-1.06849	-1.58657	-0.070035	-1.54638	0.2349	DOCK7	DOCK7_6	DOCK7_6	-0.23809	-0.41113	Q96N67-6_S180sS182s_2_2_180_182	Q96N67-6	Q96N67|Q96N67-6|Q96N67-2|Q96N67-5|Q96N67-3|Q96N67-4|Q96N67-7	6	12.17	8.63	7.053	1021.46	159.935	S180s S182s	180	(R)	sMsIDDTPR	(G)	S(0.99)MS(0.99)IDDT(0.0)PR	20	HUMAN	Isoform 6 of Dedicator of cytokinesis protein 7
DOCK7_7	0.885079	0.817115	0.0505675	0.312465	1.15794	6.79012	0.0505675	0.312465	0.76596	0.209405	0.323863	1.46961	0.08607	0.015065	0.56273	0.0622	DOCK7	DOCK7_7	DOCK7_7	-0.68594	-0.13447	Q96N67-6_S894sS896s_2_2_894_896	Q96N67-6	Q96N67|Q96N67-6|Q96N67-2|Q96N67-5|Q96N67-3|Q96N67-4	10	14.74	3.83	1.103	2451.15	159.926	S894s S896s	894	(R)	sRsLSNSNPDISGTPTSPDDEVR	(S)	S(0.99)RS(0.99)LS(0.0)NS(0.0)NPDIS(0.0)GT(0.0)PT(0.0)S(0.0)PDDEVR	21	HUMAN	Isoform 6 of Dedicator of cytokinesis protein 7
DOCK7_8	0.961149	0.956053	-0.0319575	-0.11009	0.461621	1.87254	-0.0319575	-0.11009	0.899162	0.649749	-0.136995	-0.48673	0.26674	-0.330655	-0.40407	0.18389	DOCK7	DOCK7_8	DOCK7_8	0.47292	-0.60878	Q96N67-6_S900sS910s_2_1_896_910	Q96N67-6	Q96N67|Q96N67-6|Q96N67-2|Q96N67-5|Q96N67-3|Q96N67-4	7	16.38	7.2	0	2194.02	159.937	S900s S910s	896	(R)	SLSNsNPDISGTPTsPDDEVR	(S)	S(0.33)LS(0.33)NS(0.33)NPDIS(0.0)GT(0.0)PT(0.0)S(0.99)PDDEVR	22	HUMAN	Isoform 6 of Dedicator of cytokinesis protein 7
DOCK7_9	0.269474	0.779026	0.524552	0.39083	12.4472	10.9426	0.524552	0.39083	0.0569214	0.0804903	2.90995	2.26238	0.68274	0.366365	0.35574	0.42592	DOCK7	DOCK7_9	DOCK7_9	0.12911	-0.13431	Q96N67-6_S1423sS1429s_2_1_1421_1429	Q96N67-6	Q96N67|Q96N67-2|Q96N67-5|Q96N67-4|Q96N67-3|Q96N67-6	9	14.55	9.55	0.25	1442.7	159.936	S1423s S1429s	1421	(R)	SPsGSAFGsQENLR	(W)	S(0.50)PS(0.50)GS(0.0)AFGS(0.99)QENLR	25	HUMAN	Isoform 6 of Dedicator of cytokinesis protein 7
DOS	0.80284	0.967426	0.102422	-0.083505	2.04448	1.51095	0.102422	-0.083505	0.624528	0.706163	0.539699	-0.402472	-0.08555	0.290395	-0.3159	0.14889	DOS	DOS	DOS	0.03246	0.04727	Q8N350_S319s _1_1_319_319	Q8N350	Q8N350|K7EJP2|Q8N350-2	8	17.66	11.49	8.581	1292.63	79.9672	S319s	317	(R)	HAsLDGASPYFK	(V)	HAS(0.99)LDGAS(0.0)PY(0.0)FK	2	HUMAN	Protein Dos
DOT1L	0.247088	0.859268	0.620112	0.223075	13.5602	5.87604	0.620112	0.223075	0.0440539	0.258462	3.2186	1.29734	0.8165	0.423725	0.21195	0.2342	DOT1L	DOT1L	DOT1L	0.40666	0.09529	Q8TEK3_S1104s _1_1_1104_1104	Q8TEK3	Q8TEK3|Q8TEK3-2	5	12.82	5.7	3.691	1337.72	79.9699	S1104s	1092	(R)	ASAGTPSLSAGVsPK	(R)	AS(0.0)AGT(0.0)PS(0.0)LS(0.0)AGVS(0.99)PK	7	HUMAN	Histone-lysine N-methyltransferase, H3 lysine-79 specific
DOT1L_1	0.209499	0.793796	0.652212	0.40964	16.6127	10.0866	0.652212	0.40964	0.0218139	0.0980254	4.17298	2.09504	0.61476	0.689665	0.22321	0.59607	DOT1L	DOT1L_1	DOT1L_1	0.19366	-0.03074	Q8TEK3_T900tS902s_2_1_899_902	Q8TEK3	Q8TEK3|Q8TEK3-2	7	13.5	4.14	0	1308.74	159.932	T900t S902s	897	(R)	ARStPsPVLQPR	(D)	ARS(0.50)T(0.50)PS(0.99)PVLQPR	8	HUMAN	Histone-lysine N-methyltransferase, H3 lysine-79 specific
DOT1L_2	0.199186	0.780343	0.835067	0.467875	17.0549	10.8659	0.835067	0.467875	0.0197021	0.0819236	4.32635	2.24727	1.03247	0.637665	0.23293	0.70282	DOT1L	DOT1L_2	DOT1L_2	0.60166	-0.14475	Q8TEK3_S1001sS1007s_2_2_1001_1007	Q8TEK3	Q8TEK3|Q8TEK3-2	7	14.16	6.95	1.906	1658.85	159.936	S1001s S1007s	996	(R)	NSLPAsPAHQLsSSPR	(L)	NS(0.0)LPAS(0.99)PAHQLS(0.99)S(0.0)S(0.0)PR	9	HUMAN	Histone-lysine N-methyltransferase, H3 lysine-79 specific
DPF2	0.444645	0.930526	-0.268558	-0.11793	7.34951	2.73926	-0.268558	-0.11793	0.184098	0.532199	-1.68633	-0.677341	-0.33289	-0.204225	-0.06216	-0.1737	DPF2	DPF2	DPF2	-0.49589	-0.12639	J3KMZ8_S142s _1_1_142_142	J3KMZ8	J3KMZ8|Q92785|Q92785-2	17	21.68	8.47	12.37	2256.09	79.9508	S142s	132	(R)	GAPDPRVDDDsLGEFPVTNSR	(A)	GAPDPRVDDDS(0.99)LGEFPVT(0.0)NS(0.0)R	1	HUMAN	Zinc finger protein ubi-d4
DPF2_1	0.655291	0.949483	-0.146767	-0.096825	3.72107	2.20879	-0.146767	-0.096825	0.424515	0.601341	-0.912724	-0.562362	-0.22152	-0.072015	-0.07593	-0.11772	DPF2	DPF2_1	DPF2_1	-0.34348	-0.05626	J3KMZ8_S142s _1_1_142_142	J3KMZ8	J3KMZ8|Q92785|Q92785-2	10	16.93	9.82	11.843	1650.76	79.9638	S142s	138	(R)	VDDDsLGEFPVTNSR	(A)	VDDDS(0.99)LGEFPVT(0.0)NS(0.0)R	2	HUMAN	Zinc finger protein ubi-d4
DPM1	0.226992	0.951122	0.560203	0.09724	14.6716	1.99833	0.560203	0.09724	0.0341067	0.631201	3.54649	0.515304	0.61438	0.506025	-0.05857	0.25305	DPM1	DPM1	DPM1	0.47506	0.15874	Q5QPK2_S9s _1_1_9_9	Q5QPK2	Q5QPK2|O60762	7	15.1	7.54	3.215	1155.65	79.97	S9s	2	(M)	ASLEVSRsPR	(R)	AS(0.0)LEVS(0.0)RS(0.99)PR	1	HUMAN	Dolichol-phosphate mannosyltransferase subunit 1
DPPA4	0.478788	0.961698	0.239122	0.07534	6.69192	1.6535	0.239122	0.07534	0.214194	0.683361	1.54405	0.436086	0.22902	0.249225	0.04001	0.11067	DPPA4	DPPA4	DPPA4	-0.03191	0.03854	Q7L190_T215t _1_1_215_215	Q7L190	Q7L190	11	22.85	9.88	10.794	1783.89	79.9659	T215t	213	(R)	ARtPEAVESPQEASGVR	(W)	ART(0.99)PEAVES(0.0)PQEAS(0.0)GVR	1	HUMAN	Developmental pluripotency-associated protein 4
HTT_2	0.0983876	0.796132	1.92733	0.69832	28.2472	9.5328	1.92733	0.69832	0.0014972	0.111358	10.15	2.10143	1.73904	2.11563	0.17806	1.21858	HTT	HTT_2	HTT_2	1.3631	0.80281	P42858_S419sS432s_2_1_415_432	P42858	P42858	7	22.11	12.08	0	2288.21	159.934	S419s S432s	415	(R)	SRSGsIVELIAGGGSSCsPVLSR	(K)	S(0.33)RS(0.33)GS(0.33)IVELIAGGGS(0.0)S(0.0)CS(0.99)PVLS(0.0)R	7	HUMAN	Huntingtin
DPYSL2_1	0.246427	0.796132	0.681432	0.33699	13.5902	8.771	0.681432	0.33699	0.0437498	0.132709	3.22721	1.84289	0.43561	0.927255	0.2121	0.46188	DPYSL2	DPYSL2_1	DPYSL2_1	0.02562	0.37114	Q16555_S522s _1_1_522_522	Q16555	Q16555|Q16555-2	8	19.76	9.62	2.048	1345.73	79.9672	S522s	512	(K)	TVTPASSAKTsPAK	(Q)	T(0.0)VT(0.0)PAS(0.0)S(0.0)AKT(0.0)S(0.99)PAK	2	HUMAN	Dihydropyrimidinase-related protein 2
_2	0.0769228	0.641769	1.87124	0.87773	30.63	22.2569	1.87124	0.87773	0.000864958	0.00594714	12.0804	4.97739	1.88269	1.85979	0.95674	0.79872		_2	_2	0.72806	0.96682	Q6ZSR9_S294sS300s_2_1_293_300	Q6ZSR9	Q6ZSR9	3	17.1	6.37	0.18	2137	159.937	S294s S300s	292	(R)	HYsPEDEPsPEAQPIAAYK	(I)	HY(0.50)S(0.50)PEDEPS(0.99)PEAQPIAAY(0.0)K	3	HUMAN	Uncharacterized protein FLJ45252
DPYSL2_3		0.692046	NaN	-0.52867		14.6544		-0.52867		0.0342417		-3.03308			-0.47053	-0.58681	DPYSL2	DPYSL2_3	DPYSL2_3			Q16555_T514tS522s_2_1_514_522	Q16555	Q16555|Q16555-2	18	17.63	5.74	0	2122.16	159.932	T514t S522s	512	(K)	TVtPASSAKTsPAKQQAPPVR	(N)	T(0.0)VT(0.99)PAS(0.25)S(0.25)AKT(0.25)S(0.25)PAKQQAPPVR	9	HUMAN	Dihydropyrimidinase-related protein 2
REPS1	0.0769228	0.726787	1.84586	1.53279	30.1079	13.1212	1.84586	1.53279	0.000975471	0.0487397	11.6293	3.29681	1.78549	1.90623	0.82545	2.24014	REPS1	REPS1	REPS1	0.76215	-0.42814	Q96D71_S170sT177t_2_1_170_177	Q96D71	Q96D71|Q96D71-3|Q96D71-4|E9PMG1|Q96D71-2	2	19.65	8.82	0.5	2864.39	159.937	S170s T177t	153	(R)	TSADAQEPASPVVSPQQsPPTSPHtWR	(K)	T(0.0)S(0.0)ADAQEPAS(0.0)PVVS(0.0)PQQS(0.99)PPT(0.33)S(0.33)PHT(0.33)WR	6	HUMAN	RalBP1-associated Eps domain-containing protein 1
DPYSL2_5		0.641769	NaN	-0.868315		18.3699		-0.868315		0.0145549		-3.90822			-1.14982	-0.58681	DPYSL2	DPYSL2_5	DPYSL2_5			Q16555_T514tT521tS522s_3_1_514_522	Q16555	Q16555|Q16555-2	12	18.41	7.09	0	2122.16	239.898	T514t T521t S522s	512	(K)	TVtPASSAKtsPAKQQAPPVR	(N)	T(0.0)VT(0.99)PAS(0.25)S(0.25)AKT(0.25)S(0.25)PAKQQAPPVR	12	HUMAN	Dihydropyrimidinase-related protein 2
PLEKHA5_1	0.0960129	0.796132	1.78647	2.27584	28.458	9.63321	1.78647	2.27584	0.00142628	0.108812	10.308	2.67641	1.91998	1.65297	3.44103	1.11065	PLEKHA5	PLEKHA5_1	PLEKHA5_1	-1.71894	0.44808	Q9HAU0-6_T444t _1_1_444_444	Q9HAU0-6	Q9HAU0-6|Q9HAU0-4|Q9HAU0-2|E7EME8|Q9HAU0-8|Q9HAU0-5|A0JP02|Q9HAU0-3	3	16.23	9.21	4.54	1143.64	79.9665	T444t	438	(R)	GVISYQtLPR	(N)	GVIS(0.0)Y(0.0)QT(0.99)LPR	5	HUMAN	Isoform 6 of Pleckstrin homology domain-containing family A member 5
DPYSL5	0.620422	0.982047	-0.271877	-0.060245	4.20522	0.799501	-0.271877	-0.060245	0.379733	0.831859	-1.02035	-0.225934	0.09559	-0.639345	0.33969	-0.46018	DPYSL5	DPYSL5	DPYSL5	-0.57877	-0.27339	Q9BPU6_T514t _1_1_514_514	Q9BPU6	Q9BPU6	5	11.26	5.23	1.467	1761.91	79.9656	T514t	506	(K)	EMGTPLADtPTRPVTR	(H)	EMGT(0.0)PLADT(0.99)PT(0.0)RPVT(0.0)R	1	HUMAN	Dihydropyrimidinase-related protein 5
DPYSL5_1	0.274942	0.918686	-0.445947	-0.124405	12.3303	2.91401	-0.445947	-0.124405	0.0584751	0.511209	-2.87857	-0.714241	-0.45821	-0.433685	-0.18105	-0.06776	DPYSL5	DPYSL5_1	DPYSL5_1	-0.4149	-0.40606	Q9BPU6_T509tT514t_2_2_509_514	Q9BPU6	Q9BPU6	13	12.51	4.14	1.178	1741.89	159.943	T509t T514t	506	(K)	EMGtPLADtPTRPVTR	(H)	EMGT(0.99)PLADT(0.99)PT(0.0)RPVT(0.0)R	3	HUMAN	Dihydropyrimidinase-related protein 5
DST	0.672486	0.848623	0.362783	0.3936	3.47465	6.18203	0.362783	0.3936	0.449299	0.240878	0.869106	1.37529	1.00212	-0.276555	0.83418	-0.04698	DST	DST	DST	-0.02996	-0.32382	E9PEB9_T2389t _1_1_2389_2389	E9PEB9	E9PEB9|Q03001|F8W9J4|F6QMI7|Q03001-9	3	13.54	3.31	1.25	2996.29	79.9729	T2389t	2377	(K)	FCGVNETENEDNtNRDSPIFDYSPR	(L)	FCGVNET(0.0)ENEDNT(0.99)NRDS(0.0)PIFDY(0.0)S(0.0)PR	1	HUMAN	Dystonin
DST_1	0.775434	0.912795	-0.526683	-0.82804	2.29559	3.03155	-0.526683	-0.82804	0.589442	0.49756	-0.605729	-0.823593	0.85367	-1.90704	0.50828	-2.16436	DST	DST_1	DST_1	0.14751	0.16309	E9PEB9_S7596s _1_1_7596_7596	E9PEB9	E9PEB9|Q03001|F8W9J4|E9PHM6	2	15.44	6	2.147	2807.45	79.9781	S7596s	7594	(R)	GAsPNRSTSVSSQAAQAASPQVPATTTPK	(G)	GAS(0.99)PNRS(0.0)T(0.0)S(0.0)VS(0.0)S(0.0)QAAQAAS(0.0)PQVPAT(0.0)T(0.0)T(0.0)PK	3	HUMAN	Dystonin
DSTN	0.193687	0.726787	0.762493	0.744185	18.3212	13.0282	0.762493	0.744185	0.0147191	0.0497945	4.78977	2.73922	0.69862	0.826365	1.15572	0.33265	DSTN	DSTN	DSTN	-0.65094	0.39948	P60981_S3s _1_1_3_3	P60981	P60981|F6RFD5	12	17.24	12.64	99	1332.62	79.9653	S3s	2	(M)	AsGVQVADEVCR	(I)	AS(1.0)GVQVADEVCR	1	HUMAN	Destrin
DTL	0.803626	0.756319	-0.166458	0.538535	2.02264	12.2418	-0.166458	0.538535	0.627677	0.0596789	-0.536912	2.52286	0.28489	-0.617805	0.79166	0.28541	DTL	DTL	DTL	-0.70561	-0.99745	Q9NZJ0_S511sT516t_2_1_508_516	Q9NZJ0	Q9NZJ0|F5GZ90	8	14.68	5.08	0	1596.81	159.93	S511s T516t	508	(R)	TPSsSPPItPPASETK	(I)	T(0.25)PS(0.25)S(0.25)S(0.25)PPIT(0.99)PPAS(0.0)ET(0.0)K	4	HUMAN	Denticleless protein homolog
MAP1B_11	0.0998309	0.641769	1.61287	1.15274	28.0818	26.906	1.61287	1.15274	0.00155534	0.00203894	10.0275	6.5288	1.53785	1.68789	1.0718	1.23369	MAP1B	MAP1B_11	MAP1B_11	0.25182	0.41479	P46821_S1443s_1_1_1443_1443	P46821	P46821	15	17.68	6.1	1.906	2834.36	95.9623	S1443s M1448m	1436	(K)	QGSPDQVsPVSEmTSTSLYQDKQEGK	(S)	QGS(0.0)PDQVS(0.99)PVS(0.0)EM(1.0)T(0.0)S(0.0)T(0.0)S(0.0)LY(0.0)QDKQEGK	31	HUMAN	Microtubule-associated protein 1B
DTX3L	0.219142	0.984857	-0.651267	-0.0337	15.2876	0.624094	-0.651267	-0.0337	0.0295963	0.866145	-3.7375	-0.178663	-0.51421	-0.788325	-0.18912	0.12172	DTX3L	DTX3L	DTX3L	-0.52297	-1.00428	Q8TDB6_S9s _1_1_9_9	Q8TDB6	Q8TDB6|Q8TDB6-2	6	17.14	7.09	7.257	1484.87	79.96	S9s	2	(M)	ASHLRPPsPLLVR	(V)	AS(0.0)HLRPPS(0.99)PLLVR	1	HUMAN	E3 ubiquitin-protein ligase DTX3L
DUS3L	0.657726	0.912795	-0.175512	0.142665	3.69284	3.28076	-0.175512	0.142665	0.427284	0.469812	-0.906653	0.790358	0.0235	-0.374525	0.25303	0.0323	DUS3L	DUS3L	DUS3L	-0.42741	-0.50106	Q96G46_T273tT286t_2_1_271_286	Q96G46	Q96G46|Q96G46-2	5	17.72	5.1	0	3776.8	159.928	T273t T286t	257	(R)	QENCGAQQVPAGPGTStPPSSPVRTCGPLtDEDVVR	(L)	QENCGAQQVPAGPGT(0.33)S(0.33)T(0.33)PPS(0.0)S(0.0)PVRT(0.0)CGPLT(0.99)DEDVVR	2	HUMAN	tRNA-dihydrouridine(47) synthase [NAD(P)(+)]-like
DUT	0.764912	0.900888	0.0997625	0.169765	2.41539	4.24108	0.0997625	0.169765	0.573405	0.37661	0.625162	0.982985	0.1664	0.033125	0.13564	0.20389	DUT	DUT	DUT	-0.16713	-0.26501	H0YNW5_S14s _1_1_14_14	H0YNW5	H0YNW5|H0YMM5	8	14.82	6.29	1.342	1640.87	79.9674	S14s	2	(M)	AAGGAAPETPAIsPSKR	(A)	AAGGAAPET(0.0)PAIS(0.99)PS(0.0)KR	1	HUMAN	Deoxyuridine 5'-triphosphate nucleotidohydrolase, mitochondrial
DYNC1H1	0.620422	0.953428	-0.193178	-0.08696	4.1897	1.9245	-0.193178	-0.08696	0.381092	0.642022	-1.01291	-0.498576	-0.38391	-0.002445	-0.14647	-0.02745	DYNC1H1	DYNC1H1	DYNC1H1	-0.43631	-0.10399	Q14204_S4368s _1_1_4368_4368	Q14204	Q14204	16	15.66	8.14	1.25	1499.68	79.974	S4368s	4366	(R)	TDsTSDGRPAWMR	(T)	T(0.0)DS(0.99)T(0.0)S(0.0)DGRPAWMR	1	HUMAN	Cytoplasmic dynein 1 heavy chain 1
DYNC1I2	0.186867	0.670313	0.886132	0.584825	18.8607	16.1252	0.886132	0.584825	0.0129995	0.0244052	4.99884	3.36492	1.03408	0.738185	0.53302	0.63663	DYNC1I2	DYNC1I2	DYNC1I2	0.16907	0.03926	Q13409-2_S95sS98s_2_2_95_98	Q13409-2	Q13409|Q13409-5|Q13409-2|Q13409-7|Q13409-3|Q13409-6	8	16.69	5.03	1.89	1956.88	159.94	S95s S98s	86	(K)	SVSTPSEAGsQDsGDGAVGSR	(T)	S(0.0)VS(0.0)T(0.0)PS(0.0)EAGS(0.99)QDS(0.99)GDGAVGS(0.0)R	5	HUMAN	Isoform 2B of Cytoplasmic dynein 1 intermediate chain 2
DYNC1LI1	0.871853	0.995601	-0.0544625	0.005195	1.26818	0.100096	-0.0544625	0.005195	0.746761	0.977216	-0.351822	0.0302198	-0.04792	-0.061005	-0.00301	0.0134	DYNC1LI1	DYNC1LI1	DYNC1LI1	-0.2428	-0.16864	Q9Y6G9_S207s _1_1_207_207	Q9Y6G9	Q9Y6G9	5	18.68	3.28	13.952	2493.2	79.9656	S207s	190	(K)	LIRDFQEYVEPGEDFPAsPQR	(R)	LIRDFQEY(0.0)VEPGEDFPAS(0.99)PQR	1	HUMAN	Cytoplasmic dynein 1 light intermediate chain 1
DYNC1LI1_1	0.758427	0.991171	-0.100242	0.013515	2.48084	0.264644	-0.100242	0.013515	0.564828	0.940883	-0.640021	0.0784938	-0.14153	-0.058955	-0.0075	0.03453	DYNC1LI1	DYNC1LI1_1	DYNC1LI1_1	-0.29221	-0.20117	Q9Y6G9_S207s _1_1_207_207	Q9Y6G9	Q9Y6G9|E9PHI6	16	18.85	8.78	15.222	2279.08	79.9709	S207s	193	(R)	DFQEYVEPGEDFPAsPQRR	(N)	DFQEY(0.0)VEPGEDFPAS(0.99)PQRR	4	HUMAN	Cytoplasmic dynein 1 light intermediate chain 1
DYNC1LI1_2	0.654537	0.99548	0.189358	0.011135	3.74067	0.132743	0.189358	0.011135	0.422603	0.969897	0.916936	0.0400944	0.42335	-0.044635	0.435	-0.41273	DYNC1LI1	DYNC1LI1_2	DYNC1LI1_2	-0.21317	0.27747	Q9Y6G9_T513tS516s_2_1_513_516	Q9Y6G9	Q9Y6G9|E9PHI6	13	16.74	9.3	1.084	1889.96	159.934	T513t S516s	505	(R)	KPVTVSPTtPTsPTEGEAS	(-)	KPVT(0.0)VS(0.0)PT(0.0)T(0.50)PT(0.50)S(0.99)PT(0.0)EGEAS(0.0)	11	HUMAN	Cytoplasmic dynein 1 light intermediate chain 1
DYNC1LI1_3	0.412131	0.903991	0.286253	0.241475	8.08646	3.76213	0.286253	0.241475	0.155365	0.42052	1.84868	0.892763	0.29516	0.277345	0.65046	-0.16751	DYNC1LI1	DYNC1LI1_3	DYNC1LI1_3	-0.55319	0.34635	Q9Y6G9_S510sT513tS516s_3_3_510_516	Q9Y6G9	Q9Y6G9|E9PHI6	6	14.59	7.18	1.344	1893.95	239.889	S510s T513t S516s	505	(R)	KPVTVsPTtPTsPTEGEAS	(-)	KPVT(0.0)VS(0.99)PT(0.0)T(0.99)PT(0.0)S(0.99)PT(0.0)EGEAS(0.0)	14	HUMAN	Cytoplasmic dynein 1 light intermediate chain 1
DYNC1LI2	0.74087	0.978662	-0.133603	-0.05005	2.65816	0.968566	-0.133603	-0.05005	0.542231	0.800098	-0.679983	-0.269001	-0.34076	0.073555	-0.19258	0.09248	DYNC1LI2	DYNC1LI2	DYNC1LI2	-0.34607	-0.11317	O43237_S194s _1_1_194_194	O43237	O43237|B4E2E0	6	21.58	9.3	18.016	2547.09	79.9457	S194s	177	(K)	FVKDFQDYMEPEEGCQGsPQR	(R)	FVKDFQDY(0.0)MEPEEGCQGS(0.99)PQR	2	HUMAN	Cytoplasmic dynein 1 light intermediate chain 2
DYNC1LI2_1	0.484511	0.900888	-1.56043	-1.43687	6.55235	4.12008	-1.56043	-1.43687	0.22119	0.38725	-1.55995	-1.12891	-3.1544	0.033545	-3.05542	0.18168	DYNC1LI2	DYNC1LI2_1	DYNC1LI2_1	-0.29687	-0.26036	O43237_S194s_1_1_194_194	O43237	O43237|O43237-2|B4E2E0	10	18.89	9.75	11.887	2178.88	95.9625	M185m S194s	180	(K)	DFQDYmEPEEGCQGsPQR	(R)	DFQDY(0.0)M(1.0)EPEEGCQGS(0.99)PQR	3	HUMAN	Cytoplasmic dynein 1 light intermediate chain 2
DYNC1LI2_2	0.917262	0.971159	-0.0403775	-0.078065	0.832615	1.36671	-0.0403775	-0.078065	0.825541	0.73001	-0.23898	-0.367885	-0.15641	0.075655	-0.32691	0.17078	DYNC1LI2	DYNC1LI2_2	DYNC1LI2_2	-0.02738	-0.18935	O43237_T441tS446s_2_1_441_446	O43237	O43237|O43237-2	2	10.49	3.53	0.25	1466.73	159.934	T441t S446s	441	(K)	tGSPGsPGAGGVQSTAK	(K)	T(0.50)GS(0.50)PGS(0.99)PGAGGVQS(0.0)T(0.0)AK	7	HUMAN	Cytoplasmic dynein 1 light intermediate chain 2
DYRK1A	0.766319	0.983411	0.113617	0.036085	2.4011	0.662206	0.113617	0.036085	0.575294	0.858577	0.621911	0.188907	-0.05253	0.279765	-0.13062	0.20279	DYRK1A	DYRK1A	DYRK1A	-0.11981	-0.02564	Q13627_Y321y _1_1_321_321	Q13627	Q13627|Q13627-2|Q9Y463|Q9Y463-3|Q9Y463-2|Q13627-5|Q13627-4|Q13627-3	11	19.03	8.69	9.027	1076.58	79.9675	Y321y	318	(R)	IYQyIQSR	(F)	IY(0.0)QY(0.99)IQS(0.0)R	1	HUMAN	Dual specificity tyrosine-phosphorylation-regulated kinase 1A
DYRK1A_1	0.437301	0.796132	0.297438	0.3924	7.53244	9.8606	0.297438	0.3924	0.176505	0.103262	1.72632	2.05134	0.42705	0.167825	0.56034	0.22446	DYRK1A	DYRK1A_1	DYRK1A_1	-0.33119	-0.15087	Q13627_S748sS758s_2_2_748_758	Q13627	Q13627|Q13627-2	5	13.75	5.9	1.199	2420.08	159.938	S748s S758s	741	(R)	QGADREEsPMTGVCVQQsPVASS	(-)	QGADREES(0.99)PMT(0.0)GVCVQQS(0.99)PVAS(0.0)S(0.0)	3	HUMAN	Dual specificity tyrosine-phosphorylation-regulated kinase 1A
EAPP	0.527881	0.859268	-0.239957	-0.216055	5.61521	5.56845	-0.239957	-0.216055	0.27446	0.277431	-1.31468	-1.23901	-0.40556	-0.074355	-0.15701	-0.2751	EAPP	EAPP	EAPP	-0.44514	0.06875	Q56P03_S109sS111s_2_2_109_111	Q56P03	Q56P03	20	13.35	6.85	1.25	2673.15	159.94	S109s S111s	101	(R)	YYDDIYFDsDsEDEDRAVQVTK	(K)	Y(0.0)Y(0.0)DDIY(0.0)FDS(0.99)DS(0.99)EDEDRAVQVT(0.0)K	2	HUMAN	E2F-associated phosphoprotein
EBAG9	0.868093	0.890324	-0.0558725	-0.182145	1.30171	4.622	-0.0558725	-0.182145	0.741018	0.344985	-0.360252	-1.05738	-0.03834	-0.073405	-0.15863	-0.20566	EBAG9	EBAG9	EBAG9	-0.08255	0.04347	O00559-2_S36s _1_1_36_36	O00559-2	O00559-2|E9PND3	14	18.02	7.1	2.343	2157.19	79.9677	S36s	34	(R)	KLsGDQITLPTTVDYSSVPK	(Q)	KLS(0.99)GDQIT(0.0)LPT(0.0)T(0.0)VDY(0.0)S(0.0)S(0.0)VPK	1	HUMAN	Isoform 2 of Receptor-binding cancer antigen expressed on SiSo cells
ECE1	0.660548	0.973997	0.217383	0.0739	3.65732	1.27728	0.217383	0.0739	0.430792	0.745199	0.899012	0.346127	-0.10055	0.535315	-0.17937	0.32717	ECE1	ECE1	ECE1	-0.11907	0.11391	P42892_S34sS36s_2_2_34_36	P42892	P42892|P42892-4|P42892-3|B4DKB2	4	16.88	5.72	2.408	3288.53	159.932	S34s S36s	24	(R)	ATLDEEDLVDsLsEGDAYPNGLQVNFHSPR	(S)	AT(0.0)LDEEDLVDS(0.99)LS(0.99)EGDAY(0.0)PNGLQVNFHS(0.0)PR	3	HUMAN	Endothelin-converting enzyme 1
EDC3	0.985408	0.991171	-0.0080975	-0.019625	0.170566	0.385325	-0.0080975	-0.019625	0.961487	0.915098	-0.05214	-0.112882	-0.03042	0.014225	-0.07214	0.03289	EDC3	EDC3	EDC3	-0.15617	-0.14013	Q96F86_S131s _1_1_131_131	Q96F86	Q96F86	7	18	10.07	5.111	1689.79	79.9695	S131s	125	(K)	SQDVAVsPQQQQCSK	(S)	S(0.0)QDVAVS(0.99)PQQQQCS(0.0)K	1	HUMAN	Enhancer of mRNA-decapping protein 3
EDC4	0.987638	0.859268	-0.0096375	0.217465	0.157523	5.60085	-0.0096375	0.217465	0.964379	0.275369	-0.0482207	1.24517	0.20679	-0.226065	0.15531	0.27962	EDC4	EDC4	EDC4	-0.14641	-0.59993	Q6P2E9_S729s _1_1_729_729	Q6P2E9	Q6P2E9|Q6P2E9-2	2	23.89	11.04	3.105	2650.35	79.964	S729s	729	(R)	sPDVISSASTALSQDIPEIASEALSR	(G)	S(0.99)PDVIS(0.0)S(0.0)AS(0.0)T(0.0)ALS(0.0)QDIPEIAS(0.0)EALS(0.0)R	5	HUMAN	Enhancer of mRNA-decapping protein 4
EDC4_1	0.518498	0.944651	0.245698	0.101815	5.86283	2.31184	0.245698	0.101815	0.259249	0.587241	1.36716	0.585083	0.40205	0.089345	0.15646	0.04717	EDC4	EDC4_1	EDC4_1	0.0477	-0.05206	Q6P2E9_S879s _1_1_879_879	Q6P2E9	Q6P2E9|Q6P2E9-2	6	16.54	10.99	1.236	2886.24	79.9636	S879s	870	(R)	DSQDASAEQsDHDDEVASLASASGGFGTK	(V)	DS(0.0)QDAS(0.0)AEQS(0.99)DHDDEVAS(0.0)LAS(0.0)AS(0.0)GGFGT(0.0)K	8	HUMAN	Enhancer of mRNA-decapping protein 4
EDF1	0.28914	0.796132	0.534262	0.38853	11.9107	7.85922	0.534262	0.38853	0.0644065	0.163711	2.76753	1.67058	0.33678	0.731745	0.07526	0.7018	EDF1	EDF1	EDF1	0.06364	-0.06429	O60869_S4s _1_1_4_4	O60869	O60869|O60869-3|O60869-2	6	15.7	6.71	4.311	1439.71	79.9672	S4s	2	(M)	AEsDWDTVTVLR	(K)	AES(0.99)DWDT(0.0)VT(0.0)VLR	1	HUMAN	Endothelial differentiation-related factor 1
EEF1D	0.237234	0.796132	0.548138	0.32242	14.0963	8.5811	0.548138	0.32242	0.0389374	0.13864	3.37419	1.80688	0.46359	0.632685	0.22642	0.41842	EEF1D	EEF1D	EEF1D	0.06336	0.12002	E9PRY8_S549s _1_1_549_549	E9PRY8	E9PRY8|P29692-2|P29692-4|P29692-3|E9PQZ1	35	16.61	8.39	7.311	1433.72	79.9689	S549s	540	(R)	ATAPQTQHVsPMR	(Q)	AT(0.0)APQT(0.0)QHVS(0.99)PMR	2	HUMAN	Elongation factor 1-delta
EEF2	0.48057	0.7878	-0.341197	-0.414425	6.64681	10.695	-0.341197	-0.414425	0.216431	0.0852127	-1.53437	-2.21366	-0.06794	-0.614455	-0.26598	-0.56287	EEF2	EEF2	EEF2	0.00015	-0.14582	P13639_S502s _1_1_502_502	P13639	P13639	3	11.49	4.68	4.398	896.53	79.9665	S502s	499	(K)	FSVsPVVR	(V)	FS(0.0)VS(0.99)PVVR	2	HUMAN	Elongation factor 2
EEF2K	0.400299	0.944358	0.791197	0.14704	8.51384	2.35546	0.791197	0.14704	0.140804	0.581372	1.9956	0.59561	0.18899	1.39341	-0.2046	0.49868	EEF2K	EEF2K	EEF2K	0.1957	0.80049	O00418_S18s _1_1_18_18	O00418	O00418|H3BRH4	4	23.6	14.09	99	2136.05	79.9611	S18s	2	(M)	ADEDLIFRLEGVDGGQsPR	(A)	ADEDLIFRLEGVDGGQS(1.0)PR	1	HUMAN	Eukaryotic elongation factor 2 kinase
EFNB2	0.459158	0.878349	0.560767	0.19808	7.09753	4.87464	0.560767	0.19808	0.195095	0.325489	1.66134	1.10626	0.06268	1.05886	0.09762	0.29854	EFNB2	EFNB2	EFNB2	-0.23283	0.66608	P52799_S287s _1_1_287_287	P52799	P52799	2	11.56	0.96	3.928	1792.91	79.9664	S287s	278	(R)	SGNNNGSEPsDIIIPLR	(T)	S(0.0)GNNNGS(0.0)EPS(0.99)DIIIPLR	1	HUMAN	Ephrin-B2
EFS	0.610297	0.692046	0.233648	0.54869	4.32651	15.2216	0.233648	0.54869	0.369274	0.0300499	1.042	3.15898	0.51132	-0.044025	0.59902	0.49836	EFS	EFS	EFS	-0.2856	-0.63662	O43281_S298s _1_1_298_298	O43281	O43281|O43281-2|O43281-3	4	9.79	2.05	2.209	969.524	79.9623	S298s	296	(R)	LPsAESLSR	(R)	LPS(0.99)AES(0.0)LS(0.0)R	1	HUMAN	Embryonal Fyn-associated substrate
MYO9B_4	0.0886673	0.641769	-1.73645	-0.88203	29.0208	20.8148	-1.73645	-0.88203	0.00125291	0.00828938	-10.7418	-4.55955	-1.81641	-1.6565	-0.70449	-1.05957	MYO9B	MYO9B_4	MYO9B_4	-1.30981	-0.69116	Q13459_S1267sT1271t_2_2_1267_1271	Q13459	Q13459|M0R0P8|Q13459-2	6	16.91	7.75	5.206	1578.76	159.936	S1267s T1271t	1260	(R)	VSPPAPGsAPEtPEDK	(S)	VS(0.0)PPAPGS(0.99)APET(0.99)PEDK	13	HUMAN	Unconventional myosin-IXb
EHD4	0.853767	0.912795	0.0704775	0.140465	1.47639	3.24196	0.0704775	0.140465	0.711806	0.474028	0.403654	0.782383	0.20882	-0.067865	0.2443	0.03663	EHD4	EHD4	EHD4	-0.23337	-0.19874	Q9H223_S459s _1_1_459_459	Q9H223	Q9H223	5	21.18	11.4	5.094	2115.1	79.9686	S459s	447	(K)	DKPVYDELFYTLsPINGK	(I)	DKPVY(0.0)DELFY(0.0)T(0.0)LS(0.99)PINGK	1	HUMAN	EH domain-containing protein 4
EHMT2	0.918321	0.973956	-0.0505375	-0.08219	0.820644	1.29894	-0.0505375	-0.08219	0.827819	0.741492	-0.235782	-0.351419	-0.30431	0.203235	-0.39933	0.23495	EHMT2	EHMT2	EHMT2	-0.10166	-0.12595	A2ABF8_S197s _1_1_197_197	A2ABF8	A2ABF9|A2ABF8|Q96KQ7|Q96KQ7-2|Q96KQ7-3	24	18.7	11.64	3.967	1953.97	79.9648	S197s	189	(K)	MSMTGAGKsPPSVQSLAMR	(L)	MS(0.0)MT(0.0)GAGKS(0.99)PPS(0.0)VQS(0.0)LAMR	1	HUMAN	Histone-lysine N-methyltransferase EHMT2
EIF2A	0.558841	0.946446	0.188688	0.09872	5.13022	2.25539	0.188688	0.09872	0.306886	0.594924	1.21212	0.572661	0.15988	0.217495	0.12573	0.07171	EIF2A	EIF2A	EIF2A	-0.1656	0.05473	Q9BY44_S506s _1_1_506_506	Q9BY44	Q9BY44|F8WAE5|Q9BY44-3|Q9BY44-4|Q9BY44-2	23	16.82	7.7	1.412	1874.99	79.966	S506s	503	(R)	SDKsPDLAPTPAPQSTPR	(N)	S(0.0)DKS(0.99)PDLAPT(0.0)PAPQS(0.0)T(0.0)PR	1	HUMAN	Eukaryotic translation initiation factor 2A
EIF2AK4	0.229164	0.801139	0.672218	0.282815	14.4629	7.31684	0.672218	0.282815	0.035786	0.185488	3.48331	1.56858	0.47492	0.869515	0.17381	0.39182	EIF2AK4	EIF2AK4	EIF2AK4	0.10323	0.38346	Q9P2K8_S230s _1_1_230_230	Q9P2K8	Q9P2K8|Q9P2K8-2|Q9P2K8-3	6	14.02	8.07	6.797	1644.86	79.9619	S230s	222	(R)	TAAILHGGsPDFVGNGK	(H)	T(0.0)AAILHGGS(0.99)PDFVGNGK	1	HUMAN	Eukaryotic translation initiation factor 2-alpha kinase 4
EIF2B5	0.664064	0.959004	0.149023	0.07999	3.6052	1.75679	0.149023	0.07999	0.435994	0.667299	0.887781	0.460114	0.26029	0.037755	0.13243	0.02755	EIF2B5	EIF2B5	EIF2B5	-0.02273	-0.12419	Q13144_S717sS718s_2_2_717_718	Q13144	Q13144	13	14.74	8.01	99	1958.88	159.943	S717s S718s	706	(R)	FIQWLKEAEEEssEDD	(-)	FIQWLKEAEEES(1.0)S(1.0)EDD	2	HUMAN	Translation initiation factor eIF-2B subunit epsilon
EIF2S2	0.918321	0.952125	0.0365425	-0.08793	0.82172	1.96814	0.0365425	-0.08793	0.827614	0.635604	0.23607	-0.508478	0.03043	0.042655	-0.04953	-0.12633	EIF2S2	EIF2S2	EIF2S2	-0.12127	0.14345	P20042_S2s _1_1_2_2	P20042	P20042	30	18.44	10.59	18.072	1499.64	79.9659	S2s	2	(M)	sGDEMIFDPTMSK	(K)	S(0.99)GDEMIFDPT(0.0)MS(0.0)K	1	HUMAN	Eukaryotic translation initiation factor 2 subunit 2
EIF2S2_1	0.774435	0.967426	0.0959625	-0.070205	2.30948	1.52442	0.0959625	-0.070205	0.58756	0.703976	0.600985	-0.405673	0.02865	0.163275	-0.02953	-0.11088	EIF2S2	EIF2S2_1	EIF2S2_1	-0.13371	0.18045	P20042_S2s_1_1_2_2	P20042	P20042	13	13.85	5.76	4.887	1643.76	111.949	S2s M6m M12m	2	(M)	sGDEmIFDPTmSKK	(K)	S(0.99)GDEM(1.0)IFDPT(0.0)M(1.0)S(0.0)KK	2	HUMAN	Eukaryotic translation initiation factor 2 subunit 2
EIF3CL	0.913217	0.982832	0.0384475	-0.03619	0.864092	0.729617	0.0384475	-0.03619	0.819579	0.845353	0.247362	-0.206869	0.06322	0.013675	0.02919	-0.10157	EIF3CL	EIF3CL	EIF3CL	-0.23145	0.04399	B5ME19_S39s _1_1_39_39	B5ME19	B5ME19|Q99613|Q99613-2	20	16.07	7.9	7.553	1690.86	79.966	S39s	34	(K)	QPLLLsEDEEDTKR	(V)	QPLLLS(0.99)EDEEDT(0.0)KR	1	HUMAN	Eukaryotic translation initiation factor 3 subunit C-like protein
EIF3F	0.888572	0.796132	0.0497975	0.35571	1.11282	7.91217	0.0497975	0.35571	0.773959	0.161727	0.31231	1.68055	0.11552	-0.015925	0.1087	0.60272	EIF3F	EIF3F	EIF3F	-0.18969	-0.71288	O00303_S258s _1_1_258_258	O00303	O00303	18	16.47	5.77	1.141	2520.26	79.9706	S258s	255	(K)	TCFsPNRVIGLSSDLQQVGGASAR	(I)	T(0.0)CFS(0.99)PNRVIGLS(0.0)S(0.0)DLQQVGGAS(0.0)AR	1	HUMAN	Eukaryotic translation initiation factor 3 subunit F
EIF3G	0.942594	0.990617	0.0409175	0.029475	0.631653	0.453351	0.0409175	0.029475	0.864639	0.900876	0.184505	0.131916	0.31274	-0.230905	0.31494	-0.25599	EIF3G	EIF3G	EIF3G	-0.20008	-0.06824	O75821_T38t _1_1_38_38	O75821	O75821|K7EL60	5	18.47	7.92	1.364	2464.33	79.9568	T38t	33	(K)	GIPLAtGDTSPEPELLPGAPLPPPK	(E)	GIPLAT(0.99)GDT(0.0)S(0.0)PEPELLPGAPLPPPK	1	HUMAN	Eukaryotic translation initiation factor 3 subunit G
EIF3G_1	0.978701	0.978662	0.0115725	-0.046605	0.240733	0.86172	0.0115725	-0.046605	0.946077	0.820027	0.0730433	-0.241503	0.06966	-0.046515	0.12889	-0.2221	EIF3G	EIF3G_1	EIF3G_1	-0.25793	0.08135	O75821_S42s _1_1_42_42	O75821	O75821|K7EL60	15	18.24	6.02	1.184	3347.84	79.9617	S42s	33	(K)	GIPLATGDTsPEPELLPGAPLPPPKEVINGNIK	(T)	GIPLAT(0.0)GDT(0.0)S(0.99)PEPELLPGAPLPPPKEVINGNIK	2	HUMAN	Eukaryotic translation initiation factor 3 subunit G
EIF3G_2	0.392227	0.978662	0.326823	0.06062	8.75632	1.07598	0.326823	0.06062	0.133158	0.780552	1.99952	0.296213	0.41684	0.236805	0.28276	-0.16152	EIF3G	EIF3G_2	EIF3G_2	-0.06868	0.29964	O75821_T41tS42s_2_2_41_42	O75821	O75821|K7EL60	8	17.43	6.32	1.238	3331.81	159.935	T41t S42s	33	(K)	GIPLATGDtsPEPELLPGAPLPPPKEVINGNIK	(T)	GIPLAT(0.0)GDT(0.99)S(0.99)PEPELLPGAPLPPPKEVINGNIK	4	HUMAN	Eukaryotic translation initiation factor 3 subunit G
EIF3J	0.327342	0.973997	0.372437	0.062025	10.4779	1.28135	0.372437	0.062025	0.0895801	0.7445	2.40527	0.347123	0.3635	0.381375	-0.03576	0.15981	EIF3J	EIF3J	EIF3J	0.22949	0.10036	O75822_S11s _1_1_11_11	O75822	O75822|O75822-3|O75822-2	55	21	14.53	2.702	2635.19	79.9678	S11s	2	(M)	AAAAAAAGDsDSWDADAFSVEDPVRK	(V)	AAAAAAAGDS(0.99)DS(0.0)WDADAFS(0.0)VEDPVRK	2	HUMAN	Eukaryotic translation initiation factor 3 subunit J
EIF3J_1	0.261686	0.978662	0.532153	-0.059285	12.7576	1.07875	0.532153	-0.059285	0.0529958	0.780054	2.99417	-0.296909	0.38259	0.681715	-0.26252	0.14395	EIF3J	EIF3J_1	EIF3J_1	0.35059	0.43509	O75822_S11sS13s_2_2_11_13	O75822	O75822|O75822-3|O75822-2	25	22.5	11.27	4.193	2635.19	159.927	S11s S13s	2	(M)	AAAAAAAGDsDsWDADAFSVEDPVRK	(V)	AAAAAAAGDS(0.99)DS(0.99)WDADAFS(0.0)VEDPVRK	3	HUMAN	Eukaryotic translation initiation factor 3 subunit J
EIF4A3	0.591869	0.942841	-0.169403	-0.104575	4.57296	2.41895	-0.169403	-0.104575	0.348903	0.572934	-1.09427	-0.608493	-0.17646	-0.162345	-0.10583	-0.10332	EIF4A3	EIF4A3	EIF4A3	-0.26852	-0.15326	P38919_S12s _1_1_12_12	P38919	P38919	13	18.25	11.72	6.189	1273.61	79.9644	S12s	2	(M)	ATTATMATSGsAR	(K)	AT(0.0)T(0.0)AT(0.0)MAT(0.0)S(0.0)GS(0.99)AR	1	HUMAN	Eukaryotic initiation factor 4A-III
EIF4B	0.19632	0.726787	0.805248	0.496965	17.246	13.3454	0.805248	0.496965	0.0188539	0.0462869	4.39394	2.7515	0.97323	0.637265	0.38589	0.60804	EIF4B	EIF4B	EIF4B	-1.47809	-0.06501	P23588_S418sS425s_2_1_418_425	P23588	E7EX17|P23588|B4DS13	4	14.25	4.88	0.25	1816.83	159.931	S418s S425s	418	(R)	sRTGSESsQTGTSTTSSR	(N)	S(0.33)RT(0.33)GS(0.33)ES(0.0)S(0.99)QT(0.0)GT(0.0)S(0.0)T(0.0)T(0.0)S(0.0)S(0.0)R	8	HUMAN	Eukaryotic translation initiation factor 4B
EIF4EBP1	0.130505	0.796132	1.23188	0.63583	24.9113	8.31206	1.23188	0.63583	0.00322755	0.147501	7.93316	1.85375	1.25377	1.20999	1.17229	0.09937	EIF4EBP1	EIF4EBP1	EIF4EBP1	-0.11641	1.01639	Q13541_S65s _1_1_65_65	Q13541	Q13541	5	15.67	6.79	3.607	1481.72	79.9686	S65s	58	(K)	FLMECRNsPVTK	(T)	FLMECRNS(0.99)PVT(0.0)K	1	HUMAN	Eukaryotic translation initiation factor 4E-binding protein 1
EIF4ENIF1	0.945296	0.911152	-0.0306375	0.148305	0.611921	3.63673	-0.0306375	0.148305	0.868576	0.43284	-0.179062	0.862757	0.09425	-0.155525	0.1556	0.14101	EIF4ENIF1	EIF4ENIF1	EIF4ENIF1	-0.2644	-0.42619	Q9NRA8-3_S564s _1_1_564_564	Q9NRA8-3	Q9NRA8-3|B1AKL4|Q9NRA8-2	14	16.28	4.19	1.162	1427.76	79.9672	S564s	562	(R)	APsPPLSQVFQTR	(A)	APS(0.99)PPLS(0.0)QVFQT(0.0)R	3	HUMAN	Isoform 3 of Eukaryotic translation initiation factor 4E transporter
EIF4ENIF1_1	0.676172	0.951122	-0.178728	0.09525	3.4368	2.13681	-0.178728	0.09525	0.453231	0.611391	-0.851384	0.546368	0.064	-0.421455	0.15377	0.03673	EIF4ENIF1	EIF4ENIF1_1	EIF4ENIF1_1	-0.28765	-0.55242	Q9NRA8-3_S587s _1_1_587_587	Q9NRA8-3	Q9NRA8-3|B1AKL4|Q9NRA8-2	6	22.49	12.29	3.177	2453.26	79.9677	S587s	585	(R)	IPsPIGFTPGPQQLLGDPFQGMR	(K)	IPS(0.99)PIGFT(0.0)PGPQQLLGDPFQGMR	4	HUMAN	Isoform 3 of Eukaryotic translation initiation factor 4E transporter
EIF4ENIF1_2	0.752073	0.991171	0.113867	0.017765	2.54593	0.347152	0.113867	0.017765	0.556425	0.923177	0.654741	0.102093	-0.02192	0.249655	-0.03676	0.07229	EIF4ENIF1	EIF4ENIF1_2	EIF4ENIF1_2	-0.18305	0.08313	Q9NRA8-3_S952s _1_1_952_952	Q9NRA8-3	Q9NRA8-3|B1AKL4|Q9NRA8-2	6	15.99	6.31	2.367	845.473	79.9625	S952s	950	(R)	SSsPVGLAK	(W)	S(0.0)S(0.0)S(0.99)PVGLAK	7	HUMAN	Isoform 3 of Eukaryotic translation initiation factor 4E transporter
CTPS1_1	0.0842769	0.692046	-1.77537	-0.898775	29.3542	15.0564	-1.77537	-0.898775	0.00116033	0.0312147	-11.0068	-3.22322	-1.69755	-1.85319	-0.47251	-1.32504	CTPS1	CTPS1_1	CTPS1_1	-1.42293	-0.89512	P17812_S568sS571sS575s_3_1_566_575	P17812	P17812|P17812-2	6	11.18	2.87	0	2984.34	239.904	S568s S571s S575s	565	(R)	DTYsDRsGSSsPDSEITELKFPSINHD	(-)	DT(0.33)Y(0.0)S(0.33)DRS(0.33)GS(0.0)S(0.0)S(0.99)PDS(0.0)EIT(0.0)ELKFPS(0.0)INHD	7	HUMAN	CTP synthase 1
EIF4G1	0.375212	0.859268	0.443458	0.22032	9.16401	5.72958	0.443458	0.22032	0.121227	0.267326	2.09309	1.2696	0.19584	0.691075	0.26844	0.1722	EIF4G1	EIF4G1	EIF4G1	-0.27049	0.42463	Q04637-9_S1192s _1_1_1192_1192	Q04637-9	E9PGM1|Q04637-4|E7EX73|Q04637-5|Q04637-7|Q04637-9|Q04637-8|E7EUU4|Q04637-3|Q04637-6	7	15.6	7.02	2.027	1120.59	79.9658	S1192s	1192	(R)	sFSKEVEER	(S)	S(0.99)FS(0.0)KEVEER	3	HUMAN	Isoform 9 of Eukaryotic translation initiation factor 4 gamma 1
EIF4G1_1	0.254268	0.793796	0.564837	0.37865	13.1933	10.4386	0.564837	0.37865	0.047937	0.0903943	3.11479	2.16349	0.40308	0.726595	0.44484	0.31246	EIF4G1	EIF4G1_1	EIF4G1_1	-0.22819	0.31967	Q04637-9_S1238s _1_1_1238_1238	Q04637-9	Q04637-9|Q04637-8|E7EUU4|Q04637-3|E9PGM1|Q04637-4|E7EX73|Q04637-5|Q04637-7|Q04637-6	9	20.58	6.57	7.305	2229.25	79.9623	S1238s	1231	(R)	EAALPPVsPLKAALSEEELEK	(K)	EAALPPVS(0.99)PLKAALS(0.0)EEELEK	5	HUMAN	Isoform 9 of Eukaryotic translation initiation factor 4 gamma 1
EIF4G1_2		0.975512	NaN	-0.10224		1.19816		-0.10224		0.758899		-0.329835			0.38233	-0.58681	EIF4G1	EIF4G1_2	EIF4G1_2			Q04637-9_S1238s _1_1_1238_1238	Q04637-9	Q04637-9|Q04637-8|E7EUU4|Q04637-3|E9PGM1|Q04637-4|E7EX73|Q04637-5|Q04637-7|Q04637-6	7	16.23	4.54	13.088	2361.37	79.9648	S1238s	1231	(R)	EAALPPVsPLKAALSEEELEKK	(S)	EAALPPVS(0.99)PLKAALS(0.0)EEELEKK	6	HUMAN	Isoform 9 of Eukaryotic translation initiation factor 4 gamma 1
EIF4G1_3	0.403155	0.871969	0.301733	0.20346	8.45071	5.1371	0.301733	0.20346	0.142866	0.306401	1.93028	1.1567	0.26402	0.339445	0.12854	0.27838	EIF4G1	EIF4G1_3	EIF4G1_3	-0.06242	-0.03317	Q04637-9_S1603s _1_1_1603_1603	Q04637-9	Q04637-9|Q04637-8|E7EUU4|Q04637-3|E9PGM1|Q04637-4|E7EX73|Q04637-5|Q04637-7|Q04637-6	7	17.32	6.25	99	1520.67	79.9654	S1603s	1595	(K)	WLREAEEEsDHN	(-)	WLREAEEES(1.0)DHN	7	HUMAN	Isoform 9 of Eukaryotic translation initiation factor 4 gamma 1
EIF4G1_4	0.141736	0.641769	1.32395	0.918145	23.4004	22.8329	1.32395	0.918145	0.00457048	0.00520848	7.08497	5.15196	1.50318	1.14471	0.82385	1.01244	EIF4G1	EIF4G1_4	EIF4G1_4	0.48144	0.0184	Q04637-9_T212tT214t_2_1_209_214	Q04637-9	Q04637-9|Q04637-8|E7EUU4|Q04637-7|Q04637-6|Q04637-3|E9PGM1|Q04637-4|E7EX73|Q04637-5	9	21.76	10.71	0	3468.78	159.945	T212t T214t	209	(R)	TAStPtPPQTGGGLEPQANGETPQVAVIVRPDDR	(S)	T(0.33)AS(0.33)T(0.33)PT(0.99)PPQT(0.0)GGGLEPQANGET(0.0)PQVAVIVRPDDR	8	HUMAN	Isoform 9 of Eukaryotic translation initiation factor 4 gamma 1
EIF4G2	0.188038	0.726787	0.837583	0.53985	18.7663	13.2825	0.837583	0.53985	0.0132853	0.0469628	4.96172	2.73826	0.95298	0.722185	0.73299	0.34671	EIF4G2	EIF4G2	EIF4G2	0.0221	0.28125	P78344_T508t _1_1_508_508	P78344	P78344|P78344-2|H0Y3P2	3	15.05	7.53	1.835	1578.88	79.963	T508t	506	(R)	TQtPPLGQTPQLGLK	(T)	T(0.0)QT(0.99)PPLGQT(0.0)PQLGLK	2	HUMAN	Eukaryotic translation initiation factor 4 gamma 2
EIF4G3	0.955964	0.991171	-0.0236475	-0.021115	0.508382	0.419308	-0.0236475	-0.021115	0.889532	0.907965	-0.1502	-0.122421	0.0259	-0.073195	0.0081	-0.05033	EIF4G3	EIF4G3	EIF4G3	-0.23049	-0.07955	O43432-3_S501s _1_1_501_501	O43432-3	O43432-3	18	20.23	11.9	20.204	1476.89	79.9661	S501s	500	(R)	RsPVPAQIAITVPK	(T)	RS(0.99)PVPAQIAIT(0.0)VPK	2	HUMAN	Isoform 3 of Eukaryotic translation initiation factor 4 gamma 3
EIF4G3_1	0.881529	0.978662	-0.0514475	-0.04762	1.1873	0.995277	-0.0514475	-0.04762	0.760798	0.795192	-0.331347	-0.275807	-0.02986	-0.073035	-0.01445	-0.08079	EIF4G3	EIF4G3_1	EIF4G3_1	-0.21331	-0.08648	O43432-3_S501s _1_1_501_501	O43432-3	O43432-3	6	15.94	6.77	8.99	1324.81	79.9692	S501s	501	(R)	sPVPAQIAITVPK	(T)	S(0.99)PVPAQIAIT(0.0)VPK	3	HUMAN	Isoform 3 of Eukaryotic translation initiation factor 4 gamma 3
EIF5	0.806969	0.936663	-0.0835725	-0.13005	1.96319	2.58446	-0.0835725	-0.13005	0.636328	0.55151	-0.520649	-0.644275	-0.01064	-0.156505	0.08162	-0.34172	EIF5	EIF5	EIF5	-0.29015	0.09098	P55010_S389sS390s_2_2_389_390	P55010	P55010	6	17.64	9.39	14.438	3137.4	159.938	S389s S390s	381	(K)	WLKEAEEEssGGEEEDEDENIEVVYSK	(A)	WLKEAEEES(0.99)S(0.99)GGEEEDEDENIEVVY(0.0)S(0.0)K	3	HUMAN	Eukaryotic translation initiation factor 5
EIF5_1	0.911469	0.900888	-0.0394175	-0.17068	0.881187	3.98149	-0.0394175	-0.17068	0.816359	0.399808	-0.251899	-0.93171	0.00026	-0.079095	-0.04387	-0.29749	EIF5	EIF5_1	EIF5_1	-0.15376	0.12693	P55010_S389sS390s_2_2_389_390	P55010	P55010	10	17.1	14	17.088	2710.11	159.936	S389s S390s	384	(K)	EAEEEssGGEEEDEDENIEVVYSK	(A)	EAEEES(0.99)S(0.99)GGEEEDEDENIEVVY(0.0)S(0.0)K	4	HUMAN	Eukaryotic translation initiation factor 5
EIF5B	0.599286	0.99862	0.169988	0.00075	4.46054	0.0136787	0.169988	0.00075	0.358052	0.996855	1.07044	0.00417018	0.10903	0.230945	-0.10523	0.10673	EIF5B	EIF5B	EIF5B	0.01637	0.01331	O60841_S113s_1_1_113_113	O60841	O60841	14	17.75	12.55	6.59	2000.82	62.9437	Q106q S113s	106	(K)	qSFDDNDsEELEDKDSK	(S)	Q(1.0)S(0.0)FDDNDS(0.99)EELEDKDS(0.0)K	2	HUMAN	Eukaryotic translation initiation factor 5B
EIF5B_1	0.858114	0.975512	0.0611875	-0.056915	1.43001	1.16047	0.0611875	-0.056915	0.719448	0.765513	0.392212	-0.317329	0.09494	0.027435	0.04568	-0.15951	EIF5B	EIF5B_1	EIF5B_1	-0.14877	0.09271	O60841_S214s _1_1_214_214	O60841	O60841	13	19.75	10.95	14.361	2041.95	79.9682	S214s	206	(K)	NKPGPNIEsGNEDDDASFK	(I)	NKPGPNIES(0.99)GNEDDDAS(0.0)FK	5	HUMAN	Eukaryotic translation initiation factor 5B
EIF5B_2	0.840051	0.984857	0.0689325	-0.031085	1.60416	0.631835	0.0689325	-0.031085	0.691168	0.864603	0.434893	-0.180749	0.01028	0.127585	-0.01818	-0.04399	EIF5B	EIF5B_2	EIF5B_2	-0.1667	0.06852	O60841_S135sS137s_2_2_135_137	O60841	O60841	39	16.21	3.4	1.688	2082.94	159.929	S135s S137s	131	(K)	VEMYsGsDDDDDFNKLPK	(K)	VEMY(0.0)S(0.99)GS(0.99)DDDDDFNKLPK	10	HUMAN	Eukaryotic translation initiation factor 5B
EIF5B_3		0.84845	NaN	-0.306795		6.334		-0.306795		0.232595		-1.3838			-0.02678	-0.58681	EIF5B	EIF5B_3	EIF5B_3			O60841_S135sS137s_2_2_135_137	O60841	O60841	15	15.29	6.24	1.53	2202.99	175.934	M133m S135s S137s	131	(K)	VEmYsGsDDDDDFNKLPKK	(A)	VEM(1.0)Y(0.0)S(0.99)GS(0.99)DDDDDFNKLPKK	11	HUMAN	Eukaryotic translation initiation factor 5B
EIF5B_4	0.416675	0.991171	0.286517	0.018065	8.00336	0.290072	0.286517	0.018065	0.158367	0.93539	1.8302	0.0858079	0.32698	0.246055	-0.22504	0.26117	EIF5B	EIF5B_4	EIF5B_4	0.38582	-0.10935	O60841_S178sS182sS183s_3_3_178_183	O60841	O60841	10	13.39	7.13	1.197	2212.02	239.89	S178s S182s S183s	178	(R)	sRINssGESGDESDEFLQSR	(K)	S(0.99)RINS(0.99)S(0.99)GES(0.0)GDES(0.0)DEFLQS(0.0)R	13	HUMAN	Eukaryotic translation initiation factor 5B
ELAVL1	0.582953	0.796132	0.214408	0.344565	4.75246	8.97866	0.214408	0.344565	0.334776	0.126513	1.13226	1.88236	0.40115	0.027665	0.21857	0.47056	ELAVL1	ELAVL1	ELAVL1	-0.01531	-0.53713	Q15717-2_S229s _1_1_229_229	Q15717-2	Q15717|Q15717-2	5	15.95	8.55	5.137	1574.87	79.9689	S229s	219	(K)	NVALLSQLYHsPAR	(R)	NVALLS(0.0)QLY(0.0)HS(0.99)PAR	1	HUMAN	Isoform 2 of ELAV-like protein 1
ELL	0.664064	0.912795	-0.199862	0.32674	3.61354	3.56574	-0.199862	0.32674	0.435157	0.439973	-0.889581	0.878411	0.07885	-0.478575	0.90129	-0.24781	ELL	ELL	ELL	-1.02033	-0.325	P55199_S309s _1_1_309_309	P55199	P55199|U3KQ90	5	19.5	7.2	2.231	2471.23	79.9512	S309s	291	(R)	KLCQPQSTGSLLGDPAASsPPGER	(G)	KLCQPQS(0.0)T(0.0)GS(0.0)LLGDPAAS(0.0)S(0.99)PPGER	1	HUMAN	RNA polymerase II elongation factor ELL
ELMSAN1	0.542626	0.965807	0.199698	-0.07168	5.37616	1.56682	0.199698	-0.07168	0.289991	0.697137	1.2641	-0.415712	0.25401	0.145385	-0.04369	-0.09967	ELMSAN1	ELMSAN1	ELMSAN1	0.09981	0.15082	Q6PJG2_S461s _1_1_461_461	Q6PJG2	Q6PJG2	7	17.13	10.54	10.187	1560.88	79.9653	S461s	459	(R)	RAsQEANLLTLAQK	(A)	RAS(0.99)QEANLLT(0.0)LAQK	2	HUMAN	ELM2 and SANT domain-containing protein 1
ELMSAN1_1	0.865064	0.997969	0.103432	-0.00159	1.35078	0.0292749	0.103432	-0.00159	0.732692	0.993282	0.373491	-0.00890905	0.49186	-0.284995	0.09463	-0.09781	ELMSAN1	ELMSAN1_1	ELMSAN1_1	0.19934	-0.28142	Q6PJG2_S700sT704tT715t_3_2_698_715	Q6PJG2	Q6PJG2	2	19.25	11.44	0	2587.34	239.898	S700s T704t T715t	698	(R)	TNsAEVtPPVLSVMGEAtPVSIEPR	(I)	T(0.50)NS(0.50)AEVT(0.99)PPVLS(0.0)VMGEAT(0.99)PVS(0.0)IEPR	5	HUMAN	ELM2 and SANT domain-containing protein 1
EMD	0.684276	0.961168	0.305957	0.077985	3.32677	1.65854	0.305957	0.077985	0.464861	0.682568	0.836146	0.437265	0.85388	-0.241965	0.17329	-0.01732	EMD	EMD	EMD	0.48269	-0.23139	P50402_S8s _1_1_8_8	P50402	P50402|Q5HY57|F8WEQ1	6	15.19	6.76	1.647	2189.07	79.9744	S8s	1	(-)	MDNYADLsDTELTTLLRR	(Y)	MDNY(0.0)ADLS(0.99)DT(0.0)ELT(0.0)T(0.0)LLRR	1	HUMAN	Emerin
EME1	0.640118	0.796132	-0.174123	0.330235	3.92424	8.06979	-0.174123	0.330235	0.405113	0.155963	-0.95628	1.71026	-0.00994	-0.338305	0.15425	0.50622	EME1	EME1	EME1	-0.36208	-0.93876	Q96AY2-2_S85sS87s_2_1_84_87	Q96AY2-2	Q96AY2-2|D6RIT8	3	11.76	4.32	0	2102.02	159.941	S85s S87s	82	(R)	LLSsEsEDEEEFIPLAQR	(L)	LLS(0.50)S(0.50)ES(0.99)EDEEEFIPLAQR	1	HUMAN	Isoform 2 of Crossover junction endonuclease EME1
EML1	0.941035	0.990617	-0.0395425	-0.026025	0.641828	0.435765	-0.0395425	-0.026025	0.862615	0.904531	-0.187305	-0.127019	0.20618	-0.285265	0.197	-0.24905	EML1	EML1	EML1	-0.18871	-0.13045	O00423-3_S134s _1_1_134_134	O00423-3	O00423-3|F8W717	4	11.38	7.18	3.275	995.549	79.9693	S134s	132	(R)	SVsLLNACK	(L)	S(0.0)VS(0.99)LLNACK	1	HUMAN	Isoform 3 of Echinoderm microtubule-associated protein-like 1
EML3	0.810417	0.912795	-0.100468	-0.183425	1.90964	3.21143	-0.100468	-0.183425	0.644223	0.477372	-0.508031	-0.776096	-0.31116	0.110225	0.14093	-0.50778	EML3	EML3	EML3	-0.64997	0.52377	B7WPE2_S177s _1_1_177_177	B7WPE2	Q32P44-2|B7WPE2|G3V1D0	6	15.35	7.73	2.525	1189.74	79.9642	S177s	174	(R)	KAIsSANLLVR	(S)	KAIS(0.99)S(0.0)ANLLVR	1	HUMAN	Echinoderm microtubule associated protein like 3, isoform CRA_e
EML4	0.684276	0.726787	-0.453433	-1.59628	3.32907	13.1668	-0.453433	-1.59628	0.464615	0.0482299	-0.841675	-3.32822	-1.28728	0.380415	-2.32599	-0.86658	EML4	EML4	EML4	0.78962	1.15275	B5MBZ0_S200s _1_1_200_200	B5MBZ0	B5MBZ0|Q9HC35|Q9HC35-2	4	11.24	1.57	1.242	1109.73	79.964	S200s	198	(K)	IPsTPKLIPK	(V)	IPS(0.99)T(0.0)PKLIPK	3	HUMAN	Echinoderm microtubule-associated protein-like 4
EMSY	0.919569	0.959592	0.0426525	-0.07753	0.809511	1.68082	0.0426525	-0.07753	0.829944	0.679075	0.232803	-0.442468	-0.12517	0.210475	-0.14584	-0.00922	EMSY	EMSY	EMSY	-0.21701	0.12547	Q7Z589-7_S183s _1_1_183_183	Q7Z589-7	E9PMC9|Q7Z589-2|Q7Z589-7|Q7Z589-4|Q7Z589-5|Q7Z589-6	9	16.96	3.69	3.096	2330.28	79.9683	S183s	183	(K)	sPRPASPASNVVVLPSGSTVYVK	(S)	S(0.99)PRPAS(0.0)PAS(0.0)NVVVLPS(0.0)GS(0.0)T(0.0)VY(0.0)VK	1	HUMAN	Isoform 7 of Protein EMSY
EN2	0.950161	0.796132	0.0396075	0.348175	0.561818	9.71007	0.0396075	0.348175	0.878655	0.106904	0.165159	2.02232	0.3531	-0.273885	0.3276	0.36875	EN2	EN2	EN2	-0.17239	-0.73688	P19622_S24sS36s_2_2_24_36	P19622	P19622	5	12.71	6.22	1.203	2154.92	159.925	S24s S36s	20	(R)	QPESsPGGGSGGGGGSsPGEADTGR	(R)	QPES(0.0)S(0.99)PGGGS(0.0)GGGGGS(0.0)S(0.99)PGEADT(0.0)GR	3	HUMAN	Homeobox protein engrailed-2
ENAH	0.850472	0.99548	-0.106432	0.010035	1.51517	0.175665	-0.106432	0.010035	0.705477	0.960359	-0.413981	0.0525981	0.24208	-0.454945	0.17567	-0.1556	ENAH	ENAH	ENAH	-0.13148	-0.39358	Q8N8S7-2_S125s _1_1_125_125	Q8N8S7-2	Q8N8S7|Q8N8S7-2|Q8N8S7-3	6	16.82	3.74	9.467	2649.33	79.9658	S125s	123	(R)	QNsQLPAQVQNGPSQEELEIQRR	(Q)	QNS(0.99)QLPAQVQNGPS(0.0)QEELEIQRR	2	HUMAN	Isoform 2 of Protein enabled homolog
EPB41L2	0.68725	0.900888	-0.157317	-0.3672	3.28429	3.96021	-0.157317	-0.3672	0.46943	0.401771	-0.818245	-0.964736	0.03791	-0.352545	0.22047	-0.95487	EPB41L2	EPB41L2	EPB41L2	-0.38045	0.45856	O43491_S87s_1_1_87_87	O43491	O43491|E9PHY5|O43491-4|E9PK52|O43491-3|E9PII3|O43491-2	15	15.4	10.1	3.013	1136.67	62.9411	Q85q S87s	85	(K)	qKsYTLVVAK	(D)	Q(1.0)KS(0.99)Y(0.0)T(0.0)LVVAK	1	HUMAN	Band 4.1-like protein 2
EPB41L2_1	0.423648	0.871969	-0.290938	-0.20259	7.87371	5.13988	-0.290938	-0.20259	0.163166	0.306205	-1.80145	-1.15724	-0.21189	-0.369985	-0.26926	-0.13592	EPB41L2	EPB41L2_1	EPB41L2_1	-0.14052	-0.3283	O43491_S715s _1_1_715_715	O43491	O43491|E9PHY5|O43491-4|E9PK52|Q6R5J7	6	16.95	7.29	1.746	2210.14	79.9613	S715s	704	(R)	VITEEMNGKEIsPGSGPGEIR	(K)	VIT(0.0)EEMNGKEIS(0.99)PGS(0.0)GPGEIR	8	HUMAN	Band 4.1-like protein 2
EPB41L2_2	0.439816	0.796132	0.340212	-0.330475	7.45329	9.14051	0.340212	-0.330475	0.179751	0.121885	1.709	-1.9132	0.12593	0.554495	-0.29574	-0.36521	EPB41L2	EPB41L2_2	EPB41L2_2	0.22379	0.82547	O43491_S715sS718s_2_2_715_718	O43491	O43491|E9PHY5|O43491-4|E9PK52|Q6R5J7	3	15.47	4.9	7.478	2218.11	175.933	M709m S715s S718s	704	(R)	VITEEmNGKEIsPGsGPGEIR	(K)	VIT(0.0)EEM(1.0)NGKEIS(0.99)PGS(0.99)GPGEIR	11	HUMAN	Band 4.1-like protein 2
EPB41L3	0.998991	0.900888	0.0031325	-0.16835	0.0228381	3.83371	0.0031325	-0.16835	0.994755	0.413646	0.00714041	-0.902281	-0.67363	0.679895	-0.02311	-0.31359	EPB41L3	EPB41L3	EPB41L3	-0.8484	0.89925	Q9Y2J2-4_S478sT487t_2_2_478_487	Q9Y2J2-4	Q9Y2J2|Q9Y2J2-4|Q9Y2J2-2|Q9Y2J2-3	5	10.86	4.19	1.142	1746	159.943	S478s T487t	476	(K)	GIsQTNLITTVtPEKK	(A)	GIS(0.99)QT(0.0)NLIT(0.0)T(0.0)VT(0.99)PEKK	4	HUMAN	Isoform 4 of Band 4.1-like protein 3
EPB41L5	0.709659	0.991171	-0.125388	0.01735	2.99803	0.317578	-0.125388	0.01735	0.501415	0.929485	-0.755521	0.0936783	-0.22798	-0.022795	0.15538	-0.12068	EPB41L5	EPB41L5	EPB41L5	-0.48532	-0.0005	Q9HCM4_S517s _1_1_517_517	Q9HCM4	Q9HCM4|Q9HCM4-3|Q9HCM4-4	12	17.31	11.43	5.635	1764.99	79.9647	S517s	509	(K)	LKQLEMENsPLLSPR	(S)	LKQLEMENS(0.99)PLLS(0.0)PR	2	HUMAN	Band 4.1-like protein 5
EPB41L5_1	0.425205	0.900888	-0.334427	-0.201295	7.81785	3.88889	-0.334427	-0.201295	0.165278	0.408423	-1.78911	-0.913292	-0.15502	-0.513835	0.07459	-0.47718	EPB41L5	EPB41L5_1	EPB41L5_1	-0.4275	-0.15244	Q9HCM4_S517s _1_1_517_517	Q9HCM4	Q9HCM4|Q9HCM4-3|Q9HCM4-4	11	14.89	6.81	7.586	1523.78	79.9677	S517s	511	(K)	QLEMENsPLLSPR	(S)	QLEMENS(0.99)PLLS(0.0)PR	3	HUMAN	Band 4.1-like protein 5
EPB41L5_2	0.853767	0.892157	-0.0625575	-0.180985	1.46807	4.50812	-0.0625575	-0.180985	0.713169	0.354151	-0.401608	-1.03524	-0.0322	-0.092915	-0.11687	-0.2451	EPB41L5	EPB41L5_2	EPB41L5_2	-0.11322	0.05795	Q9HCM4_S550s_1_1_550_550	Q9HCM4	Q9HCM4|Q9HCM4-3|Q9HCM4-4	4	14.4	4.04	99	1721.88	95.9661	S550s M556m	543	(K)	CLNNVIEsPGLNVmR	(V)	CLNNVIES(1.0)PGLNVM(1.0)R	4	HUMAN	Band 4.1-like protein 5
EPC2	0.501595	0.912795	0.243588	0.1394	6.27281	3.07892	0.243588	0.1394	0.235895	0.492162	1.45436	0.748676	0.13397	0.353205	-0.00384	0.28264	EPC2	EPC2	EPC2	-0.06009	-0.02367	Q52LR7_S538s _1_1_538_538	Q52LR7	Q52LR7	7	19.75	13.55	2.478	1772.81	79.968	S538s	532	(R)	LLNLQDsDSEECTSR	(K)	LLNLQDS(0.99)DS(0.0)EECT(0.0)S(0.0)R	1	HUMAN	Enhancer of polycomb homolog 2
EPHA2	0.999639	0.870016	-0.0008125	0.23313	0.00984319	5.22656	-0.0008125	0.23313	0.997736	0.300154	-0.00306917	1.17383	0.36308	-0.364705	0.43214	0.03412	EPHA2	EPHA2	EPHA2	-0.26695	-0.46226	P29317_S897s _1_1_897_897	P29317	P29317	9	12.63	3.44	1.572	1808.98	79.9699	S897s	891	(R)	VSIRLPsTSGSEGVPFR	(T)	VS(0.0)IRLPS(0.99)T(0.0)S(0.0)GS(0.0)EGVPFR	4	HUMAN	Ephrin type-A receptor 2
EPHA2_1	0.403155	0.796132	0.301073	0.325735	8.43715	9.01842	0.301073	0.325735	0.143313	0.12536	1.92722	1.88993	0.33762	0.264525	0.35183	0.29964	EPHA2	EPHA2_1	EPHA2_1	-0.16422	-0.11812	P29317_S899sS901s_2_1_897_901	P29317	P29317	12	16.97	7.92	0.25	1801	159.932	S899s S901s	891	(R)	VSIRLPSTsGsEGVPFR	(T)	VS(0.0)IRLPS(0.33)T(0.33)S(0.33)GS(0.99)EGVPFR	7	HUMAN	Ephrin type-A receptor 2
EPN1	0.839459	0.99548	-0.0713175	0.00708	1.62225	0.123113	-0.0713175	0.00708	0.688295	0.97205	-0.439283	0.0370747	-0.1553	0.012665	-0.15938	0.17354	EPN1	EPN1	EPN1	-0.19381	-0.12307	Q9Y6I3-1_S521s _1_1_521_521	Q9Y6I3-1	Q9Y6I3-1|Q9Y6I3-3	7	22.69	8.6	2.56	3342.7	79.9704	S521s	498	(R)	TALPTSGSSAGELELLAGEVPARsPGAFDMSGVR	(G)	T(0.0)ALPT(0.0)S(0.0)GS(0.0)S(0.0)AGELELLAGEVPARS(0.99)PGAFDMS(0.0)GVR	2	HUMAN	Isoform 2 of Epsin-1
EPN2	0.289828	0.912795	-0.454398	-0.130445	11.8811	3.04968	-0.454398	-0.130445	0.0648467	0.495486	-2.75979	-0.742597	-0.5506	-0.358195	-0.20312	-0.05777	EPN2	EPN2	EPN2	-0.56606	-0.3966	O95208-2_S192sS195s_2_2_192_195	O95208-2	O95208-2|I3L2B2|O95208-3	13	14.95	7.08	1.95	1441.67	159.93	S192s S195s	189	(K)	AGGsPAsYHGSTSPR	(V)	AGGS(0.99)PAS(0.99)Y(0.0)HGS(0.0)T(0.0)S(0.0)PR	3	HUMAN	Isoform 2 of Epsin-2
EPN2_1	0.327342	0.899381	-0.386773	0.21497	10.4922	4.41622	-0.386773	0.21497	0.0892857	0.361725	-2.40877	1.01731	-0.3135	-0.460045	0.46078	-0.03084	EPN2	EPN2_1	EPN2_1	-0.97216	-0.4952	O95208-2_S192sS195sS201s_3_2_192_201	O95208-2	O95208-2|I3L2B2|O95208-3	5	11.29	6.06	0	1431.66	239.9	S192s S195s S201s	189	(K)	AGGsPAsYHGSTsPR	(V)	AGGS(0.99)PAS(0.99)Y(0.0)HGS(0.33)T(0.33)S(0.33)PR	4	HUMAN	Isoform 2 of Epsin-2
EPRS	0.316083	0.796132	0.392983	0.29109	10.9539	7.68227	0.392983	0.29109	0.0802805	0.170519	2.52288	1.63728	0.36263	0.423335	0.38213	0.20005	EPRS	EPRS	EPRS	-0.2174	0.2027	P07814_S880s _1_1_880_880	P07814	P07814	8	12.81	2.6	1.143	3387.63	79.9784	S880s	871	(K)	EYIPGQPPLsQSSDSSPTRNSEPAGLETPEAK	(V)	EY(0.0)IPGQPPLS(0.99)QS(0.0)S(0.0)DS(0.0)S(0.0)PT(0.0)RNS(0.0)EPAGLET(0.0)PEAK	4	HUMAN	Bifunctional glutamate/proline--tRNA ligase
EPS15L1	0.504974	0.868602	0.276062	0.229175	6.14115	5.26912	0.276062	0.229175	0.243156	0.297227	1.4263	1.18197	0.07714	0.474985	0.0497	0.40865	EPS15L1	EPS15L1	EPS15L1	-0.17045	-0.0279	Q9UBC2-2_S229s _1_1_229_229	Q9UBC2-2	Q9UBC2-2|M0R165|Q9UBC2-3|Q9UBC2-4|M0R2S2	6	16.59	7.62	2	2155.25	79.9613	S229s	217	(K)	TVFPGAVPVLPAsPPPKDSLR	(S)	T(0.0)VFPGAVPVLPAS(0.99)PPPKDS(0.0)LR	2	HUMAN	Isoform 2 of Epidermal growth factor receptor substrate 15-like 1
EPS15L1_1	0.966728	0.946446	-0.0182775	0.09918	0.391135	2.24927	-0.0182775	0.09918	0.913874	0.595762	-0.116877	0.571312	-0.05679	0.020235	0.05013	0.14823	EPS15L1	EPS15L1_1	EPS15L1_1	-0.30481	-0.22223	Q9UBC2-2_S255s _1_1_255_255	Q9UBC2-2	Q9UBC2-2|M0R165|Q9UBC2-3|Q9UBC2-4|M0R2S2	5	15.2	8.54	1.126	1933.98	79.9744	S255s	238	(R)	STPSHGSVSSLNSTGSLsPK	(H)	S(0.0)T(0.0)PS(0.0)HGS(0.0)VS(0.0)S(0.0)LNS(0.0)T(0.0)GS(0.0)LS(0.99)PK	3	HUMAN	Isoform 2 of Epidermal growth factor receptor substrate 15-like 1
EPS15L1_2	0.660548	0.673258	-0.206622	-0.57406	3.66463	15.9458	-0.206622	-0.57406	0.430068	0.0254342	-0.900585	-3.3235	-0.49647	0.083225	-0.60867	-0.53945	EPS15L1	EPS15L1_2	EPS15L1_2	-0.04243	0.52843	Q9UBC2-2_S241sS255s_2_2_241_255	Q9UBC2-2	Q9UBC2-2|M0R165|Q9UBC2-3|Q9UBC2-4|M0R2S2	9	17.65	8	1.26	1929.95	159.946	S241s S255s	238	(R)	STPsHGSVSSLNSTGSLsPK	(H)	S(0.0)T(0.0)PS(0.99)HGS(0.0)VS(0.0)S(0.0)LNS(0.0)T(0.0)GS(0.0)LS(0.99)PK	4	HUMAN	Isoform 2 of Epidermal growth factor receptor substrate 15-like 1
EPS8	0.599286	0.912795	0.183273	0.155455	4.46119	3.02158	0.183273	0.155455	0.357998	0.498703	1.07058	0.736742	0.30852	0.058025	0.4002	-0.08929	EPS8	EPS8	EPS8	-0.28957	0.067	Q12929_S661sS662s_2_1_659_662	Q12929	Q12929|Q12929-2	10	17.19	8.11	0	1386.66	142.908	Q657q S661s S662s	657	(R)	qNSSssDSGGSIVR	(D)	Q(1.0)NS(0.33)S(0.33)S(0.33)S(0.99)DS(0.0)GGS(0.0)IVR	5	HUMAN	Epidermal growth factor receptor kinase substrate 8
ERBB2IP	0.386208	0.736156	0.358482	0.62845	8.85138	12.7079	0.358482	0.62845	0.130275	0.0536056	2.02121	2.61852	0.21021	0.506755	0.96337	0.29353	ERBB2IP	ERBB2IP	ERBB2IP	-0.95105	0.11912	Q96RT1-8_S1079sT1083tS1085s_3_1_1078_1085	Q96RT1-8	Q96RT1-9|Q96RT1-3|Q96RT1-5|Q96RT1-4|Q96RT1-6|Q96RT1-7|Q96RT1-8|Q96RT1-2	5	15.31	5.81	0	2005.99	239.898	S1079s T1083t S1085s	1077	(R)	QSsVSStAsVNLGDPGSTRR	(A)	QS(0.25)S(0.25)VS(0.0)S(0.25)T(0.25)AS(0.99)VNLGDPGS(0.0)T(0.0)RR	10	HUMAN	Isoform 8 of Protein LAP2
ERCC5	0.756203	0.936663	-0.104538	-0.111045	2.51578	2.58093	-0.104538	-0.111045	0.560302	0.551959	-0.647929	-0.643517	-0.18262	-0.026455	-0.14212	-0.07997	ERCC5	ERCC5	ERCC5	-0.23839	-0.04072	P28715_S384s _1_1_384_384	P28715	P28715	4	20.06	10.49	2.487	1389.71	79.9648	S384s	373	(R)	NAPAAVDEGSIsPR	(T)	NAPAAVDEGS(0.0)IS(0.99)PR	1	HUMAN	DNA repair protein complementing XP-G cells
ERCC5_1	0.193687	0.641769	-0.724067	-0.67127	17.8301	17.6785	-0.724067	-0.67127	0.0164812	0.0170668	-4.60563	-3.73572	-0.67667	-0.771465	-0.77617	-0.56637	ERCC5	ERCC5_1	ERCC5_1	-0.09839	-0.29933	P28715_S382sS384s_2_2_382_384	P28715	P28715	6	17.59	12.55	99	1389.71	159.931	S382s S384s	373	(R)	NAPAAVDEGsIsPR	(T)	NAPAAVDEGS(1.0)IS(1.0)PR	4	HUMAN	DNA repair protein complementing XP-G cells
ERCC6L	0.98976	0.912795	-0.0058225	-0.15373	0.120252	3.41249	-0.0058225	-0.15373	0.972691	0.455775	-0.0369611	-0.817306	-0.05621	0.044565	-0.30656	-0.0009	ERCC6L	ERCC6L	ERCC6L	0.05246	-0.04876	Q2NKX8_S820s _1_1_820_820	Q2NKX8	Q2NKX8|B5MDQ0	6	14.55	8.12	9.06	1952.88	79.9652	S820s	817	(K)	GFGsVEELCTNSSLGMEK	(S)	GFGS(0.99)VEELCT(0.0)NS(0.0)S(0.0)LGMEK	1	HUMAN	DNA excision repair protein ERCC-6-like
ERCC6L_1	0.483189	0.908175	1.29607	-0.179545	6.59535	3.67332	1.29607	-0.179545	0.219011	0.429208	1.56977	-0.870126	2.6046	-0.012455	-0.40786	0.04877	ERCC6L	ERCC6L_1	ERCC6L_1	2.81457	-0.15546	Q2NKX8_S1069s _1_1_1069_1069	Q2NKX8	Q2NKX8|B5MDQ0	2	12.58	6.09	99	855.432	79.9677	S1069s	1066	(K)	NDIsPPGR	(F)	NDIS(1.0)PPGR	3	HUMAN	DNA excision repair protein ERCC-6-like
ERCC6L_2	0.262652	0.900888	-0.578052	0.320985	12.6565	3.88998	-0.578052	0.320985	0.0542433	0.408321	-2.96659	0.937872	-0.37544	-0.780665	0.85616	-0.21419	ERCC6L	ERCC6L_2	ERCC6L_2	-1.42948	-0.6607	Q2NKX8_S1069s _1_1_1069_1069	Q2NKX8	Q2NKX8|B5MDQ0	2	11.74	3.22	2.25	2195.12	79.964	S1069s	1066	(K)	NDIsPPGRFFSSQIPSSVNK	(S)	NDIS(0.99)PPGRFFS(0.0)S(0.0)QIPS(0.0)S(0.0)VNK	4	HUMAN	DNA excision repair protein ERCC-6-like
ERCC6L2	0.208167	0.949483	0.733662	0.098895	16.7329	2.18457	0.733662	0.098895	0.0212182	0.604705	4.21427	0.556991	0.59721	0.870115	0.00972	0.18807	ERCC6L2	ERCC6L2	ERCC6L2	0.3896	0.57538	Q5T890_S988sS991sS994s_3_2_987_994	Q5T890	Q5T890	9	17.73	7.65	0	1933.93	239.91	S988s S991s S994s	985	(R)	KGTsDIsDEsDDIEISSK	(S)	KGT(0.50)S(0.50)DIS(0.99)DES(0.99)DDIEIS(0.0)S(0.0)K	3	HUMAN	DNA excision repair protein ERCC-6-like 2
ESF1	0.219142	0.796132	0.581647	0.28144	15.0931	7.53369	0.581647	0.28144	0.0309523	0.176454	3.67642	1.60934	0.52537	0.637925	0.21673	0.34615	ESF1	ESF1	ESF1	0.11074	0.19755	Q9H501_S153s _1_1_153_153	Q9H501	Q9H501	4	12.32	5.46	2.815	1148.63	79.9633	S153s	146	(K)	FKIDSNIsPK	(K)	FKIDS(0.0)NIS(0.99)PK	1	HUMAN	ESF1 homolog
ESF1_1	0.50428	0.859268	0.277817	0.23749	6.19131	5.70912	0.277817	0.23749	0.240364	0.268589	1.43698	1.26572	0.47612	0.079515	0.38804	0.08694	ESF1	ESF1_1	ESF1_1	-0.10982	-0.10166	Q9H501_S657sS663s_2_2_657_663	Q9H501	Q9H501	4	16.82	6.73	6.045	3265.53	159.928	S657s S663s	649	(K)	QKALAEEAsEEELPsDVDLNDPYFAEEVK	(Q)	QKALAEEAS(0.99)EEELPS(0.99)DVDLNDPY(0.0)FAEEVK	7	HUMAN	ESF1 homolog
ETV6	0.15642	0.796132	-0.937388	-0.31801	20.9433	8.63568	-0.937388	-0.31801	0.00804767	0.136909	-5.87822	-1.81722	-0.87153	-1.00324	-0.38399	-0.25203	ETV6	ETV6	ETV6	-0.68543	-0.84546	P41212_T18tS22s_2_1_16_22	P41212	P41212	4	14.59	3.48	0.359	2678.38	159.93	T18t S22s	15	(R)	ISYtPPEsPVPSYASSTPLHVPVPR	(A)	IS(0.33)Y(0.33)T(0.33)PPES(0.99)PVPS(0.0)Y(0.0)AS(0.0)S(0.0)T(0.0)PLHVPVPR	4	HUMAN	Transcription factor ETV6
ETV6_1	0.219142	0.912795	-0.619772	0.145205	15.2739	3.29992	-0.619772	0.145205	0.0296903	0.467744	-3.73315	0.79429	-0.51691	-0.722635	0.0206	0.26981	ETV6	ETV6_1	ETV6_1	-0.73539	-1.08668	P41212_S16sS22sT31t_3_1_16_31	P41212	P41212	2	15.1	3.56	0	2688.39	239.895	S16s S22s T31t	15	(R)	IsYTPPEsPVPSYASStPLHVPVPR	(A)	IS(0.20)Y(0.0)T(0.20)PPES(0.99)PVPS(0.0)Y(0.0)AS(0.20)S(0.20)T(0.20)PLHVPVPR	5	HUMAN	Transcription factor ETV6
EVI5	0.292002	0.912795	-0.443107	-0.16972	11.771	3.3836	-0.443107	-0.16972	0.0665118	0.458818	-2.73108	-0.811411	-0.5265	-0.359715	-0.40808	0.06864	EVI5	EVI5	EVI5	-0.30549	-0.52259	O60447_S776sS778s_2_2_776_778	O60447	O60447	10	20.75	11.67	1.204	2675.19	159.934	S776s S778s	763	(K)	SGSMSLDPAVADGsEsETEDSVLETR	(E)	S(0.0)GS(0.0)MS(0.0)LDPAVADGS(0.99)ES(0.99)ET(0.0)EDS(0.0)VLET(0.0)R	1	HUMAN	Ecotropic viral integration site 5 protein homolog
EVL	0.668895	0.988641	0.142888	-0.028625	3.50734	0.546769	0.142888	-0.028625	0.44593	0.881705	0.866652	-0.157668	0.04557	0.240205	0.08839	-0.14564	EVL	EVL	EVL	-0.217	0.26596	Q9UI08-2_S333s _1_1_333_333	Q9UI08-2	Q9UI08-2|B7Z3I5	19	18.76	9.55	1.337	1520.84	79.9658	S333s	331	(R)	SNsVEKPVSSILSR	(T)	S(0.0)NS(0.99)VEKPVS(0.0)S(0.0)ILS(0.0)R	1	HUMAN	Isoform 1 of Ena/VASP-like protein
EXO1	0.425205	0.912795	0.737357	-0.351235	7.81711	3.35092	0.737357	-0.351235	0.165306	0.462283	1.83153	-0.83873	0.12427	1.35044	-0.99563	0.29316	EXO1	EXO1	EXO1	0.922	0.96305	Q9UQ84_S610s _1_1_610_610	Q9UQ84	Q9UQ84|Q9UQ84-4	2	12.19	7.71	2.157	1572.68	79.9665	S610s	607	(R)	SCFsWSGGLGDFSR	(T)	S(0.0)CFS(0.99)WS(0.0)GGLGDFS(0.0)R	1	HUMAN	Exonuclease 1
EXOC8	0.650789	0.94335	0.150737	0.10669	3.77781	2.37161	0.150737	0.10669	0.419004	0.579214	0.92491	0.598172	0.06328	0.238195	0.01129	0.20209	EXOC8	EXOC8	EXOC8	-0.1459	-0.05813	Q8IYI6_S19s _1_1_19_19	Q8IYI6	Q8IYI6	2	9.43	3.03	99	1099.55	79.9655	S19s	16	(R)	QLEsGGFEAR	(L)	QLES(1.0)GGFEAR	1	HUMAN	Exocyst complex component 8
EXOSC7	0.437344	0.936663	-0.378057	-0.200705	7.52309	2.60792	-0.378057	-0.200705	0.176885	0.548539	-1.72427	-0.657211	-0.11227	-0.643845	0.27466	-0.67607	EXOSC7	EXOSC7	EXOSC7	-0.56557	-0.06177	Q15024_S177s _1_1_177_177	Q15024	Q15024	10	18.31	5.35	9.638	2607.2	79.9619	S177s	170	(R)	VLEDEEGsKDIELSDDPYDCIR	(L)	VLEDEEGS(0.99)KDIELS(0.0)DDPY(0.0)DCIR	1	HUMAN	Exosome complex component RRP42
EZH2	0.931527	0.934867	-0.0324325	0.120425	0.700846	2.68961	-0.0324325	0.120425	0.850972	0.538319	-0.203456	0.666775	0.033	-0.097865	0.23145	0.0094	EZH2	EZH2	EZH2	-0.39634	-0.20151	Q15910-2_T492t _1_1_492_492	Q15910-2	Q15910-2|Q15910-4|Q15910-3|Q15910-5	6	21.13	10.12	19.18	2110.11	79.9603	T492t	476	(R)	VKESSIIAPAPAEDVDtPPR	(K)	VKES(0.0)S(0.0)IIAPAPAEDVDT(0.99)PPR	1	HUMAN	Isoform 2 of Histone-lysine N-methyltransferase EZH2
FAM110B	0.233446	0.970794	0.542423	-0.06523	14.2657	1.41091	0.542423	-0.06523	0.0374479	0.722619	3.42434	-0.378546	0.60026	0.484585	-0.0401	-0.09036	FAM110B	FAM110B	FAM110B	0.44247	0.48072	Q8TC76_S301s _1_1_301_301	Q8TC76	Q8TC76	5	14.72	10.28	8.728	1259.66	79.968	S301s	299	(R)	ANsDIISLNFR	(S)	ANS(0.99)DIIS(0.0)LNFR	1	HUMAN	Protein FAM110B
FAM117A	0.25224	0.685775	0.504533	0.592	13.2813	15.5855	0.504533	0.592	0.0469751	0.0276346	3.13951	3.2411	0.57867	0.430395	0.71568	0.46832	FAM117A	FAM117A	FAM117A	-0.3349	-0.13216	Q9C073_S29sS36s_2_2_29_36	Q9C073	Q9C073	3	12.67	5.56	99	1159.56	159.934	S29s S36s	27	(R)	GCsPPAPAGsPR	(A)	GCS(1.0)PPAPAGS(1.0)PR	4	HUMAN	Protein FAM117A
FAM117B	0.923517	0.891365	0.0494025	0.18095	0.780456	4.56479	0.0494025	0.18095	0.835515	0.34956	0.225004	1.04627	0.31593	-0.217125	0.14219	0.21971	FAM117B	FAM117B	FAM117B	-0.02582	-0.53107	Q6P1L5_S10s _1_1_10_10	Q6P1L5	Q6P1L5|Q6P1L5-2	11	20.25	14.88	2.778	2005.99	79.9592	S10s	8	(R)	NGsPTPAGSLGGGAVATAGGPGSR	(L)	NGS(0.99)PT(0.0)PAGS(0.0)LGGGAVAT(0.0)AGGPGS(0.0)R	1	HUMAN	Protein FAM117B
FAM122A	0.317228	0.809422	-1.12231	0.35506	10.8689	7.1592	-1.12231	0.35506	0.0818669	0.192344	-2.59005	1.53896	-0.45499	-1.78963	0.66279	0.04733	FAM122A	FAM122A	FAM122A	-1.31567	-2.09973	Q96E09_S143sS147s_2_2_143_147	Q96E09	Q96E09	8	15.3	4.45	1.538	1672.93	159.933	S143s S147s	136	(K)	RIDFIPVsPAPsPTR	(G)	RIDFIPVS(0.99)PAPS(0.99)PT(0.0)R	5	HUMAN	Protein FAM122A
FAM122B	0.586902	0.847579	-0.392203	0.24499	4.65768	6.3921	-0.392203	0.24499	0.342163	0.229504	-1.12724	1.39474	0.12318	-0.907585	0.31759	0.17239	FAM122B	FAM122B	FAM122B	-0.39034	-1.17421	Q7Z309-3_S156sS160s_2_2_156_160	Q7Z309-3	Q7Z309-2|Q7Z309-3|Q7Z309-5|Q7Z309-4	9	13.46	4.54	5.498	1741.89	175.93	M146m S156s S160s	146	(K)	mFVSSSGLPPsPVPsPR	(R)	M(1.0)FVS(0.0)S(0.0)S(0.0)GLPPS(0.99)PVPS(0.99)PR	5	HUMAN	Isoform 3 of Protein FAM122B
FAM129B	0.386205	0.942841	-0.535547	-0.130395	8.85608	2.40728	-0.535547	-0.130395	0.130134	0.574476	-2.03976	-0.605953	-0.17618	-0.894915	0.12851	-0.3893	FAM129B	FAM129B	FAM129B	-0.50028	-0.59985	Q96TA1_S665s _1_1_665_665	Q96TA1	Q96TA1|Q96TA1-2	8	20	11.71	10.971	3026.67	79.9679	S665s	655	(R)	GLLAQGLRPEsPPPAGPLLNGAPAGESPQPK	(A)	GLLAQGLRPES(0.99)PPPAGPLLNGAPAGES(0.0)PQPK	1	HUMAN	Niban-like protein 1
FAM129B_1	0.345813	0.828942	-0.451813	-0.307185	9.88346	6.63877	-0.451813	-0.307185	0.10272	0.216832	-2.26189	-1.44116	-0.23569	-0.667935	-0.05511	-0.55926	FAM129B	FAM129B_1	FAM129B_1	-0.37847	-0.2029	Q96TA1_S641sS646s_2_1_641_651	Q96TA1	Q96TA1|Q96TA1-2	3	21.66	8.43	1.044	3571.77	159.94	S641s S646s	621	(K)	QVVSVVQDEEVGLPFEASPEsPPPAsPDGVTEIR	(G)	QVVS(0.0)VVQDEEVGLPFEAS(0.0)PES(0.99)PPPAS(0.50)PDGVT(0.50)EIR	3	HUMAN	Niban-like protein 1
FAM129B_2	0.980507	0.930466	0.0171775	0.131295	0.214858	2.7476	0.0171775	0.131295	0.951731	0.531178	0.0654995	0.679112	0.37592	-0.341565	0.30834	-0.04575	FAM129B	FAM129B_2	FAM129B_2	-0.1317	-0.43699	Q96TA1_S665sS681s_2_2_665_681	Q96TA1	Q96TA1|Q96TA1-2	11	20	8.1	99	3026.67	159.926	S665s S681s	655	(R)	GLLAQGLRPEsPPPAGPLLNGAPAGEsPQPK	(A)	GLLAQGLRPES(1.0)PPPAGPLLNGAPAGES(1.0)PQPK	4	HUMAN	Niban-like protein 1
FAM134A	0.995481	0.872647	-0.0037625	-0.19719	0.0691571	5.06202	-0.0037625	-0.19719	0.984202	0.311744	-0.021377	-1.14231	0.13971	-0.147235	-0.22968	-0.1647	FAM134A	FAM134A	FAM134A	0.1613	-0.08895	Q8NC44_S385s _1_1_385_385	Q8NC44	Q8NC44	17	18.74	8.35	14.722	2285.14	79.9689	S385s	381	(R)	QALDsEEEEEDVAAKETLLR	(L)	QALDS(0.99)EEEEEDVAAKET(0.0)LLR	1	HUMAN	Protein FAM134A
FAM134A_1	0.907807	0.974827	-0.0480075	-0.058265	0.919805	1.21865	-0.0480075	-0.058265	0.809132	0.755327	-0.262105	-0.331728	0.11965	-0.215665	0.01422	-0.13075	FAM134A	FAM134A_1	FAM134A_1	-0.09246	-0.17915	Q8NC44_T279tS281sS283s_3_3_279_283	Q8NC44	Q8NC44	6	19.76	7.83	3.518	3277.62	239.898	T279t S281s S283s	267	(K)	NAPPGGDEPLAEtEsEsEAELAGFSPVVDVKK	(T)	NAPPGGDEPLAET(0.99)ES(0.99)ES(0.99)EAELAGFS(0.0)PVVDVKK	5	HUMAN	Protein FAM134A
FAM134C	0.596981	0.978662	-0.306422	-0.049395	4.51431	0.941026	-0.306422	-0.049395	0.353646	0.805188	-1.08713	-0.261955	0.09196	-0.704805	0.10573	-0.20452	FAM134C	FAM134C	FAM134C	-0.21165	-0.59451	Q86VR2_S320s _1_1_320_320	Q86VR2	Q86VR2|K7EQI9	2	16.44	5.79	1.231	2574.12	79.9457	S320s	305	(R)	GQTPLTEGSEDLDGHsDPEESFAR	(D)	GQT(0.0)PLT(0.0)EGS(0.0)EDLDGHS(0.99)DPEES(0.0)FAR	2	HUMAN	Protein FAM134C
FAM134C_1	0.56052	0.859268	-0.186273	-0.23181	5.08419	5.71126	-0.186273	-0.23181	0.310157	0.268456	-1.20239	-1.26612	-0.19847	-0.174075	-0.35802	-0.1056	FAM134C	FAM134C_1	FAM134C_1	-0.05382	-0.13703	Q86VR2_S258sS260s_2_2_258_260	Q86VR2	Q86VR2|K7EQI9	12	21.74	8.81	17.067	2908.24	159.934	S258s S260s	253	(R)	AMDNHsDsEEELAAFCPQLDDSTVAR	(E)	AMDNHS(0.99)DS(0.99)EEELAAFCPQLDDS(0.0)T(0.0)VAR	4	HUMAN	Protein FAM134C
FAM134C_2	0.193687	0.951122	0.749228	0.108865	17.8174	2.00388	0.749228	0.108865	0.0165295	0.630394	4.60095	0.516557	0.6625	0.835955	-0.13501	0.35274	FAM134C	FAM134C_2	FAM134C_2	0.59962	0.38898	Q86VR2_T283tS285sS288s_3_3_283_288	Q86VR2	Q86VR2|K7EQI9	2	16.63	7.07	11.938	2874.28	239.889	T283t S285s S288s	279	(R)	ELAItDsEHsDAEVSCTDNGTFNLSR	(G)	ELAIT(0.99)DS(0.99)EHS(0.99)DAEVS(0.0)CT(0.0)DNGT(0.0)FNLS(0.0)R	7	HUMAN	Protein FAM134C
FAM134C_3	0.348581	0.967426	0.350822	-0.072355	9.82679	1.51567	0.350822	-0.072355	0.104069	0.705396	2.24842	-0.403595	0.38491	0.316735	-0.17439	0.02968	FAM134C	FAM134C_3	FAM134C_3	0.36141	0.21167	Q86VR2_T310tS313sS320s_3_3_310_320	Q86VR2	Q86VR2|K7EQI9	6	14.93	6.82	1.583	2584.13	239.893	T310t S313s S320s	305	(R)	GQTPLtEGsEDLDGHsDPEESFAR	(D)	GQT(0.0)PLT(0.99)EGS(0.99)EDLDGHS(0.99)DPEES(0.0)FAR	8	HUMAN	Protein FAM134C
FAM171A1	0.857993	0.912795	-0.0679025	-0.159905	1.4325	3.59575	-0.0679025	-0.159905	0.719036	0.436943	-0.392827	-0.854488	-0.19968	0.063875	-0.30796	-0.01185	FAM171A1	FAM171A1	FAM171A1	-0.08961	-0.01851	Q5VUB5_S358s _1_1_358_358	Q5VUB5	Q5VUB5	9	11.03	5.44	1.242	1735.84	79.962	S358s	354	(R)	DQSTsMSHINLLFSR	(R)	DQS(0.0)T(0.0)S(0.99)MS(0.0)HINLLFS(0.0)R	1	HUMAN	Protein FAM171A1
FAM171A1_1	0.219142	0.91957	-0.817207	-0.13242	15.239	2.87167	-0.817207	-0.13242	0.0299292	0.516218	-3.72218	-0.705339	-0.55071	-1.0837	0.01866	-0.2835	FAM171A1	FAM171A1_1	FAM171A1_1	-0.76725	-0.89444	Q5VUB5_S711s _1_1_711_711	Q5VUB5	Q5VUB5|A8MVW0	5	12.58	4.76	99	1056.56	79.9683	S711s	707	(R)	AWFVsLDGR	(S)	AWFVS(1.0)LDGR	4	HUMAN	Protein FAM171A1
FAM175A	0.642163	0.980825	0.159527	-0.04792	3.90226	0.822685	0.159527	-0.04792	0.407168	0.82743	0.951578	-0.231344	0.04921	0.269845	-0.27909	0.18325	FAM175A	FAM175A	FAM175A	0.13041	-0.00765	Q6UWZ7_S406s _1_1_406_406	Q6UWZ7	D6REL5|Q6UWZ7	4	8.35	3.13	1.108	1524.73	79.9638	S406s	397	(K)	MKGFGEYSRsPTF	(-)	MKGFGEY(0.0)S(0.0)RS(0.99)PT(0.0)F	1	HUMAN	BRCA1-A complex subunit Abraxas
FAM175A_1	0.712898	0.983072	0.119082	-0.034655	2.96735	0.686425	0.119082	-0.034655	0.50497	0.853803	0.748753	-0.195384	0.05632	0.181845	-0.12236	0.05305	FAM175A	FAM175A_1	FAM175A_1	-0.01921	0.02855	Q6UWZ7_S406s _1_1_406_406	Q6UWZ7	Q6UWZ7|D6REL5	11	15.31	9.79	2.17	1257.58	79.9686	S406s	399	(K)	GFGEYSRsPTF	(-)	GFGEY(0.0)S(0.0)RS(0.99)PT(0.0)F	2	HUMAN	BRCA1-A complex subunit Abraxas
FAM186A	0.460721	0.867974	4.61946	2.65028	7.06326	5.31975	4.61946	2.65028	0.196641	0.293782	1.67749	1.52615	9.05131	0.187605	0.54849	4.75207	FAM186A	FAM186A	FAM186A	8.30494	-4.65871	A6NE01_S333sY341y_2_2_333_341	A6NE01	A6NE01|F5GYN0	2	11.33	0.87	99	1299.81	159.925	S333s Y341y	333	(R)	sKIVIEQLyAK	(L)	S(1.0)KIVIEQLY(1.0)AK	1	HUMAN	Protein FAM186A
FAM193A	0.658148	0.991171	-0.157477	-0.020025	3.68521	0.398143	-0.157477	-0.020025	0.428035	0.912401	-0.905013	-0.116487	-0.02134	-0.293615	-0.02823	-0.01182	FAM193A	FAM193A	FAM193A	-0.191	-0.37603	P78312_S293s _1_1_293_293	P78312	P78312|P78312-2|P78312-6|P78312-4|D6RFZ4|P78312-3	8	15.51	3.37	2.585	2617.24	79.9573	S293s	280	(R)	LILTDSGSAPTFCsDDEDVAPLSAK	(F)	LILT(0.0)DS(0.0)GS(0.0)APT(0.0)FCS(0.99)DDEDVAPLS(0.0)AK	1	HUMAN	Protein FAM193A
FAM195B	0.193687	0.641769	0.738583	0.76792	18.1597	18.4271	0.738583	0.76792	0.0152768	0.0143644	4.72857	3.92271	0.77481	0.702355	0.95533	0.58051	FAM195B	FAM195B	FAM195B	-0.3784	0.02762	I3L317_S18sS21s_2_1_16_21	I3L317	I3L4Q0|I3L317|C9JLW8|I3L2L5|I3L3A7	4	20.85	10.86	0	2524.25	159.93	S18s S21s	16	(R)	TSsPRsPPSSSEIFTPAHEENVR	(F)	T(0.33)S(0.33)S(0.33)PRS(0.99)PPS(0.0)S(0.0)S(0.0)EIFT(0.0)PAHEENVR	2	HUMAN	Protein FAM195B
FAM208A	0.214884	0.876308	-0.614387	-0.20154	16.0027	4.91579	-0.614387	-0.20154	0.0251035	0.322419	-3.96815	-1.11419	-0.62265	-0.606125	-0.08873	-0.31435	FAM208A	FAM208A	FAM208A	-0.7318	-0.38601	Q9UK61_S927s _1_1_927_927	Q9UK61	Q9UK61|Q9UK61-3|Q9UK61-2	5	16.33	6.64	2.666	1866.01	79.9758	S927s	917	(K)	LIPITGGNARsPEDQLGK	(H)	LIPIT(0.0)GGNARS(0.99)PEDQLGK	1	HUMAN	Protein FAM208A
FAM208A_1	0.257474	0.796132	-0.797283	-0.34204	12.9589	7.71048	-0.797283	-0.34204	0.0505953	0.169415	-3.0858	-1.64259	-0.44621	-1.14836	-0.10697	-0.57711	FAM208A	FAM208A_1	FAM208A_1	-0.53713	-0.66548	Q9UK61_S1103sS1107s_2_1_1103_1113	Q9UK61	Q9UK61	2	13.49	3.52	1.041	2290.18	159.938	S1103s S1107s	1096	(K)	GGNLPPVsPNDsGAKIASNPLER	(H)	GGNLPPVS(0.99)PNDS(0.50)GAKIAS(0.50)NPLER	6	HUMAN	Protein FAM208A
FAM219A	0.761531	0.852434	0.115862	0.26456	2.44722	6.06632	0.115862	0.26456	0.569217	0.247382	0.632398	1.33331	0.28368	-0.051955	0.46284	0.06628	FAM219A	FAM219A	FAM219A	-0.37705	-0.21479	Q8IW50_T113tS115s_2_2_113_115	Q8IW50	Q8IW50|Q8IW50-4|Q8IW50-6|Q8IW50-5|Q5T586|Q8IW50-2|Q8IW50-3	9	18.48	9.77	1.161	3218.4	159.919	T113t S115s	95	(K)	GYSSLDQSPDEKPLVALDtDsDDDFDMSR	(Y)	GY(0.0)S(0.0)S(0.0)LDQS(0.0)PDEKPLVALDT(0.99)DS(0.99)DDDFDMS(0.0)R	5	HUMAN	Protein FAM219A
FAM219B	0.9974	0.912795	-0.0021275	0.13963	0.0420058	3.34679	-0.0021275	0.13963	0.990374	0.462722	-0.0130241	0.803891	0.08736	-0.091615	0.08929	0.18997	FAM219B	FAM219B	FAM219B	-0.19982	-0.37582	Q5XKK7_S125sS127s_2_2_125_127	Q5XKK7	Q5XKK7|H3BPC2	6	15.27	6.45	1.189	2822.28	159.929	S125s S127s	108	(K)	GYTALSQSPDENLVSLDsDsDGELGSR	(Y)	GY(0.0)T(0.0)ALS(0.0)QS(0.0)PDENLVS(0.0)LDS(0.99)DS(0.99)DGELGS(0.0)R	2	HUMAN	Protein FAM219B
FAM21A	0.888692	0.991171	0.0916325	0.015625	1.09821	0.305591	0.0916325	0.015625	0.776566	0.932054	0.309482	0.0902537	0.51723	-0.333965	0.05739	-0.02614	FAM21A	FAM21A	FAM21A	0.26196	-0.32612	Q641Q2_S539s _1_1_539_539	Q641Q2	Q641Q2|Q641Q2-2|E7ESD2|Q5SNT6|F8W7U3	7	14.26	5.76	3.555	2181.96	79.9621	S539s	536	(K)	GLFsDEEDSEDLFSSQSASK	(L)	GLFS(0.99)DEEDS(0.0)EDLFS(0.0)S(0.0)QS(0.0)AS(0.0)K	2	HUMAN	WASH complex subunit FAM21A
FAM21C	0.564684	0.994893	-0.207038	0.010635	5.02713	0.19555	-0.207038	0.010635	0.314259	0.955972	-1.19033	0.0584267	-0.3429	-0.071175	0.13054	-0.10927	FAM21C	FAM21C	FAM21C	-0.67133	-0.06646	Q9Y4E1-4_S333s _1_1_333_333	Q9Y4E1-4	Q641Q2|Q641Q2-2|Q9Y4E1-4|Q9Y4E1-2|Q9Y4E1-6|E7ESD2|Q9Y4E1-3|J3KP36|F8W7U3	5	13.13	3.83	1.348	1848.87	79.9692	S333s	330	(R)	RTPsDDEEDNLFAPPK	(L)	RT(0.0)PS(0.99)DDEEDNLFAPPK	6	HUMAN	Isoform 4 of WASH complex subunit FAM21C
FAM53B	0.199186	0.814873	0.772352	0.467955	17.0673	6.91123	0.772352	0.467955	0.0196456	0.203646	4.33073	1.53179	0.62067	0.924035	-0.00765	0.94356	FAM53B	FAM53B	FAM53B	0.43043	-0.04367	Q14153_S118s _1_1_118_118	Q14153	Q14153|Q14153-2	7	12.29	8.36	2.101	1405.57	79.9613	S118s	116	(R)	SLsFSDEMSSCR	(T)	S(0.0)LS(0.99)FS(0.0)DEMS(0.0)S(0.0)CR	1	HUMAN	Protein FAM53B
FAM53B_1	0.193687	0.796132	0.797503	0.525285	17.7195	9.31373	0.797503	0.525285	0.0169065	0.117119	4.56494	1.96931	0.65878	0.936225	0.12513	0.92544	FAM53B	FAM53B_1	FAM53B_1	0.33575	-0.08346	Q14153_S167s _1_1_167_167	Q14153	Q14153|Q14153-2	7	13.39	1.45	2.229	973.505	79.9632	S167s	165	(R)	SSsFSLPSR	(A)	S(0.0)S(0.0)S(0.99)FS(0.0)LPS(0.0)R	2	HUMAN	Protein FAM53B
FAM53C	0.621677	0.888824	0.158743	0.18285	4.17151	4.65586	0.158743	0.18285	0.382692	0.342306	1.00904	1.06395	0.20717	0.110315	0.18395	0.18175	FAM53C	FAM53C	FAM53C	-0.17467	-0.16567	Q9NYF3_S122s _1_1_122_122	Q9NYF3	Q9NYF3	4	15.19	6.11	2.162	1072.6	79.9639	S122s	120	(R)	SLsVPVDLSR	(W)	S(0.0)LS(0.99)VPVDLS(0.0)R	1	HUMAN	Protein FAM53C
FAM53C_1	0.749134	0.951122	0.102527	0.0903	2.57359	1.98113	0.102527	0.0903	0.552893	0.633706	0.660976	0.511417	0.12063	0.084425	0.00931	0.17129	FAM53C	FAM53C_1	FAM53C_1	-0.01008	-0.2143	Q9NYF3_S232sS234s_2_2_232_234	Q9NYF3	Q9NYF3	17	17.43	6.2	1.25	1522.82	159.937	S232s S234s	230	(R)	RFsLsPSLGPQASR	(F)	RFS(0.99)LS(0.99)PS(0.0)LGPQAS(0.0)R	3	HUMAN	Protein FAM53C
FAM53C_2	0.650166	0.959004	0.144272	0.08114	3.80229	1.69684	0.144272	0.08114	0.41665	0.676575	0.930161	0.4462	0.16211	0.126435	-0.03769	0.19997	FAM53C	FAM53C_2	FAM53C_2	0.00191	-0.16777	Q9NYF3_S232sS234s_2_2_232_234	Q9NYF3	Q9NYF3	2	9.05	2.68	2.345	1346.71	159.93	S232s S234s	231	(R)	FsLsPSLGPQASR	(F)	FS(0.99)LS(0.99)PS(0.0)LGPQAS(0.0)R	4	HUMAN	Protein FAM53C
FAM64A	0.424163	0.900888	0.336133	0.168905	7.84671	4.20283	0.336133	0.168905	0.164183	0.379942	1.79548	0.975461	0.51641	0.155855	0.12663	0.21118	FAM64A	FAM64A	FAM64A	0.19189	-0.14956	I3L156_S162s _1_1_162_162	I3L156	I3L156|Q9BSJ6|I3L419|Q9BSJ6-2	3	13.65	6.12	1.25	1189.61	79.9653	S162s	159	(K)	GSGsPTHSLSQK	(S)	GS(0.0)GS(0.99)PT(0.0)HS(0.0)LS(0.0)QK	1	HUMAN	Protein FAM64A
FAM65B	0.967074	0.997969	-0.0297975	0.00158	0.363202	0.0293309	-0.0297975	0.00158	0.919771	0.993269	-0.109078	0.00892603	0.35099	-0.410585	0.08634	-0.08318	FAM65B	FAM65B	FAM65B	0.06676	-0.42164	Q9Y4F9_S21s _1_1_21_21	Q9Y4F9	Q9Y4F9|F5GX51|B7Z6U4|F5H029|Q9Y4F9-2	9	12.35	6.82	1.515	1413.68	79.9622	S21s	19	(R)	SQsFAGFSGLQER	(R)	S(0.0)QS(0.99)FAGFS(0.0)GLQER	1	HUMAN	Protein FAM65B
FAM73B	0.364027	0.855187	0.457643	0.264205	9.40157	5.99849	0.457643	0.264205	0.114774	0.251276	2.14829	1.3205	0.20713	0.708155	0.05938	0.46903	FAM73B	FAM73B	FAM73B	-0.05014	0.14489	Q7L4E1_T273t _1_1_273_273	Q7L4E1	Q7L4E1|Q7L4E1-3	4	10.42	2.44	1.173	1336.76	79.9638	T273t	267	(R)	TLMLPLtEGSLR	(L)	T(0.0)LMLPLT(0.99)EGS(0.0)LR	1	HUMAN	Protein FAM73B
FAM76B	0.689106	0.996411	-0.129708	-0.00419	3.2461	0.0805378	-0.129708	-0.00419	0.473577	0.981626	-0.809917	-0.0243682	-0.20024	-0.059175	0.00677	-0.01515	FAM76B	FAM76B	FAM76B	-0.40491	-0.13825	Q5HYJ3_S193s _1_1_193_193	Q5HYJ3	Q5HYJ3|B2R9C2|Q5HYJ3-2	4	15.56	8	1.805	1629.81	79.9635	S193s	189	(K)	ISNLsPEEEQGLWK	(Q)	IS(0.0)NLS(0.99)PEEEQGLWK	1	HUMAN	Protein FAM76B
FANCE	0.558841	0.87486	-0.254412	-0.195415	5.13713	5.03081	-0.254412	-0.195415	0.306399	0.313992	-1.21358	-1.13631	-0.49641	-0.012415	-0.18285	-0.20798	FANCE	FANCE	FANCE	-0.51144	0.10132	Q9HB96_S249s _1_1_249_249	Q9HB96	Q9HB96	7	20.65	9.62	2.042	2300.18	79.9679	S249s	238	(K)	SLESLADGGSAsPIKDQPVMAVK	(T)	S(0.0)LES(0.0)LADGGS(0.0)AS(0.99)PIKDQPVMAVK	1	HUMAN	Fanconi anemia group E protein
FARP1	0.982466	0.971159	-0.0096725	0.06482	0.197171	1.37426	-0.0096725	0.06482	0.955615	0.728742	-0.0601014	0.369709	-0.08527	0.065925	-0.00456	0.1342	FARP1	FARP1	FARP1	-0.27861	-0.1665	Q9Y4F1-2_T24t _1_1_24_24	Q9Y4F1-2	Q9Y4F1-2|C9JME2|Q9Y4F1-3	11	20.85	10.07	1.267	1449.76	79.9704	T24t	14	(R)	LGAPENSGIStLER	(G)	LGAPENS(0.0)GIS(0.0)T(0.99)LER	1	HUMAN	Isoform 2 of FERM, RhoGEF and pleckstrin domain-containing protein 1
FARP1_1	0.653116	0.974232	-0.143033	-0.05825	3.75499	1.246	-0.143033	-0.05825	0.421213	0.750585	-0.92001	-0.338459	-0.11756	-0.168505	-0.07663	-0.03987	FARP1	FARP1_1	FARP1_1	-0.23882	-0.26471	Q9Y4F1-2_S427s _1_1_427_427	Q9Y4F1-2	Q9Y4F1-2|C9JME2	7	18.75	10.75	5.444	1451.73	79.9665	S427s	417	(K)	VSAGEPGSHPsPAPR	(R)	VS(0.0)AGEPGS(0.0)HPS(0.99)PAPR	2	HUMAN	Isoform 2 of FERM, RhoGEF and pleckstrin domain-containing protein 1
FASN	0.549045	0.875487	-0.228082	-0.194475	5.29282	4.95368	-0.228082	-0.194475	0.295609	0.319618	-1.24649	-1.12149	-0.39516	-0.061005	-0.14822	-0.24073	FASN	FASN	FASN	-0.44527	0.04959	P49327_S207s _1_1_207_207	P49327	P49327	17	13.65	4.81	4.641	1200.58	79.9645	S207s	203	(R)	LGMLsPEGTCK	(A)	LGMLS(0.99)PEGT(0.0)CK	1	HUMAN	Fatty acid synthase
FASN_1	0.527719	0.975512	-0.254028	-0.074935	5.62074	1.18368	-0.254028	-0.074935	0.274111	0.761433	-1.31585	-0.323087	-0.05653	-0.451525	0.23644	-0.38631	FASN	FASN_1	FASN_1	-0.49085	-0.18712	P49327_S974s _1_1_974_974	P49327	P49327	9	19.97	8.84	2.853	3248.69	79.9618	S974s	968	(R)	LFDHPEsPTPNPTEPLFLAQAEVYKELR	(L)	LFDHPES(0.99)PT(0.0)PNPT(0.0)EPLFLAQAEVY(0.0)KELR	5	HUMAN	Fatty acid synthase
FASN_2	0.86264	0.922111	-0.138868	-0.19321	1.38868	2.84361	-0.138868	-0.19321	0.726327	0.519563	-0.384646	-0.703273	0.4002	-0.677935	0.22455	-0.61097	FASN	FASN_2	FASN_2	-0.02223	-1.37248	P49327_T2204t _1_1_2204_2204	P49327	P49327	12	20.75	11.89	4.718	3001.47	79.9611	T2204t	2194	(K)	ADEASELACPtPKEDGLAQQQTQLNLR	(S)	ADEAS(0.0)ELACPT(0.99)PKEDGLAQQQT(0.0)QLNLR	9	HUMAN	Fatty acid synthase
FAT1	0.958357	0.796665	-0.0646475	1.41165	0.484613	7.4964	-0.0646475	1.41165	0.894414	0.177975	-0.14441	1.93456	-0.7571	0.627805	2.43636	0.38693	FAT1	FAT1	FAT1	-3.39135	0.14664	Q14517_S4473sS4476s_2_1_4473_4478	Q14517	Q14517	5	6.49	4.21	1.073	1235.57	159.916	S4473s S4476s	4467	(R)	DMPAAGsLGsSSR	(N)	DMPAAGS(0.99)LGS(0.50)S(0.0)S(0.50)R	4	HUMAN	Protocadherin Fat 1
FAT4	0.304405	0.994873	0.482513	-0.010535	11.3464	0.204155	0.482513	-0.010535	0.073344	0.954079	2.62184	-0.0609415	0.65295	0.312075	-0.04789	0.02682	FAT4	FAT4	FAT4	0.50294	0.1176	Q6V0I7_S4876s _1_1_4876_4876	Q6V0I7	Q6V0I7|Q6V0I7-3|Q6V0I7-2	13	20.25	14.34	5.545	2007.84	79.9698	S4876s	4870	(K)	LSQVNEsDADDEDNYGAR	(L)	LS(0.0)QVNES(0.99)DADDEDNY(0.0)GAR	2	HUMAN	Protocadherin Fat 4
FBXO38	0.391871	0.641769	-1.45512	-0.795725	8.7649	19.726	-1.45512	-0.795725	0.132895	0.0106511	-2.08575	-4.26114	-0.35706	-2.55317	-0.64968	-0.94177	FBXO38	FBXO38	FBXO38	0.09473	-1.70564	Q6PIJ6_S733sT742t_2_1_733_742	Q6PIJ6	Q6PIJ6|Q6PIJ6-2	6	11.7	2.11	1	1904.88	159.935	S733s T742t	730	(R)	TVNsGGSSEPSPtEVDVSR	(Q)	T(0.0)VNS(0.99)GGS(0.0)S(0.0)EPS(0.50)PT(0.50)EVDVS(0.0)R	1	HUMAN	F-box only protein 38
FCHO2	0.585101	0.900888	-0.183762	-0.16684	4.69086	4.04414	-0.183762	-0.16684	0.339558	0.394082	-1.11923	-0.944131	-0.27762	-0.089905	-0.24908	-0.0846	FCHO2	FCHO2	FCHO2	-0.22643	-0.06275	Q0JRZ9_S403s _1_1_403_403	Q0JRZ9	Q0JRZ9|Q0JRZ9-3	8	14.02	6.26	8.593	1051.56	79.9674	S403s	401	(R)	NLsNEELTK	(S)	NLS(0.99)NEELT(0.0)K	1	HUMAN	FCH domain only protein 2
FCHO2_1	0.48674	0.871969	0.255953	0.22767	6.5147	5.13959	0.255953	0.22767	0.223116	0.306226	1.50604	1.15718	0.13575	0.376155	0.03619	0.41915	FCHO2	FCHO2_1	FCHO2_1	-0.09833	-0.14939	Q0JRZ9_S488sS493s_2_2_488_493	Q0JRZ9	Q0JRZ9|Q0JRZ9-3	17	18.86	10.07	1.5	2995.64	159.941	S488s S493s	477	(K)	LSGINEIPRPFsPPVTsNTSPPPAAPLAR	(A)	LS(0.0)GINEIPRPFS(0.99)PPVT(0.0)S(0.99)NT(0.0)S(0.0)PPPAAPLAR	4	HUMAN	FCH domain only protein 2
FCHSD2	0.925276	0.915151	-0.0684275	-0.162275	0.763296	2.97852	-0.0684275	-0.162275	0.838823	0.503673	-0.221147	-0.727753	0.38175	-0.518605	0.12176	-0.44631	FCHSD2	FCHSD2	FCHSD2	0.0621	-0.16652	E9PG19_S705s _1_1_705_705	E9PG19	E9PG19|O94868|O94868-2|E7ENZ2|B8ZZW8	4	13.91	4.39	1.481	1600.81	79.9601	S705s	698	(R)	SSLYFPRsPSANEK	(S)	S(0.0)S(0.0)LY(0.0)FPRS(0.99)PS(0.0)ANEK	1	HUMAN	FCH and double SH3 domains protein 2
FERMT2	0.684276	0.859268	-0.131167	-0.232305	3.32214	5.70842	-0.131167	-0.232305	0.465357	0.268632	-0.826484	-1.26558	-0.19139	-0.070945	-0.1034	-0.36121	FERMT2	FERMT2	FERMT2	-0.28588	0.2099	Q96AC1-3_S159s _1_1_159_159	Q96AC1-3	Q96AC1-3|Q96AC1-2	12	22.75	10.66	15.598	3595.75	79.968	S159s	154	(K)	KLDDQsEDEALELEGPLITPGSGSIYSSPGLYSK	(T)	KLDDQS(0.99)EDEALELEGPLIT(0.0)PGS(0.0)GS(0.0)IY(0.0)S(0.0)S(0.0)PGLY(0.0)S(0.0)K	1	HUMAN	Isoform 3 of Fermitin family homolog 2
FGD6	0.317827	0.942841	-0.412508	0.121775	10.8112	2.39324	-0.412508	0.121775	0.0829626	0.576336	-2.48734	0.602892	-0.31048	-0.514535	0.33394	-0.09039	FGD6	FGD6	FGD6	-0.84231	-0.51838	Q6ZV73_S692s _1_1_692_692	Q6ZV73	Q6ZV73|Q6ZV73-2|F8VY01	3	13.14	8.46	1.328	1523.72	79.9644	S692s	690	(K)	AYsTENYSLESQK	(K)	AY(0.0)S(0.99)T(0.0)ENY(0.0)S(0.0)LES(0.0)QK	4	HUMAN	FYVE, RhoGEF and PH domain-containing protein 6
FGD6_1	0.518257	0.888824	-0.218183	0.18946	5.87199	4.66541	-0.218183	0.18946	0.258703	0.341554	-1.3691	1.06581	-0.15308	-0.283285	0.28029	0.09863	FGD6	FGD6_1	FGD6_1	-0.63127	-0.47614	Q6ZV73_S721s _1_1_721_721	Q6ZV73	Q6ZV73|Q6ZV73-2|F8VY01	9	15.06	9.13	12.529	1270.6	79.9692	S721s	719	(R)	AEsLDDQMLSR	(E)	AES(0.99)LDDQMLS(0.0)R	6	HUMAN	FYVE, RhoGEF and PH domain-containing protein 6
FGFR1OP	0.247381	0.736156	-0.834793	-0.472865	13.4357	12.7656	-0.834793	-0.472865	0.045335	0.0528978	-3.22389	-2.63046	-1.18698	-0.482605	-0.36745	-0.57828	FGFR1OP	FGFR1OP	FGFR1OP	-1.01743	0.00144	O95684_S156sS160s_2_1_152_160	O95684	O95684|O95684-2	5	17.56	10.04	1.069	2392.2	159.923	S156s S160s	141	(K)	GPTTGEGALDLSDVHsPPKsPEGK	(T)	GPT(0.0)T(0.0)GEGALDLS(0.50)DVHS(0.50)PPKS(0.99)PEGK	3	HUMAN	FGFR1 oncogene partner
FGFR3	0.453078	0.845572	-0.394487	-0.26944	7.20653	6.4221	-0.394487	-0.26944	0.19026	0.227924	-1.65521	-1.40039	-0.70465	-0.084325	-0.09649	-0.44239	FGFR3	FGFR3	FGFR3	-0.80793	0.26384	P22607-2_S446sS447s_2_2_446_447	P22607-2	P22607-2|F8W9L4|P22607-4|P22607-3	5	11.42	3.48	1.297	2574.4	159.926	S446s S447s	442	(R)	IARLssGEGPTLANVSELELPADPK	(W)	IARLS(0.99)S(0.99)GEGPT(0.0)LANVS(0.0)ELELPADPK	2	HUMAN	Isoform 2 of Fibroblast growth factor receptor 3
FHAD1	0.394916	0.982206	-2.20278	-0.80271	8.63837	0.759628	-2.20278	-0.80271	0.136824	0.839532	-2.05435	-0.240097	-0.49161	-3.91396	3.05345	-4.65887	FHAD1	FHAD1	FHAD1	-3.74295	0.65067	B1AJZ9-3_T981t_1_1_981_981	B1AJZ9-3	B1AJZ9-3|B1AJZ9-4	2	11.05	3.61	1.458	1570.78	95.9754	M980m T981t	972	(R)	PQDPLVAPmtESSAK	(D)	PQDPLVAPM(1.0)T(0.99)ES(0.0)S(0.0)AK	1	HUMAN	Isoform 3 of Forkhead-associated domain-containing protein 1
FHOD1	0.193687	0.641769	0.890502	0.74355	17.7375	19.0248	0.890502	0.74355	0.0168364	0.0125176	4.57156	4.07616	1.09294	0.688065	0.86581	0.62129	FHOD1	FHOD1	FHOD1	0.02924	-0.02746	Q9Y613_S498s _1_1_498_498	Q9Y613	Q9Y613	8	12.64	4.77	2.563	1344.74	79.9647	S498s	495	(R)	TPQsPAPCVLLR	(A)	T(0.0)PQS(0.99)PAPCVLLR	3	HUMAN	FH1/FH2 domain-containing protein 1
FILIP1L	0.684703	0.991171	0.127897	0.022625	3.3148	0.426839	0.127897	0.022625	0.466144	0.906392	0.824888	0.124527	0.14423	0.111565	-0.09523	0.14048	FILIP1L	FILIP1L	FILIP1L	0.04157	-0.12315	Q4L180_S791s _1_1_791_791	Q4L180	Q4L180|Q4L180-2|Q4L180-7|Q4L180-3|Q4L180-5|Q4L180-6	6	15.68	8.33	15.352	1176.64	79.9646	S791s	789	(R)	RIsDPQVFSK	(E)	RIS(0.99)DPQVFS(0.0)K	1	HUMAN	Filamin A-interacting protein 1-like
FKBP15	0.479671	0.900888	0.238412	0.17352	6.66894	4.18284	0.238412	0.17352	0.215331	0.381695	1.53912	0.971526	0.24999	0.226835	0.0763	0.27074	FKBP15	FKBP15	FKBP15	-0.0242	-0.13815	Q5T1M5_S1162sS1164s_2_1_1161_1164	Q5T1M5	Q5T1M5|Q5T1M5-2	8	12.36	5.85	0	1941.96	159.933	S1162s S1164s	1161	(R)	SsLsGDEEDELFKGATLK	(A)	S(0.50)S(0.50)LS(0.99)GDEEDELFKGAT(0.0)LK	6	HUMAN	FK506-binding protein 15
FLII	0.988765	0.796132	-0.111427	-2.34226	0.142269	7.62049	-0.111427	-2.34226	0.967772	0.172962	-0.0440372	-2.13642	-4.18249	3.95964	-3.77203	-0.91249	FLII	FLII	FLII	-0.60834	4.77789	Q13045_S856s _1_1_856_856	Q13045	Q13045|Q13045-3|Q13045-2	7	18.31	10.18	4.919	1370.73	79.9666	S856s	849	(R)	NAEAVLQsPGLSGK	(V)	NAEAVLQS(0.99)PGLS(0.0)GK	1	HUMAN	Protein flightless-1 homolog
FLNA	0.826634	0.936663	-0.0770125	-0.111855	1.75123	2.60572	-0.0770125	-0.111855	0.668155	0.548818	-0.47036	-0.648838	-0.16851	0.014485	-0.13898	-0.08473	FLNA	FLNA	FLNA	-0.22741	0.00499	P21333_S1459s _1_1_1459_1459	P21333	P21333|P21333-2|Q5HY54	5	16.61	10	6.997	1462.76	79.9666	S1459s	1451	(K)	VKCSGPGLsPGMVR	(A)	VKCS(0.0)GPGLS(0.99)PGMVR	5	HUMAN	Filamin-A
FLNA_1	0.865064	0.991171	0.0665275	0.014385	1.36537	0.267448	0.0665275	0.014385	0.730235	0.940276	0.376168	0.0793024	-0.07997	0.213025	-0.10165	0.13042	FLNA	FLNA_1	FLNA_1	-0.18632	-0.0244	P21333_S1459s _1_1_1459_1459	P21333	P21333|P21333-2|Q5HY54	55	17.32	9.41	10.73	1223.6	79.9704	S1459s	1453	(K)	CSGPGLsPGMVR	(A)	CS(0.0)GPGLS(0.99)PGMVR	6	HUMAN	Filamin-A
FLNA_2	0.696646	0.985077	0.141393	0.03054	3.16636	0.620148	0.141393	0.03054	0.482352	0.866932	0.792493	0.177598	-0.01054	0.293325	0.04246	0.01862	FLNA	FLNA_2	FLNA_2	-0.25089	0.18856	P21333_S1630s _1_1_1630_1630	P21333	P21333|P21333-2|Q5HY54	12	17.16	6.8	1.928	1667.86	79.9719	S1630s	1622	(K)	YGGDEIPFsPYRVR	(A)	Y(0.0)GGDEIPFS(0.99)PY(0.0)RVR	8	HUMAN	Filamin-A
FLNA_3	0.955964	0.9165	-0.0231625	-0.14154	0.506488	2.93745	-0.0231625	-0.14154	0.88992	0.508457	-0.149668	-0.719158	-0.02538	-0.020945	0.05022	-0.3333	FLNA	FLNA_3	FLNA_3	-0.27349	0.21811	P21333_T2599t _1_1_2599_2599	P21333	P21333|P21333-2|Q5HY54	2	12.13	3.32	99	2504.31	79.9698	T2599t	2585	(K)	AGNNMLLVGVHGPRtPCEEILVK	(H)	AGNNMLLVGVHGPRT(1.0)PCEEILVK	14	HUMAN	Filamin-A
FLNB	0.71715	0.766029	0.185188	-0.41789	2.91782	11.6647	0.185188	-0.41789	0.510761	0.0681607	0.738316	-2.40608	0.52226	-0.151885	-0.46806	-0.36772	FLNB	FLNB	FLNB	0.79243	0.1216	O75369-8_S2044s _1_1_2044_2044	O75369-8	O75369-6|O75369-7|E7EN95|O75369-4|O75369-5|O75369-8|O75369-9|O75369-2|O75369-3	4	16.03	7.72	1.169	2072.02	79.9662	S2044s	2042	(R)	GLsEGRTFEMSDFIVDTR	(D)	GLS(0.99)EGRT(0.0)FEMS(0.0)DFIVDT(0.0)R	3	HUMAN	Isoform 8 of Filamin-B
FMNL3	0.296626	0.852434	-0.415507	-0.236385	11.5699	6.07881	-0.415507	-0.236385	0.0696639	0.246671	-2.67907	-1.33567	-0.39795	-0.433065	-0.15189	-0.32088	FMNL3	FMNL3	FMNL3	-0.44395	-0.20643	Q8IVF7_S174s _1_1_174_174	Q8IVF7	Q8IVF7|Q8IVF7-3|F8W1F5	6	17.35	8.34	4.924	2214.14	79.9602	S174s	174	(R)	sIEDLQPPSALSAPFTNSLAR	(S)	S(0.99)IEDLQPPS(0.0)ALS(0.0)APFT(0.0)NS(0.0)LAR	1	HUMAN	Formin-like protein 3
FNBP1L	0.515789	0.978662	-0.233898	-0.045255	5.92669	0.940319	-0.233898	-0.045255	0.255465	0.805319	-1.38071	-0.261774	-0.35182	-0.115975	-0.08275	-0.00776	FNBP1L	FNBP1L	FNBP1L	-0.46696	-0.22019	S4R347_S295s _1_1_295_295	S4R347	S4R347|Q5T0N5|Q5T0N5-5|Q5T0N5-2|Q5T0N5-4|Q5T0N5-3	6	15.66	8.64	4.092	1087.57	79.9682	S295s	293	(R)	TIsDGTISASK	(Q)	T(0.0)IS(0.99)DGT(0.0)IS(0.0)AS(0.0)K	1	HUMAN	Formin-binding protein 1-like
FNBP4	0.518257	0.900888	0.248528	0.196545	5.87002	4.25341	0.248528	0.196545	0.25882	0.375542	1.36868	0.985409	0.08598	0.411075	-0.00583	0.39892	FNBP4	FNBP4	FNBP4	-0.10609	-0.08209	Q8N3X1-2_S18s _1_1_18_18	Q8N3X1-2	Q8N3X1-2	3	16.56	6.07	99	1330.8	79.9661	S18s	12	(R)	RPILQLsPPGPR	(G)	RPILQLS(1.0)PPGPR	1	HUMAN	Isoform 2 of Formin-binding protein 4
FNDC3A	0.558841	0.814873	-0.748193	-0.320035	5.12642	6.863	-0.748193	-0.320035	0.307155	0.205921	-1.23993	-1.48331	0.19374	-1.69013	-0.05925	-0.58082	FNDC3A	FNDC3A	FNDC3A	0.0421	-1.22696	Q9Y2H6_S203sS207sS213s_3_2_203_213	Q9Y2H6	Q9Y2H6|Q9Y2H6-2|G5E9X3	17	17.41	7.05	0	2521.25	255.899	M201m S203s S207s S213s	201	(K)	mSsPPSsPQKCPsPINEHNGLIK	(G)	M(1.0)S(0.0)S(0.99)PPS(0.50)S(0.50)PQKCPS(0.99)PINEHNGLIK	4	HUMAN	Fibronectin type-III domain-containing protein 3A
FNDC3B	0.320339	0.726787	-0.923708	-0.49284	10.7442	13.0719	-0.923708	-0.49284	0.0842512	0.0492953	-2.55443	-2.69415	-0.38358	-1.46383	-0.36754	-0.61814	FNDC3B	FNDC3B	FNDC3B	-0.21393	-0.93993	Q53EP0_S208s _1_1_208_208	Q53EP0	Q53EP0|Q53EP0-2	3	11.52	2.35	3.344	1113.6	79.9599	S208s	206	(R)	LNsPPSSIYK	(S)	LNS(0.99)PPS(0.0)S(0.0)IY(0.0)K	1	HUMAN	Fibronectin type III domain-containing protein 3B
FOXK1	0.293007	0.911152	0.691993	-0.16652	11.74	3.65517	0.691993	-0.16652	0.0669883	0.431005	2.73576	-0.866473	1.0331	0.350885	0.00544	-0.33848	FOXK1	FOXK1	FOXK1	0.82977	0.59513	P85037_S420s _1_1_420_420	P85037	P85037|P85037-2	5	12.85	5.62	1.147	1511.77	79.9678	S420s	416	(R)	SAPAsPTHPGLMSPR	(S)	S(0.0)APAS(0.99)PT(0.0)HPGLMS(0.0)PR	3	HUMAN	Forkhead box protein K1
FOXK1_1	0.232725	0.978662	-1.19279	-0.047565	14.3061	0.898156	-1.19279	-0.047565	0.0371011	0.813176	-3.57134	-0.25093	-0.70013	-1.68545	0.11232	-0.20745	FOXK1	FOXK1_1	FOXK1_1	-1.01034	-1.57224	P85037_T436t _1_1_436_436	P85037	P85037|P85037-2	3	12.59	6.13	6.188	1304.63	79.9675	T436t	431	(R)	SGGLQtPECLSR	(E)	S(0.0)GGLQT(0.99)PECLS(0.0)R	4	HUMAN	Forkhead box protein K1
FOXK1_2	0.193687	0.900888	2.25313	-0.46443	17.6067	4.06946	2.25313	-0.46443	0.0173513	0.391791	4.82432	-1.00447	1.52691	2.97934	-1.16852	0.23966	FOXK1	FOXK1_2	FOXK1_2	2.42608	2.71607	P85037_S243sS257s_2_2_243_257	P85037	P85037|P85037-2	15	16.22	6.95	1.102	2435.19	159.932	S243s S257s	236	(R)	SMVSPVPsPTGTISVPNSCPAsPR	(G)	S(0.0)MVS(0.0)PVPS(0.99)PT(0.0)GT(0.0)IS(0.0)VPNS(0.0)CPAS(0.99)PR	6	HUMAN	Forkhead box protein K1
CUL4B_1	0.0833078	0.951122	-1.91268	-0.088085	29.5237	1.97855	-1.91268	-0.088085	0.0011159	0.634082	-11.144	-0.510834	-1.78567	-2.0397	-0.05994	-0.11623	CUL4B	CUL4B_1	CUL4B_1	-1.92362	-2.01769	Q13620_S138sS139s_2_1_138_140	Q13620	Q13620|K4DI93|Q13620-1	4	13.72	3.12	0.5	2548.16	159.923	S138s S139s	134	(K)	MAEEssSSSSSSSPTAATSQQQQLK	(N)	MAEES(0.99)S(0.50)S(0.50)S(0.0)S(0.0)S(0.0)S(0.0)S(0.0)S(0.0)PT(0.0)AAT(0.0)S(0.0)QQQQLK	4	HUMAN	Cullin-4B
FOXK1_4	0.219142	0.756319	-2.40289	-0.443865	15.2541	12.2576	-2.40289	-0.443865	0.0298258	0.0594626	-4.04599	-2.52607	-1.47681	-3.32897	-0.51705	-0.37068	FOXK1	FOXK1_4	FOXK1_4	-1.15765	-3.05252	P85037_S441sS445s_2_2_441_445	P85037	P85037|P85037-2	4	16.5	4.36	4.98	2792.36	159.93	S441s S445s	431	(R)	SGGLQTPECLsREGsPIPHDPEFGSK	(L)	S(0.0)GGLQT(0.0)PECLS(0.99)REGS(0.99)PIPHDPEFGS(0.0)K	10	HUMAN	Forkhead box protein K1
FOXK1_5	0.911289	0.878349	0.158493	-0.29477	0.888981	4.87412	0.158493	-0.29477	0.814895	0.325528	0.256547	-1.11295	1.12433	-0.807345	-0.69014	0.1006	FOXK1	FOXK1_5	FOXK1_5	1.61658	-1.00929	P85037_S239sT245tS257s_3_1_236_257	P85037	P85037|P85037-2	7	18.12	6.52	0	2425.18	239.906	S239s T245t S257s	236	(R)	SMVsPVPSPtGTISVPNSCPAsPR	(G)	S(0.25)MVS(0.25)PVPS(0.25)PT(0.25)GT(0.0)IS(0.0)VPNS(0.0)CPAS(0.99)PR	11	HUMAN	Forkhead box protein K1
FOXK1_6	0.130505	0.793796	-1.91697	-0.398275	24.8016	10.2403	-1.91697	-0.398275	0.00331007	0.0946182	-7.86861	-2.12486	-2.23895	-1.59499	-0.24871	-0.54784	FOXK1	FOXK1_6	FOXK1_6	-2.18813	-1.14138	P85037_S416sS420sS428s_3_3_416_428	P85037	P85037|P85037-2	5	11.73	5.25	2.34	1505.75	239.896	S416s S420s S428s	416	(R)	sAPAsPTHPGLMsPR	(S)	S(0.99)APAS(0.99)PT(0.0)HPGLMS(0.99)PR	13	HUMAN	Forkhead box protein K1
FOXK1_7	0.103246	0.766029	-4.82821	-0.583705	27.7382	11.8002	-4.82821	-0.583705	0.00168335	0.0660667	-10.9929	-2.43334	-4.15055	-5.50587	-0.24914	-0.91827	FOXK1	FOXK1_7	FOXK1_7	-4.0993	-4.68183	P85037_T436tS441sS445s_3_3_436_445	P85037	P85037|P85037-2	7	15.68	5.9	5.021	2782.31	239.881	T436t S441s S445s	431	(R)	SGGLQtPECLsREGsPIPHDPEFGSK	(L)	S(0.0)GGLQT(0.99)PECLS(0.99)REGS(0.99)PIPHDPEFGS(0.0)K	14	HUMAN	Forkhead box protein K1
FOXK2	0.411029	0.912795	-0.297057	-0.145415	8.11737	3.55056	-0.297057	-0.145415	0.154263	0.441514	-1.85557	-0.845351	-0.22692	-0.367195	-0.16022	-0.13061	FOXK2	FOXK2	FOXK2	-0.26459	-0.33081	Q01167_S30s _1_1_30_30	Q01167	Q01167|Q01167-2|Q01167-3	4	18.69	7.61	3.483	2986.45	79.9599	S30s	2	(M)	AAAAAALSGAGTPPAGGGAGGGGAGGGGsPPGGWAVAR	(L)	AAAAAALS(0.0)GAGT(0.0)PPAGGGAGGGGAGGGGS(0.99)PPGGWAVAR	2	HUMAN	Forkhead box protein K2
FOXK2_1	0.10178	0.784907	2.12726	0.38529	27.8979	10.7531	2.12726	0.38529	0.00162258	0.0840799	9.89312	2.22507	1.8718	2.38273	0.42764	0.34294	FOXK2	FOXK2_1	FOXK2_1	1.24627	1.94672	Q01167_S398s _1_1_398_398	Q01167	Q01167|Q01167-2	9	17.4	4.79	99	1682.85	79.9709	S398s	396	(R)	EGsPAPLEPEPGAAQPK	(L)	EGS(1.0)PAPLEPEPGAAQPK	3	HUMAN	Forkhead box protein K2
FOXK2_2	0.503864	0.976799	-0.487808	-0.054185	6.22079	1.13897	-0.487808	-0.054185	0.238738	0.769312	-1.46427	-0.311979	0.00327	-0.978885	-0.004	-0.10437	FOXK2	FOXK2_2	FOXK2_2	-0.19061	-0.94662	Q01167_S428s _1_1_428_428	Q01167	Q01167|Q01167-2	11	18.43	9.99	2.733	2193.19	79.9735	S428s	421	(R)	FAQSAPGsPLSSQPVLITVQR	(Q)	FAQS(0.0)APGS(0.99)PLS(0.0)S(0.0)QPVLIT(0.0)VQR	4	HUMAN	Forkhead box protein K2
FOXK2_3	0.482612	0.991171	-0.259232	-0.015885	6.60749	0.311358	-0.259232	-0.015885	0.218399	0.930817	-1.52593	-0.0919023	-0.1393	-0.379165	-0.05279	0.02102	FOXK2	FOXK2_3	FOXK2_3	-0.28836	-0.49402	Q01167_T13tS30s_2_2_13_30	Q01167	Q01167|Q01167-2|Q01167-3	12	20.16	10.38	7.717	2986.45	159.932	T13t S30s	2	(M)	AAAAAALSGAGtPPAGGGAGGGGAGGGGsPPGGWAVAR	(L)	AAAAAALS(0.0)GAGT(0.99)PPAGGGAGGGGAGGGGS(0.99)PPGGWAVAR	5	HUMAN	Forkhead box protein K2
CHAF1A	0.0641447	0.985077	-2.07775	-0.033195	31.7135	0.616854	-2.07775	-0.033195	0.000673984	0.86759	-13.0708	-0.176709	-2.01558	-2.13992	0.11844	-0.18483	CHAF1A	CHAF1A	CHAF1A	-2.33191	-2.04933	Q13111_S255sT259t_2_2_255_259	Q13111	Q13111|Q13111-3|Q13111-2	2	11.58	5.1	99	898.499	159.934	S255s T259t	255	(K)	sLPAtPQGK	(N)	S(1.0)LPAT(1.0)PQGK	3	HUMAN	Chromatin assembly factor 1 subunit A
FOXO3	0.473791	0.796132	0.327257	0.418095	6.80388	8.93687	0.327257	0.418095	0.208743	0.127736	1.56813	1.87441	0.56685	0.087665	0.70236	0.13383	FOXO3	FOXO3	FOXO3	-0.3334	-0.10323	O43524_S7sS12s_2_2_7_12	O43524	O43524	5	20.1	8.65	5.324	3160.56	175.918	M1m S7s S12s	1	(-)	mAEAPAsPAPLsPLEVELDPEFEPQSRPR	(S)	M(1.0)AEAPAS(0.99)PAPLS(0.99)PLEVELDPEFEPQS(0.0)RPR	1	HUMAN	Forkhead box protein O3
FRMD4A	0.34845	0.991171	-0.590078	0.020675	9.83368	0.387362	-0.590078	0.020675	0.103904	0.914669	-2.2701	0.113456	-0.23588	-0.944275	0.14183	-0.10048	FRMD4A	FRMD4A	FRMD4A	-0.5756	-0.93802	Q9P2Q2_S800s_1_1_800_800	Q9P2Q2	Q9P2Q2|F8WAN4	6	16.35	9.2	2.252	1688.84	95.94	S800s M801m	789	(R)	AAGALGSASSGsmPNLAAR	(G)	AAGALGS(0.0)AS(0.0)S(0.0)GS(0.99)M(1.0)PNLAAR	5	HUMAN	FERM domain-containing protein 4A
FRMD6	0.463608	0.796132	-0.252097	-0.362075	7.00673	9.66847	-0.252097	-0.362075	0.199217	0.107933	-1.6119	-2.01432	-0.29079	-0.213405	-0.46739	-0.25676	FRMD6	FRMD6	FRMD6	-0.02128	-0.07447	Q96NE9_S522sS525s_2_2_522_525	Q96NE9	Q96NE9|Q96NE9-2|Q96NE9-3|G3V4T7	5	12.61	6.44	1.251	1751.9	159.93	S522s S525s	518	(K)	LRGQsTDsLPQTICR	(K)	LRGQS(0.99)T(0.0)DS(0.99)LPQT(0.0)ICR	6	HUMAN	FERM domain-containing protein 6
FRYL	0.998656	0.833003	0.0013925	0.278635	0.0279244	6.5883	0.0013925	0.278635	0.993591	0.219366	0.00867192	1.43167	0.07471	-0.071925	0.09603	0.46124	FRYL	FRYL	FRYL	-0.12477	-0.63834	O94915_S1941s _1_1_1941_1941	O94915	O94915	8	14.6	6.2	1.52	1350.76	79.9656	S1941s	1939	(R)	SNsLRLSLIGDR	(R)	S(0.0)NS(0.99)LRLS(0.0)LIGDR	2	HUMAN	Protein furry homolog-like
FRYL_1	0.437479	0.796132	-0.535482	0.807115	7.51122	9.46575	-0.535482	0.807115	0.177369	0.11309	-1.74235	2.15976	-0.08933	-0.981635	0.22992	1.38431	FRYL	FRYL_1	FRYL_1	-0.5554	-2.46018	O94915_S1957s_1_1_1957_1957	O94915	O94915	8	10.41	5.13	1.25	1127.55	95.9643	S1957s M1963m	1957	(R)	sNTLDImDGR	(I)	S(0.99)NT(0.0)LDIM(1.0)DGR	4	HUMAN	Protein furry homolog-like
FRYL_2	0.214884	0.967592	-0.765903	-0.09352	16.0053	1.4965	-0.765903	-0.09352	0.0250883	0.708517	-3.96902	-0.399034	-0.56864	-0.963165	0.22505	-0.41209	FRYL	FRYL_2	FRYL_2	-0.99158	-0.64531	O94915_T1959t _1_1_1959_1959	O94915	O94915	3	9.45	4.32	1.731	1121.53	79.9618	T1959t	1957	(R)	SNtLDIMDGR	(I)	S(0.0)NT(0.99)LDIMDGR	5	HUMAN	Protein furry homolog-like
FRYL_3	0.232132	0.965807	0.625968	-0.08428	14.3302	1.59245	0.625968	-0.08428	0.0368957	0.693035	3.44356	-0.421757	0.78916	0.462775	-0.28813	0.11957	FRYL	FRYL_3	FRYL_3	0.8794	0.24897	O94915_S2272s _1_1_2272_2272	O94915	O94915	2	10.55	4.15	1.418	1567.74	79.9571	S2272s	2265	(K)	TYGGDTGsPEISFTK	(I)	T(0.0)Y(0.0)GGDT(0.0)GS(0.99)PEIS(0.0)FT(0.0)K	7	HUMAN	Protein furry homolog-like
FUNDC1	0.520197	0.934867	-0.303067	0.12216	5.80358	2.68695	-0.303067	0.12216	0.26281	0.538647	-1.35459	0.66621	-0.02657	-0.579565	-0.00566	0.24998	FUNDC1	FUNDC1	FUNDC1	-0.2188	-0.92378	Q8IVP5_S13s _1_1_13_13	Q8IVP5	Q8IVP5	6	18.95	7.12	1.639	2837.24	79.9744	S13s	5	(R)	NPPPQDYEsDDDSYEVLDLTEYAR	(R)	NPPPQDY(0.0)ES(0.99)DDDS(0.0)Y(0.0)EVLDLT(0.0)EY(0.0)AR	2	HUMAN	FUN14 domain-containing protein 1
FXR2	0.322959	0.796132	0.417077	0.33426	10.6425	7.76579	0.417077	0.33426	0.0862481	0.167271	2.44565	1.65299	0.29446	0.539695	0.12122	0.5473	FXR2	FXR2	FXR2	-0.02465	-0.02574	P51116_S601s _1_1_601_601	P51116	P51116	6	15.62	8.4	1.5	2149.09	79.9711	S601s	598	(R)	TDGsISGDRQPVTVADYISR	(A)	T(0.0)DGS(0.99)IS(0.0)GDRQPVT(0.0)VADY(0.0)IS(0.0)R	1	HUMAN	Fragile X mental retardation syndrome-related protein 2
FXR2_1	0.692321	0.951122	0.124912	0.09567	3.22077	1.98219	0.124912	0.09567	0.476347	0.63355	0.804388	0.511658	0.10288	0.146945	-0.0516	0.24294	FXR2	FXR2_1	FXR2_1	-0.05797	-0.19974	P51116_S601sS603s_2_2_601_603	P51116	P51116	26	20	9.94	1.892	2157.07	159.936	S601s S603s	598	(R)	TDGsIsGDRQPVTVADYISR	(A)	T(0.0)DGS(0.99)IS(0.99)GDRQPVT(0.0)VADY(0.0)IS(0.0)R	4	HUMAN	Fragile X mental retardation syndrome-related protein 2
G3BP1	0.575932	0.964665	-0.179437	-0.07362	4.86136	1.60671	-0.179437	-0.07362	0.326485	0.690763	-1.15529	-0.425113	-0.15682	-0.202055	-0.03096	-0.11628	G3BP1	G3BP1	G3BP1	-0.35972	-0.20498	Q13283_S149s _1_1_149_149	Q13283	Q13283	18	21	12.56	6.543	3216.37	79.9789	S149s	133	(R)	YQDEVFGGFVTEPQEEsEEEVEEPEER	(Q)	Y(0.0)QDEVFGGFVT(0.0)EPQEES(0.99)EEEVEEPEER	1	HUMAN	Ras GTPase-activating protein-binding protein 1
G3BP2		0.900888	NaN	-0.232655		4.00501		-0.232655		0.397648		-0.938642			0.1215	-0.58681	G3BP2	G3BP2	G3BP2	0		Q9UN86-2_T227t _1_1_227_227	Q9UN86-2	Q9UN86-2	15	15.55	5.41	2.116	3109.61	79.9673	T227t	217	(K)	NLEELEEKSTtPPPAEPVSLPQEPPKPR	(V)	NLEELEEKS(0.0)T(0.0)T(0.99)PPPAEPVS(0.0)LPQEPPKPR	1	HUMAN	Isoform B of Ras GTPase-activating protein-binding protein 2
G6PD	0.199375	0.962274	0.725008	0.11697	16.9917	1.64491	0.725008	0.11697	0.0199906	0.684714	4.30419	0.43551	0.61119	0.838825	-0.28786	0.5218	G6PD	G6PD	G6PD	0.75332	0.2172	P11413-3_S26s_1_1_26_26	P11413-3	P11413-3	10	18.39	10.07	2.214	1469.74	95.9635	S26s M31m	26	(R)	sADSVmAEQVALSR	(T)	S(0.99)ADS(0.0)VM(1.0)AEQVALS(0.0)R	1	HUMAN	Isoform 3 of Glucose-6-phosphate 1-dehydrogenase
GAB2	0.650166	0.991171	0.145827	-0.01466	3.81108	0.282455	0.145827	-0.01466	0.415808	0.937032	0.932046	-0.0836209	0.18525	0.106405	0.0546	-0.08392	GAB2	GAB2	GAB2	-0.06724	0.09609	Q9UQC2_S443sS448s_2_1_443_452	Q9UQC2	Q9UQC2|Q9UQC2-2	3	13.22	2.68	0	3291.52	159.935	S443s S448s	438	(K)	MIVGRsDSTNsEDNYVPMNPGSSTLLAMER	(A)	MIVGRS(0.99)DS(0.25)T(0.25)NS(0.25)EDNY(0.25)VPMNPGS(0.0)S(0.0)T(0.0)LLAMER	6	HUMAN	GRB2-associated-binding protein 2
GAS2L1	0.882858	0.796132	-0.119167	-0.41684	1.17894	8.12459	-0.119167	-0.41684	0.762265	0.154007	-0.331445	-1.72323	0.4172	-0.655535	-0.07741	-0.75627	GAS2L1	GAS2L1	GAS2L1	0.29672	0.0065	Q99501_S490sS492s_2_1_489_492	Q99501	Q99501	2	12.73	3.53	0	1745.91	159.944	S490s S492s	488	(R)	VSsPsPELGTTPASIFR	(T)	VS(0.50)S(0.50)PS(0.99)PELGT(0.0)T(0.0)PAS(0.0)IFR	4	HUMAN	GAS2-like protein 1
GATAD2A	0.314463	0.951122	0.404068	0.09546	11.0787	2.10097	0.404068	0.09546	0.0780057	0.616458	2.55416	0.538367	0.46026	0.347875	0.18272	0.0082	GATAD2A	GATAD2A	GATAD2A	0.08481	0.24544	Q86YP4-3_T49t_1_1_49_49	Q86YP4-3	Q86YP4-3|Q86YP4-2|H7C3H1|V9GY85	12	21.75	12.92	3.683	2951.49	95.9579	M46m T49t	34	(R)	GLLASDLNTDGDmRVtPEPGAGPTQGLLR	(A)	GLLAS(0.0)DLNT(0.0)DGDM(1.0)RVT(0.99)PEPGAGPT(0.0)QGLLR	1	HUMAN	Isoform 3 of Transcriptional repressor p66-alpha
GATAD2A_1	0.504228	0.875487	0.224007	0.20771	6.19687	4.95865	0.224007	0.20771	0.240056	0.319253	1.43817	1.12244	0.19378	0.254235	0.07052	0.3449	GATAD2A	GATAD2A_1	GATAD2A_1	-0.07462	-0.1849	Q86YP4-3_T189t _1_1_189_189	Q86YP4-3	Q86YP4-3|Q86YP4-2	5	15.43	4.55	1.133	2304.28	79.9727	T189t	173	(K)	EATAQKPTGSVGSTVTtPPPLVR	(G)	EAT(0.0)AQKPT(0.0)GS(0.0)VGS(0.0)T(0.0)VT(0.0)T(0.99)PPPLVR	2	HUMAN	Isoform 3 of Transcriptional repressor p66-alpha
GATAD2A_2	0.48674	0.834929	0.246253	0.2779	6.48873	6.55323	0.246253	0.2779	0.224454	0.221145	1.50048	1.42507	0.15276	0.339745	0.46214	0.09366	GATAD2A	GATAD2A_2	GATAD2A_2	-0.49122	0.16077	Q86YP4-3_S100sS114s_2_2_100_114	Q86YP4-3	Q86YP4-3|Q86YP4-2	11	19.92	8.1	2.412	2190.11	159.931	S100s S114s	97	(R)	RPPsPDVIVLSDNEQPSsPR	(V)	RPPS(0.99)PDVIVLS(0.0)DNEQPS(0.0)S(0.99)PR	5	HUMAN	Isoform 3 of Transcriptional repressor p66-alpha
GATAD2A_3	0.557825	0.921172	0.188498	0.12047	5.15434	2.85076	0.188498	0.12047	0.305187	0.518709	1.21722	0.700936	0.17874	0.198255	0.11636	0.12458	GATAD2A	GATAD2A_3	GATAD2A_3	-0.13551	-0.02056	Q86YP4-3_S100sS107sS114s_3_2_100_114	Q86YP4-3	Q86YP4-3|Q86YP4-2	6	15.48	3.99	0.25	2202.16	239.898	S100s S107s S114s	97	(R)	RPPsPDVIVLsDNEQPSsPR	(V)	RPPS(0.99)PDVIVLS(0.99)DNEQPS(0.50)S(0.50)PR	8	HUMAN	Isoform 3 of Transcriptional repressor p66-alpha
GATAD2B	0.223513	0.951122	-0.574507	-0.10524	14.8366	2.12346	-0.574507	-0.10524	0.032835	0.613273	-3.59698	-0.543392	-0.50689	-0.642125	0.07328	-0.28376	GATAD2B	GATAD2B	GATAD2B	-0.77805	-0.33426	Q8WXI9_T120tS122s_2_2_120_122	Q8WXI9	Q8WXI9	20	19.68	9.33	8.993	2224.16	159.926	T120t S122s	117	(R)	GRLtPsPDIIVLSDNEASSPR	(S)	GRLT(0.99)PS(0.99)PDIIVLS(0.0)DNEAS(0.0)S(0.0)PR	5	HUMAN	Transcriptional repressor p66-beta
GATAD2B_1	0.532815	0.796132	-0.200453	-0.286055	5.51768	7.69194	-0.200453	-0.286055	0.280693	0.17014	-1.29404	-1.6391	-0.18877	-0.212135	-0.22535	-0.34676	GATAD2B	GATAD2B_1	GATAD2B_1	-0.16131	-0.01562	Q8WXI9_S129sS135s_2_1_129_135	Q8WXI9	Q8WXI9	6	17.49	6.67	1.068	2011.03	159.935	S129s S135s	119	(R)	LTPSPDIIVLsDNEASsPR	(S)	LT(0.0)PS(0.0)PDIIVLS(0.99)DNEAS(0.50)S(0.50)PR	6	HUMAN	Transcriptional repressor p66-beta
GATAD2B_2	0.194654	0.796132	-1.44925	-0.419325	17.3501	9.12575	-1.44925	-0.419325	0.0184075	0.1223	-4.60325	-1.91039	-0.98983	-1.90867	-0.14635	-0.6923	GATAD2B	GATAD2B_2	GATAD2B_2	-1.13758	-1.31062	Q8WXI9_S333sS338s_2_1_333_338	Q8WXI9	Q8WXI9	5	16.82	6.2	0.25	2109.04	159.93	S333s S338s	332	(R)	VsSPLPsPSAMTDAANSQAAAK	(L)	VS(0.50)S(0.50)PLPS(0.99)PS(0.0)AMT(0.0)DAANS(0.0)QAAAK	7	HUMAN	Transcriptional repressor p66-beta
GATAD2B_3	0.298426	0.912795	-0.413863	-0.131265	11.488	3.14867	-0.413863	-0.131265	0.0709898	0.48432	-2.65804	-0.763137	-0.44322	-0.384505	-0.11694	-0.14559	GATAD2B	GATAD2B_3	GATAD2B_3	-0.52416	-0.30832	Q8WXI9_T120tS122sS135s_3_3_120_135	Q8WXI9	Q8WXI9	19	19.78	10.35	3.423	2236.2	239.905	T120t S122s S135s	117	(R)	GRLtPsPDIIVLSDNEASsPR	(S)	GRLT(0.99)PS(0.99)PDIIVLS(0.0)DNEAS(0.0)S(0.99)PR	8	HUMAN	Transcriptional repressor p66-beta
GBF1	0.19632	0.641769	-1.26646	-0.631405	17.1947	17.2664	-1.26646	-0.631405	0.019078	0.0187655	-4.47439	-3.63516	-0.8657	-1.66721	-0.58105	-0.68176	GBF1	GBF1	GBF1	-0.48254	-1.06947	Q92538_S1784sS1789s_2_1_1784_1791	Q92538	Q92538	11	15.52	9.25	1.078	1541.74	159.931	S1784s S1789s	1776	(R)	AASSSSPGsPVASsPSR	(L)	AAS(0.0)S(0.0)S(0.0)S(0.0)PGS(0.99)PVAS(0.0)S(0.50)PS(0.50)R	7	HUMAN	Golgi-specific brefeldin A-resistance guanine nucleotide exchange factor 1
GDI2	0.22759	0.796132	-0.550063	-0.28702	14.6362	7.74143	-0.550063	-0.28702	0.0343859	0.168212	-3.53572	-1.64841	-0.57734	-0.522785	-0.34294	-0.2311	GDI2	GDI2	GDI2	-0.43229	-0.38591	P50395_S61s _1_1_61_61	P50395	P50395|P50395-2	4	15.56	4.83	3.584	1412.76	79.9661	S61s	56	(R)	FKIPGsPPESMGR	(G)	FKIPGS(0.99)PPES(0.0)MGR	1	HUMAN	Rab GDP dissociation inhibitor beta
GFPT1	0.901476	0.912795	-0.0426875	-0.14015	0.967304	3.31177	-0.0426875	-0.14015	0.800331	0.46647	-0.274582	-0.796718	-0.06807	-0.017305	-0.06511	-0.21519	GFPT1	GFPT1	GFPT1	-0.19781	0.09738	Q06210_S257s _1_1_257_257	Q06210	Q06210|Q06210-2	10	19.17	9.22	1.25	2309.11	79.9634	S257s	252	(K)	GSCNLsRVDSTTCLFPVEEK	(A)	GS(0.0)CNLS(0.99)RVDS(0.0)T(0.0)T(0.0)CLFPVEEK	1	HUMAN	Glutamine--fructose-6-phosphate aminotransferase [isomerizing] 1
GIGYF2	0.191613	0.796132	-2.46382	-0.367195	18.4957	8.60635	-2.46382	-0.367195	0.0141394	0.137837	-5.20166	-1.81166	-1.72609	-3.20154	-0.15238	-0.58201	GIGYF2	GIGYF2	GIGYF2	-1.7716	-2.69713	I1E4Y6_S26s _1_1_26_26	I1E4Y6	I1E4Y6|Q6Y7W6-3|Q6Y7W6-5|Q6Y7W6-4|F8WCD5	9	15.7	9.97	2.267	1779.99	79.9627	S26s	17	(R)	ALSSGGSITsPPLSPALPK	(Y)	ALS(0.0)S(0.0)GGS(0.0)IT(0.0)S(0.99)PPLS(0.0)PALPK	1	HUMAN	PERQ amino acid-rich with GYF domain-containing protein 2
GIGYF2_1	0.492449	0.796132	-0.848428	0.812885	6.38791	9.47865	-0.848428	0.812885	0.229725	0.112755	-1.5225	2.16477	0.01648	-1.71334	1.39282	0.23295	GIGYF2	GIGYF2_1	GIGYF2_1	-1.57423	-2.04052	I1E4Y6_S26sS30s_2_2_26_30	I1E4Y6	I1E4Y6|Q6Y7W6-3|Q6Y7W6-5|Q6Y7W6-4|F8WCD5	6	14.13	5.32	2.12	1784.01	159.943	S26s S30s	17	(R)	ALSSGGSITsPPLsPALPK	(Y)	ALS(0.0)S(0.0)GGS(0.0)IT(0.0)S(0.99)PPLS(0.99)PALPK	6	HUMAN	PERQ amino acid-rich with GYF domain-containing protein 2
GINS2	0.552784	0.982832	-0.222032	0.04105	5.21973	0.744298	-0.222032	0.04105	0.300627	0.842501	-1.23104	0.210754	-0.06351	-0.380555	-0.14221	0.22431	GINS2	GINS2	GINS2	-0.1192	-0.6991	Q9Y248_S182s _1_1_182_182	Q9Y248	Q9Y248	3	16.37	6.89	2.769	1882.96	79.9599	S182s	170	(K)	LRTNLQPLESTQsQDF	(-)	LRT(0.0)NLQPLES(0.0)T(0.0)QS(0.99)QDF	1	HUMAN	DNA replication complex GINS protein PSF2
GIT1	0.738358	0.912795	0.113028	0.12964	2.68177	3.09681	0.113028	0.12964	0.539291	0.490138	0.685274	0.752391	0.01539	0.210665	0.15441	0.10487	GIT1	GIT1	GIT1	-0.33691	0.01156	Q9Y2X7-3_S601s _1_1_601_601	Q9Y2X7-3	Q9Y2X7-3|J3QRU8	5	18.04	11.52	5.15	2621.22	79.9719	S601s	599	(R)	HGsGADSDYENTQSGDPLLGLEGKR	(F)	HGS(0.99)GADS(0.0)DY(0.0)ENT(0.0)QS(0.0)GDPLLGLEGKR	4	HUMAN	Isoform 3 of ARF GTPase-activating protein GIT1
GIT1_1	0.974142	0.992301	-0.0138275	0.012885	0.290408	0.244534	-0.0138275	0.012885	0.935318	0.94525	-0.0876631	0.0726825	-0.06605	0.038395	-0.07408	0.09985	GIT1	GIT1_1	GIT1_1	-0.18986	-0.16123	Q9Y2X7-3_S394sS397s_2_2_394_397	Q9Y2X7-3	Q9Y2X7-3|J3QRU8	5	11.05	6.1	1.355	2990.23	159.944	S394s S397s	382	(R)	SQSDLDDQHDYDsVAsDEDTDQEPLR	(S)	S(0.0)QS(0.0)DLDDQHDY(0.0)DS(0.99)VAS(0.99)DEDT(0.0)DQEPLR	5	HUMAN	Isoform 3 of ARF GTPase-activating protein GIT1
GIT1_2	0.615426	0.951122	0.215333	0.10285	4.26166	2.07856	0.215333	0.10285	0.37483	0.619646	1.02822	0.533351	-0.02612	0.456785	-0.07202	0.27772	GIT1	GIT1_2	GIT1_2	-0.15199	0.08482	Q9Y2X7-3_S394sS397s_2_2_394_397	Q9Y2X7-3	Q9Y2X7-3|J3QRU8	2	10.41	2.52	1.75	3573.52	159.929	S394s S397s	382	(R)	SQSDLDDQHDYDsVAsDEDTDQEPLRSTGATR	(S)	S(0.0)QS(0.0)DLDDQHDY(0.0)DS(0.99)VAS(0.99)DEDT(0.0)DQEPLRS(0.0)T(0.0)GAT(0.0)R	6	HUMAN	Isoform 3 of ARF GTPase-activating protein GIT1
GIT1_3	0.48674	0.868602	0.347037	0.26734	6.48102	5.26217	0.347037	0.26734	0.224853	0.297703	1.49883	1.18064	0.64175	0.052325	0.5621	-0.02742	GIT1	GIT1_3	GIT1_3	-0.11824	-0.01451	Q9Y2X7-3_S605sY607y_2_1_601_607	Q9Y2X7-3	Q9Y2X7-3|J3QRU8	6	16.74	9.25	0.5	2451.12	159.92	S605s Y607y	599	(R)	HGSGADsDyENTQSGDPLLGLEGK	(R)	HGS(0.50)GADS(0.50)DY(0.99)ENT(0.0)QS(0.0)GDPLLGLEGK	7	HUMAN	Isoform 3 of ARF GTPase-activating protein GIT1
GIT1_4	0.294357	0.796132	0.440302	0.32617	11.671	8.06527	0.440302	0.32617	0.0680606	0.156125	2.70516	1.7094	0.5266	0.354005	0.49191	0.16043	GIT1	GIT1_4	GIT1_4	-0.16321	0.09934	Q9Y2X7-3_S601sS605s_2_2_601_605	Q9Y2X7-3	Q9Y2X7-3|J3QRU8	9	16.28	8.08	1.828	2603.2	159.932	S601s S605s	599	(R)	HGsGADsDYENTQSGDPLLGLEGKR	(F)	HGS(0.99)GADS(0.99)DY(0.0)ENT(0.0)QS(0.0)GDPLLGLEGKR	8	HUMAN	Isoform 3 of ARF GTPase-activating protein GIT1
GIT2	0.701859	0.900888	0.122253	0.155285	3.0826	3.8399	0.122253	0.155285	0.491745	0.413057	0.774128	0.903518	0.06839	0.176115	0.15884	0.15173	GIT2	GIT2	GIT2	-0.28834	-0.06984	Q14161_S415sS418s_2_2_415_418	Q14161	Q14161|Q14161-3|Q14161-5|Q14161-6|Q14161-9|Q14161-7|Q14161-11|Q14161-2	4	9.24	2.05	1.478	2460.24	175.921	S415s S418s M431m	413	(R)	QKsLDsDLSDGPVTVQEFmEVK	(N)	QKS(0.99)LDS(0.99)DLS(0.0)DGPVT(0.0)VQEFM(1.0)EVK	5	HUMAN	ARF GTPase-activating protein GIT2
GJA1	0.216203	0.641769	1.08783	0.904835	15.7329	19.7465	1.08783	0.904835	0.0267121	0.0106012	3.95779	4.26661	0.70362	1.47205	0.65642	1.15325	GJA1	GJA1	GJA1	-0.15069	0.22456	P17302_S306s _1_1_306_306	P17302	P17302	3	15.8	8.03	2.67	2425.12	79.995	S306s	300	(R)	NYNKQAsEQNWANYSAEQNR	(M)	NY(0.0)NKQAS(0.99)EQNWANY(0.0)S(0.0)AEQNR	3	HUMAN	Gap junction alpha-1 protein
GJA1_1	0.198892	0.814873	0.676743	0.26826	17.0989	7.01219	0.676743	0.26826	0.0195033	0.198967	4.34186	1.51134	0.64496	0.708525	0.357	0.17952	GJA1	GJA1_1	GJA1_1	0.13052	0.43477	P17302_S279sS282s_2_2_279_282	P17302	P17302	10	14.19	5.23	1.648	2500.14	159.932	S279s S282s	265	(K)	YAYFNGCSSPTAPLsPMsPPGYK	(L)	Y(0.0)AY(0.0)FNGCS(0.0)S(0.0)PT(0.0)APLS(0.99)PMS(0.99)PPGY(0.0)K	6	HUMAN	Gap junction alpha-1 protein
GJA1_2	0.585101	0.859268	0.342027	0.274925	4.69297	5.80489	0.342027	0.274925	0.339393	0.262731	1.128	1.28387	0.78026	-0.096205	0.53032	0.01953	GJA1	GJA1_2	GJA1_2	0.05205	-0.20951	P17302_S273sS279sY286y_3_1_265_286	P17302	P17302	5	12.89	5	0	2496.15	239.898	S273s S279s Y286y	265	(K)	YAYFNGCSsPTAPLsPMSPPGyK	(L)	Y(0.17)AY(0.17)FNGCS(0.17)S(0.17)PT(0.0)APLS(0.99)PMS(0.17)PPGY(0.17)K	10	HUMAN	Gap junction alpha-1 protein
GLCCI1	0.67436	0.900888	-0.136813	0.163845	3.45632	4.08891	-0.136813	0.163845	0.451199	0.39004	-0.855612	0.95299	-0.20567	-0.067955	0.15408	0.17361	GLCCI1	GLCCI1	GLCCI1	-0.55701	-0.3358	Q86VQ1_S105sS108s_2_2_105_108	Q86VQ1	Q86VQ1	11	13.94	4.83	1.122	1956.98	159.938	S105s S108s	103	(R)	GPsPSsPTPPAAAAPAEQAPR	(A)	GPS(0.99)PS(0.0)S(0.99)PT(0.0)PPAAAAPAEQAPR	9	HUMAN	Glucocorticoid-induced transcript 1 protein
GLI2	0.261686	0.870669	1.3293	2.57384	12.7886	5.16584	1.3293	2.57384	0.0526191	0.30438	3.1331	1.47789	1.98072	0.677875	4.68168	0.466	GLI2	GLI2	GLI2	-2.89886	0.13435	P10070_S234s _1_1_234_234	P10070	P10070	7	16.69	8.99	1.912	1685.91	79.9675	S234s	232	(R)	ALsISPLSDASLDLQR	(M)	ALS(0.99)IS(0.0)PLS(0.0)DAS(0.0)LDLQR	1	HUMAN	Zinc finger protein GLI2
GMIP	0.63855	0.900888	-0.153353	0.271975	3.94916	4.18143	-0.153353	0.271975	0.402795	0.381818	-0.961608	0.979011	-0.21926	-0.087445	-0.1521	0.69605	GMIP	GMIP	GMIP	-0.26505	-0.87774	Q9P107_S437sS441s_2_2_437_441	Q9P107	Q9P107	6	12.13	5.59	1.306	1338.66	159.936	S437s S441s	434	(R)	SLDsPTSsPGAGTR	(Q)	S(0.0)LDS(0.99)PT(0.0)S(0.0)S(0.99)PGAGT(0.0)R	2	HUMAN	GEM-interacting protein
GOLGA4	0.911583	0.900888	0.0425875	-0.37087	0.878886	3.82835	0.0425875	-0.37087	0.816792	0.414157	0.251289	-0.938512	-0.07564	0.160815	-0.98167	0.23993	GOLGA4	GOLGA4	GOLGA4	0.70814	-0.17335	Q13439-5_S93s _1_1_93_93	Q13439-5	Q13439-5|Q13439-4|Q13439-3|Q86W71	6	17.93	6.93	1.668	1543.9	79.9679	S93s	87	(K)	LQLRVPsVESLFR	(S)	LQLRVPS(0.99)VES(0.0)LFR	1	HUMAN	Isoform 5 of Golgin subfamily A member 4
GOLGA4_1	0.827031	0.870669	0.0757075	-0.31048	1.74499	5.18309	0.0757075	-0.31048	0.669116	0.303174	0.468865	-1.17306	-0.00315	0.154565	-0.70539	0.08443	GOLGA4	GOLGA4_1	GOLGA4_1	0.50434	-0.02295	Q13439-5_S93s _1_1_93_93	Q13439-5	Q13439-5|Q13439-4|Q13439-3|Q86W71	9	12.91	5.11	4.183	1043.58	79.9619	S93s	91	(R)	VPsVESLFR	(S)	VPS(0.99)VES(0.0)LFR	2	HUMAN	Isoform 5 of Golgin subfamily A member 4
GON4L	0.317827	0.978662	0.385383	0.04534	10.8183	0.910632	0.385383	0.04534	0.0828268	0.810843	2.48911	0.254146	0.39353	0.377235	0.14105	-0.05037	GON4L	GON4L	GON4L	0.05459	0.33337	Q3T8J9_T342t _1_1_342_342	Q3T8J9	Q3T8J9|Q3T8J9-3|Q3T8J9-2	3	10.09	1.42	1.5	1551.93	79.9655	T342t	337	(K)	GVVIPtWNISPIKK	(A)	GVVIPT(0.99)WNIS(0.0)PIKK	1	HUMAN	GON-4-like protein
GORASP2	0.650166	0.978662	0.182902	0.045905	3.80788	0.948149	0.182902	0.045905	0.416114	0.803869	0.931361	0.26378	0.38979	-0.023985	-0.00886	0.10067	GORASP2	GORASP2	GORASP2	0.20076	-0.2279	Q9H8Y8-3_S463s _1_1_463_463	Q9H8Y8-3	Q9H8Y8-3|Q9H8Y8-2	11	22.5	16.42	1.25	2322.12	79.9699	S463s	441	(R)	VGDSTPVSEKPVSAAVDANASEsP	(-)	VGDS(0.0)T(0.0)PVS(0.0)EKPVS(0.0)AAVDANAS(0.0)ES(0.99)P	4	HUMAN	Isoform 3 of Golgi reassembly-stacking protein 2
GORASP2_1	0.219142	0.736156	0.831823	0.45683	15.2721	12.6273	0.831823	0.45683	0.0297023	0.0546091	3.7326	2.6019	1.10623	0.557415	0.52868	0.38498	GORASP2	GORASP2_1	GORASP2_1	0.3802	0.06138	Q9H8Y8-3_T445tS463s_2_1_435_463	Q9H8Y8-3	Q9H8Y8|Q9H8Y8-2|Q9H8Y8-3	10	20.5	10.38	0	3201.55	159.932	T445t S463s	433	(K)	APTTVEDRVGDStPVSEKPVSAAVDANASEsP	(-)	APT(0.25)T(0.25)VEDRVGDS(0.25)T(0.25)PVS(0.0)EKPVS(0.0)AAVDANAS(0.0)ES(0.99)P	5	HUMAN	Isoform 3 of Golgi reassembly-stacking protein 2
GPALPP1	0.531812	0.949483	-0.201167	-0.098575	5.53323	2.19105	-0.201167	-0.098575	0.27969	0.603803	-1.29733	-0.55843	-0.18443	-0.217905	-0.01799	-0.17916	GPALPP1	GPALPP1	GPALPP1	-0.35554	-0.13702	Q8IXQ4_S105s_1_1_105_105	Q8IXQ4	Q8IXQ4|Q8IXQ4-4	32	23.44	10.67	99	2133.18	62.9376	Q102q S105s	102	(K)	qDDsPPRPIIGPALPPGFIK	(S)	Q(1.0)DDS(1.0)PPRPIIGPALPPGFIK	2	HUMAN	GPALPP motifs-containing protein 1
GPATCH2L	0.331147	0.796132	0.497343	0.345895	10.3383	9.09338	0.497343	0.345895	0.0925052	0.123215	2.37127	1.90421	0.73959	0.255095	0.4635	0.22829	GPATCH2L	GPATCH2L	GPATCH2L	0.0782	-0.11883	Q9NWQ4_S88sT91t_2_2_88_91	Q9NWQ4	Q9NWQ4|Q9NWQ4-4|G3V553|Q9NWQ4-1	9	9.07	1.66	1.441	1929.9	159.935	S88s T91t	78	(R)	EVAPVTNFSDsDDtMVAK	(R)	EVAPVT(0.0)NFS(0.0)DS(0.99)DDT(0.99)MVAK	2	HUMAN	G patch domain-containing protein 2-like
GPM6B	0.640118	0.951122	0.543227	0.239255	3.92728	2.10765	0.543227	0.239255	0.404829	0.615509	0.974832	0.55802	-0.32167	1.40813	-0.42036	0.89887	GPM6B	GPM6B	GPM6B	-0.0992	0.41502	Q13491-4_S320s _1_1_320_320	Q13491-4	Q13491-4|B7Z613	5	11.52	5.53	6.55	1077.53	79.9679	S320s	320	(R)	sKEQLNSYT	(-)	S(0.99)KEQLNS(0.0)Y(0.0)T(0.0)	1	HUMAN	Isoform 4 of Neuronal membrane glycoprotein M6-b
GPR126	0.516321	0.85287	0.839902	0.35388	5.91432	6.02031	0.839902	0.35388	0.256193	0.250016	1.41556	1.33449	1.76505	-0.085245	0.75008	-0.04232	GPR126	GPR126	GPR126	0.81708	-0.05059	Q86SQ4-3_S1165sS1168s_2_1_1165_1170	Q86SQ4-3	Q86SQ4-3|Q86SQ4-4|Q86SQ4-2	5	13.94	5.63	0.25	1726.86	159.937	S1165s S1168s	1160	(K)	SLSSSsIGsNSTYLTSK	(S)	S(0.0)LS(0.0)S(0.0)S(0.0)S(0.99)IGS(0.50)NS(0.50)T(0.0)Y(0.0)LT(0.0)S(0.0)K	2	HUMAN	Isoform 3 of G-protein coupled receptor 126
GPRASP2	0.597173	0.99548	-0.187787	-0.00851	4.51025	0.157152	-0.187787	-0.00851	0.353977	0.964461	-1.08098	-0.0471492	-0.32285	-0.052725	0.10175	-0.11877	GPRASP2	GPRASP2	GPRASP2	-0.62249	-0.02819	Q96D09_S512s _1_1_512_512	Q96D09	Q96D09	3	13.1	1.43	2.834	2156.1	79.9646	S512s	510	(R)	STsPFGIPEEASEMLEAKPK	(N)	S(0.0)T(0.0)S(0.99)PFGIPEEAS(0.0)EMLEAKPK	1	HUMAN	G-protein coupled receptor-associated sorting protein 2
GPSM1	0.432142	0.959004	0.335678	0.1405	7.6706	1.78273	0.335678	0.1405	0.170978	0.663327	1.75665	0.470276	0.14385	0.527505	-0.32343	0.60443	GPSM1	GPSM1	GPSM1	0.26938	-0.17115	Q86YR5_S492sS493s_2_2_492_493	Q86YR5	Q86YR5|Q86YR5-4	5	20.09	10.76	7.435	2313.11	159.933	S492s S493s	485	(R)	TSIPRAPssDEECFFDLLTK	(F)	T(0.0)S(0.0)IPRAPS(0.99)S(0.99)DEECFFDLLT(0.0)K	5	HUMAN	G-protein-signaling modulator 1
GRIP1	0.966746	0.863749	-0.0242925	-0.41163	0.379154	5.44603	-0.0242925	-0.41163	0.916399	0.285363	-0.113431	-1.25154	-0.27762	0.229035	-0.92703	0.10377	GRIP1	GRIP1	GRIP1	0.45151	0.03103	Q9Y3R0-2_T957t _1_1_957_957	Q9Y3R0-2	Q9Y3R0|Q9Y3R0-2|Q9Y3R0-3	5	13.1	4.99	1.56	1045.53	79.9683	T957t	955	(R)	SNtLPSDVGR	(K)	S(0.0)NT(0.99)LPS(0.0)DVGR	3	HUMAN	Isoform 2 of Glutamate receptor-interacting protein 1
GSK3B	0.142027	0.953699	-1.10684	-0.193625	23.243	1.90245	-1.10684	-0.193625	0.00473913	0.64529	-7.00154	-0.506728	-1.0516	-1.16209	0.39612	-0.78337	GSK3B	GSK3B	GSK3B	-1.63561	-0.47294	P49841-2_S9s _1_1_9_9	P49841-2	P49841-2	15	16.9	5.55	1.339	2288.07	79.9638	S9s	7	(R)	TTsFAESCKPVQQPSAFGSMK	(V)	T(0.0)T(0.0)S(0.99)FAES(0.0)CKPVQQPS(0.0)AFGS(0.0)MK	7	HUMAN	Isoform 2 of Glycogen synthase kinase-3 beta
GSK3B/GSK3A	0.142027	0.847579	-1.74251	-0.24147	23.123	6.38657	-1.74251	-0.24147	0.00487191	0.229796	-6.97048	-1.3937	-1.40706	-2.07796	-0.28542	-0.19752	GSK3B/GSK3A	GSK3B/GSK3A	GSK3B/GSK3A	-1.34805	-1.97467	P49840_S278s_1_1_278_278	P49840	P49840|P49841-2|A8MT37	12	14.41	6.76	1.568	1777.9	62.9333	Q269q S278s	269	(K)	qLVRGEPNVsYICSR	(Y)	Q(1.0)LVRGEPNVS(0.99)Y(0.0)ICS(0.0)R	3	HUMAN	Isoform 2 of Glycogen synthase kinase-3 beta/Glycogen synthase kinase-3 alpha
GSK3B/GSK3A_1	0.150048	0.799547	-1.79262	-0.29138	21.8913	7.44312	-1.79262	-0.29138	0.00646944	0.180172	-6.51721	-1.59231	-1.408	-2.17725	-0.16572	-0.41704	GSK3B/GSK3A_1	GSK3B/GSK3A_1	GSK3B/GSK3A_1	-1.44017	-1.85444	P49840_Y279y _1_1_279_279	P49840	P49840|P49841-2|A8MT37	3	18.12	6.93	1.218	1789.94	79.9701	Y279y	269	(K)	QLVRGEPNVSyICSR	(Y)	QLVRGEPNVS(0.0)Y(0.99)ICS(0.0)R	4	HUMAN	Isoform 2 of Glycogen synthase kinase-3 beta/Glycogen synthase kinase-3 alpha
GSK3B/GSK3A_2	0.15345	0.796132	-1.7803	-0.31346	21.3975	8.31512	-1.7803	-0.31346	0.00724857	0.147397	-6.27629	-1.75656	-1.37847	-2.18214	-0.21738	-0.40954	GSK3B/GSK3A_2	GSK3B/GSK3A_2	GSK3B/GSK3A_2	-1.3406	-1.86683	P49840_S278s _1_1_278_278	P49840	P49840|P49841-2|A8MT37	11	10.96	4.14	10.946	1281.59	79.9651	S278s	273	(R)	GEPNVsYICSR	(Y)	GEPNVS(0.99)Y(0.0)ICS(0.0)R	5	HUMAN	Isoform 2 of Glycogen synthase kinase-3 beta/Glycogen synthase kinase-3 alpha
GSK3B/GSK3A_3	0.15345	0.796132	-1.80525	-0.33175	21.3545	8.86389	-1.80525	-0.33175	0.00732059	0.129901	-6.28078	-1.86053	-1.39654	-2.21396	-0.23673	-0.42677	GSK3B/GSK3A_3	GSK3B/GSK3A_3	GSK3B/GSK3A_3	-1.35954	-1.88143	P49840_Y279y _1_1_279_279	P49840	P49840|P49841-2|A8MT37	12	19.57	11.82	2.027	1281.59	79.9642	Y279y	273	(R)	GEPNVSyICSR	(Y)	GEPNVS(0.0)Y(0.99)ICS(0.0)R	6	HUMAN	Isoform 2 of Glycogen synthase kinase-3 beta/Glycogen synthase kinase-3 alpha
GTF2I	0.988905	0.86678	-0.0071825	0.22209	0.131803	5.35398	-0.0071825	0.22209	0.970107	0.291476	-0.0404602	1.19817	0.14165	-0.156015	0.08326	0.36092	GTF2I	GTF2I	GTF2I	-0.13949	-0.61117	P78347_T556t _1_1_556_556	P78347	P78347|P78347-3|P78347-4|P78347-2	7	15.1	6.86	1.25	1458.73	79.9646	T556t	556	(R)	tNTPVKEDWNVR	(I)	T(0.99)NT(0.0)PVKEDWNVR	2	HUMAN	General transcription factor II-I
GTF2I_1	0.995481	0.875487	-0.0036425	0.20181	0.0664148	4.96959	-0.0036425	0.20181	0.984824	0.31845	-0.0205356	1.12455	0.14468	-0.151965	0.0985	0.30512	GTF2I	GTF2I_1	GTF2I_1	-0.15171	-0.55132	P78347_T558t _1_1_558_558	P78347	P78347|P78347-3|P78347-4|P78347-2	8	19.36	8.49	4.861	1468.78	79.9641	T558t	556	(R)	TNtPVKEDWNVR	(I)	T(0.0)NT(0.99)PVKEDWNVR	3	HUMAN	General transcription factor II-I
GTF2I_2	0.993152	0.982832	0.0049375	0.040455	0.0920023	0.71486	0.0049375	0.040455	0.979038	0.848231	0.0283663	0.202954	-0.13141	0.141285	-0.16143	0.24234	GTF2I	GTF2I_2	GTF2I_2	-0.31315	-0.24686	P78347_S674s _1_1_674_674	P78347	P78347|P78347-3|P78347-4|P78347-2	15	13.57	4.7	2.465	3039.51	79.9652	S674s	674	(R)	sPGSNSKVPEIEVTVEGPNNNNPQTSAVR	(T)	S(0.99)PGS(0.0)NS(0.0)KVPEIEVT(0.0)VEGPNNNNPQT(0.0)S(0.0)AVR	5	HUMAN	General transcription factor II-I
GTF2IRD2B	0.886588	0.978662	-0.0528325	0.058215	1.12976	1.11797	-0.0528325	0.058215	0.770946	0.773042	-0.316656	0.306737	-0.15954	0.053875	-0.10277	0.2192	GTF2IRD2B	GTF2IRD2B	GTF2IRD2B	-0.25466	-0.25956	Q6EKJ0_S388sS389s_2_2_388_389	Q6EKJ0	Q6EKJ0|Q86UP8|Q86UP8-3	3	10.5	4.71	10.339	1233.62	175.904	S388s S389s M390m	381	(K)	APGYLEIssmR	(R)	APGY(0.0)LEIS(0.99)S(0.99)M(1.0)R	1	HUMAN	General transcription factor II-I repeat domain-containing protein 2B
GTF3C1	0.525286	0.990617	-0.214592	-0.02355	5.67614	0.453072	-0.214592	-0.02355	0.270636	0.900934	-1.32758	-0.131839	-0.13471	-0.294475	-0.12093	0.07383	GTF3C1	GTF3C1	GTF3C1	-0.21167	-0.46254	Q12789_S1653s _1_1_1653_1653	Q12789	Q12789|Q12789-3	5	15.43	9.19	5.62	1199.61	79.9663	S1653s	1650	(R)	GYYsPGIVSTR	(N)	GY(0.0)Y(0.0)S(0.99)PGIVS(0.0)T(0.0)R	4	HUMAN	General transcription factor 3C polypeptide 1
GTF3C3	0.962521	0.975512	0.0257975	-0.05775	0.444002	1.18455	0.0257975	-0.05775	0.902817	0.761282	0.13199	-0.323301	-0.17849	0.230085	-0.15512	0.03962	GTF3C3	GTF3C3	GTF3C3	-0.22732	0.09623	Q9Y5Q9_S43s _1_1_43_43	Q9Y5Q9	Q9Y5Q9|Q9Y5Q9-2	16	19.47	5.08	2.819	2448.14	79.9671	S43s	40	(K)	GKLsAEENPDDSEVPSSSGINSTK	(S)	GKLS(0.99)AEENPDDS(0.0)EVPS(0.0)S(0.0)S(0.0)GINS(0.0)T(0.0)K	1	HUMAN	General transcription factor 3C polypeptide 3
GTF3C4	0.471738	0.978662	-0.469967	-0.059295	6.83019	0.84327	-0.469967	-0.059295	0.207482	0.823518	-1.5878	-0.237186	-0.04456	-0.895375	0.29922	-0.41781	GTF3C4	GTF3C4	GTF3C4	-0.54167	-0.5718	Q9UKN8_S611s _1_1_611_611	Q9UKN8	Q9UKN8	5	19.05	12.45	18.695	2528.15	80.0021	S611s	606	(K)	ILLVDsPGMGNADDEQQEEGTSSK	(Q)	ILLVDS(0.99)PGMGNADDEQQEEGT(0.0)S(0.0)S(0.0)K	1	HUMAN	General transcription factor 3C polypeptide 4
GTPBP1	0.336391	0.912795	-0.379918	-0.14549	10.1546	3.52692	-0.379918	-0.14549	0.0965024	0.443923	-2.32684	-0.840564	-0.29083	-0.469005	-0.18664	-0.10434	GTPBP1	GTPBP1	GTPBP1	-0.29722	-0.46335	O00178_S25s _1_1_25_25	O00178	O00178|F8WAZ4	22	16.38	6.88	2.242	2260.04	79.9687	S25s	8	(R)	SAMDSPVPASMFAPEPSsPGAAR	(A)	S(0.0)AMDS(0.0)PVPAS(0.0)MFAPEPS(0.0)S(0.99)PGAAR	2	HUMAN	GTP-binding protein 1
GTPBP1_1	0.292002	0.692046	0.424092	0.527725	11.7702	14.6934	0.424092	0.527725	0.0665249	0.0339361	2.73086	3.04165	0.40191	0.446275	0.57533	0.48012	GTPBP1	GTPBP1_1	GTPBP1_1	-0.38652	-0.12808	O00178_S12sS25s_2_1_12_25	O00178	O00178|F8WAZ4	17	19.2	7.05	0	2515.21	191.916	M10m S12s M18m S25s	6	(R)	SRSAmDsPVPASmFAPEPSsPGAAR	(A)	S(0.0)RS(0.0)AM(1.0)DS(0.99)PVPAS(0.0)M(1.0)FAPEPS(0.50)S(0.50)PGAAR	5	HUMAN	GTP-binding protein 1
GTPBP1_2	0.233021	0.652959	0.607618	0.61805	14.2908	17.0733	0.607618	0.61805	0.0372326	0.0196188	3.43179	3.58859	0.75482	0.460415	0.64056	0.59554	GTPBP1	GTPBP1_2	GTPBP1_2	-0.08363	-0.19515	O00178_S12sS25s_2_1_12_25	O00178	O00178|F8WAZ4	6	17.85	7.97	0.75	2260.04	159.931	S12s S25s	8	(R)	SAMDsPVPASMFAPEPSsPGAAR	(A)	S(0.0)AMDS(0.99)PVPAS(0.0)MFAPEPS(0.50)S(0.50)PGAAR	6	HUMAN	GTP-binding protein 1
GTPBP1_3	0.698291	0.906617	-0.122133	-0.15403	3.14704	3.70645	-0.122133	-0.15403	0.484503	0.425947	-0.788261	-0.876787	-0.13508	-0.109185	-0.22685	-0.08121	GTPBP1	GTPBP1_3	GTPBP1_3	-0.10611	-0.18663	O00178_S44sS47s_2_2_44_47	O00178	O00178|F8WAZ4	8	16.18	6.5	11.262	2896.27	159.936	S44s S47s	38	(R)	LHGGFDsDCsEDGEALNGEPELDLTSK	(L)	LHGGFDS(0.99)DCS(0.99)EDGEALNGEPELDLT(0.0)S(0.0)K	7	HUMAN	GTP-binding protein 1
GTSE1	0.895575	0.982047	-0.0829675	-0.04926	1.03768	0.808226	-0.0829675	-0.04926	0.787467	0.83019	-0.293635	-0.227565	0.3168	-0.482735	-0.31238	0.21386	GTSE1	GTSE1	GTSE1	0.43129	-0.79083	Q9NYZ3_S536s _1_1_536_536	Q9NYZ3	Q9NYZ3	4	8.69	1.72	99	1132.62	79.9699	S536s	533	(R)	AVGsPLCVPAR	(R)	AVGS(1.0)PLCVPAR	1	HUMAN	G2 and S phase-expressed protein 1
GTSE1_1	0.193687	0.796132	-0.780232	-0.398155	17.7704	7.97166	-0.780232	-0.398155	0.0167092	0.159527	-4.58366	-1.69176	-0.90155	-0.658915	-0.71961	-0.0767	GTSE1	GTSE1_1	GTSE1_1	-0.37983	-0.67645	Q9NYZ3_S461sS464sS470s_3_2_461_470	Q9NYZ3	Q9NYZ3	4	14.52	4.82	0.25	1711.86	239.895	S461s S464s S470s	456	(K)	FSIGDsPDsSTPKLsR	(A)	FS(0.0)IGDS(0.99)PDS(0.33)S(0.33)T(0.33)PKLS(0.99)R	4	HUMAN	G2 and S phase-expressed protein 1
H1FX	0.360121	0.692046	-0.394647	-0.589445	9.56796	15.4149	-0.394647	-0.589445	0.11046	0.0287417	-2.18726	-3.20247	-0.2359	-0.553395	-0.72119	-0.4577	H1FX	H1FX	H1FX	0.2874	-0.18992	Q92522_S2s _1_1_2_2	Q92522	Q92522	4	14.6	5.26	11.158	1924.97	79.9643	S2s	2	(M)	sVELEEALPVTTAEGMAK	(K)	S(0.99)VELEEALPVT(0.0)T(0.0)AEGMAK	1	HUMAN	Histone H1x
H1FX_1	0.336625	0.796132	-0.555238	-0.356405	10.0971	8.85953	-0.555238	-0.356405	0.0977883	0.130031	-2.313	-1.8597	-0.86926	-0.241215	-0.52596	-0.18685	H1FX	H1FX_1	H1FX_1	-0.54119	-0.169	Q92522_S31s _1_1_31_31	Q92522	Q92522	6	14.71	7.37	2.389	953.514	79.9666	S31s	24	(K)	AGGSAALsPSK	(K)	AGGS(0.0)AALS(0.99)PS(0.0)K	3	HUMAN	Histone H1x
H2AFY	0.261686	0.875487	-0.466753	-0.19762	12.7461	4.97664	-0.466753	-0.19762	0.0531366	0.317933	-2.99101	-1.1259	-0.43239	-0.501115	-0.1263	-0.26894	H2AFY	H2AFY	H2AFY	-0.50398	-0.34227	O75367_T129t _1_1_129_129	O75367	O75367|O75367-3|O75367-2|D6RCF2	11	15.97	5.42	99	1350.83	79.9647	T129t	122	(K)	GKLEAIItPPPAK	(K)	GKLEAIIT(1.0)PPPAK	1	HUMAN	Core histone macro-H2A.1
H2AFY_1	0.71715	0.799547	0.133002	-0.277945	2.91703	7.39685	0.133002	-0.277945	0.510854	0.182102	0.737633	-1.58362	0.29135	-0.025345	-0.34918	-0.20671	H2AFY	H2AFY_1	H2AFY_1	0.44264	0.08713	O75367_S170sT174t_2_1_170_174	O75367	O75367|O75367-3|O75367-2	3	13.97	7.19	0	2131.03	159.942	S170s T174t	168	(K)	AAsADStTEGTPADGFTVLSTK	(S)	AAS(0.99)ADS(0.50)T(0.50)T(0.0)EGT(0.0)PADGFT(0.0)VLS(0.0)T(0.0)K	3	HUMAN	Core histone macro-H2A.1
HABP4	0.990986	0.975512	-0.0053925	-0.060655	0.107517	1.18407	-0.0053925	-0.060655	0.975547	0.761365	-0.0330931	-0.323183	-0.09271	0.081925	0.09013	-0.21144	HABP4	HABP4	HABP4	-0.38073	0.19913	Q5JVS0_S108s _1_1_108_108	Q5JVS0	Q5JVS0|Q5JVS0-2	6	17.92	6.22	13.018	2228.18	79.9642	S108s	97	(K)	SLPAPVAQRPDsPGGGLQAPGQK	(R)	S(0.0)LPAPVAQRPDS(0.99)PGGGLQAPGQK	2	HUMAN	Intracellular hyaluronan-binding protein 4
HAUS6	0.595654	0.978662	0.218457	-0.06128	4.53461	1.05729	0.218457	-0.06128	0.351997	0.783919	1.08614	-0.291507	0.4383	-0.001385	0.18075	-0.30331	HAUS6	HAUS6	HAUS6	0.04919	0.2229	Q7Z4H7_T584t _1_1_584_584	Q7Z4H7	Q7Z4H7|Q7Z4H7-3|Q5VY60	10	16.39	6.06	4.542	1793.99	79.9643	T584t	579	(R)	NQIPRtPENLITEIR	(S)	NQIPRT(0.99)PENLIT(0.0)EIR	3	HUMAN	HAUS augmin-like complex subunit 6
HCA90	0.517805	0.900888	-0.306607	-0.18996	5.88756	4.13922	-0.306607	-0.18996	0.257777	0.385547	-1.3724	-0.962926	-0.03088	-0.582335	0.00368	-0.3836	HCA90	HCA90	HCA90	-0.23244	-0.29297	Q96RR5_S774s _1_1_774_774	Q96RR5	Q96RR5|Q9ULW0	10	18.56	10.79	6.229	1354.72	79.9665	S774s	764	(K)	SSDQPLTVPVsPK	(F)	S(0.0)S(0.0)DQPLT(0.0)VPVS(0.99)PK	4	HUMAN	Hepatocellular carcinoma-associated antigen 90
HCFC1	0.520169	0.901427	0.245248	-0.156555	5.82375	3.79431	0.245248	-0.156555	0.261592	0.417416	1.35887	-0.894404	0.40416	0.086335	-0.22296	-0.09015	HCFC1	HCFC1	HCFC1	0.39495	0.08226	P51610_S666s _1_1_666_666	P51610	A6NEM2|P51610-4|P51610-2	11	20.3	10.07	1.573	2268.35	79.9636	S666s	660	(K)	TITLVKsPISVPGGSALISNLGK	(V)	T(0.0)IT(0.0)LVKS(0.99)PIS(0.0)VPGGS(0.0)ALIS(0.0)NLGK	3	HUMAN	Host cell factor 1
HCFC1_1	0.795458	0.991171	-0.0909275	-0.0212	2.10265	0.396637	-0.0909275	-0.0212	0.61622	0.912717	-0.553255	-0.116064	-0.18562	0.003765	-0.1449	0.1025	HCFC1	HCFC1_1	HCFC1_1	-0.36221	-0.19297	P51610_S1507s _1_1_1507_1507	P51610	P51610|P51610-2	7	19.96	7.2	6.126	2924.54	79.9669	S1507s	1483	(R)	AVTTVTQSTPVPGPSVPPPEELQVsPGPR	(Q)	AVT(0.0)T(0.0)VT(0.0)QS(0.0)T(0.0)PVPGPS(0.0)VPPPEELQVS(0.99)PGPR	5	HUMAN	Host cell factor 1
HDAC1	0.403155	0.991171	-0.382893	-0.018665	8.43686	0.354439	-0.382893	-0.018665	0.143322	0.921629	-1.92716	-0.104158	-0.16967	-0.596115	0.08282	-0.12015	HDAC1	HDAC1	HDAC1	-0.49102	-0.54224	Q13547_S393s _1_1_393_393	Q13547	Q13547	21	20.87	10.49	99	3631.62	79.9588	S393s	372	(R)	MLPHAPGVQMQAIPEDAIPEEsGDEDEDDPDKR	(I)	MLPHAPGVQMQAIPEDAIPEES(1.0)GDEDEDDPDKR	1	HUMAN	Histone deacetylase 1
HDAC1_1	0.510251	0.971159	-0.217858	0.0778	6.0217	1.3651	-0.217858	0.0778	0.249937	0.73028	-1.40089	0.367495	-0.24412	-0.191595	-0.16935	0.32495	HDAC1	HDAC1_1	HDAC1_1	-0.27266	-0.61078	Q13547_S421sS423s_2_2_421_423	Q13547	Q13547	5	18.01	11.83	99	2035.81	159.935	S421s S423s	414	(R)	IACEEEFsDsEEEGEGGR	(K)	IACEEEFS(1.0)DS(1.0)EEEGEGGR	3	HUMAN	Histone deacetylase 1
HDAC2	0.885079	0.982047	-0.0503475	0.0389	1.15714	0.795432	-0.0503475	0.0389	0.766101	0.832639	-0.323658	0.224214	-0.02333	-0.077365	0.08643	-0.00863	HDAC2	HDAC2	HDAC2	-0.31352	-0.15162	Q92769_S394s_1_1_394_394	Q92769	Q92769|Q92769-3	20	22.89	8.07	5.295	3585.59	95.96	M373m S394s	373	(R)	mLPHAPGVQMQAIPEDAVHEDsGDEDGEDPDKR	(I)	M(0.99)LPHAPGVQM(0.0)QAIPEDAVHEDS(1.0)GDEDGEDPDKR	1	HUMAN	Histone deacetylase 2
HDAC2_1	0.629312	0.976509	0.159403	0.05668	4.08032	1.14679	0.159403	0.05668	0.390812	0.767929	0.989611	0.313926	0.08294	0.235865	-0.05398	0.16734	HDAC2	HDAC2_1	HDAC2_1	-0.04895	-0.03268	Q92769_S422sS424s_2_2_422_424	Q92769	Q92769|Q92769-3	96	16.62	4.51	99	2169.9	159.92	S422s S424s	415	(R)	IACDEEFsDsEDEGEGGRR	(N)	IACDEEFS(1.0)DS(1.0)EDEGEGGRR	4	HUMAN	Histone deacetylase 2
HDAC4	0.999639	0.982206	-0.0005925	0.03774	0.011702	0.756437	-0.0005925	0.03774	0.997309	0.840149	-0.00364079	0.213959	0.08557	-0.086755	0.11715	-0.04167	HDAC4	HDAC4	HDAC4	-0.22947	-0.13932	P56524_S565s _1_1_565_565	P56524	P56524|F5GX36	4	16.56	6.84	99	2570.18	79.966	S565s	560	(K)	QEPIEsDEEEAEPPREVEPGQR	(Q)	QEPIES(1.0)DEEEAEPPREVEPGQR	1	HUMAN	Histone deacetylase 4
HDAC7	0.229082	0.809422	-0.843623	-0.307665	14.5355	7.19873	-0.843623	-0.307665	0.0351924	0.190602	-3.50521	-1.54639	-0.5282	-1.15905	-0.10726	-0.50807	HDAC7	HDAC7	HDAC7	-0.61543	-0.74239	J3KPH8_S542s _1_1_542_542	J3KPH8	Q8WUI4-8|J3KPH8|Q8WUI4-5|Q8WUI4-6|Q8WUI4-7|Q8WUI4-4|Q8WUI4-3|Q8WUI4-10	13	14.32	6.94	1.101	2000.01	79.9659	S542s	540	(R)	AQsSPAAPASLSAPEPASQAR	(V)	AQS(0.99)S(0.0)PAAPAS(0.0)LS(0.0)APEPAS(0.0)QAR	4	HUMAN	Histone deacetylase 7
HDGF	0.538564	0.793796	-0.284118	-0.395645	5.45022	10.2679	-0.284118	-0.395645	0.285088	0.094018	-1.27976	-2.13024	-0.55651	-0.011725	-0.53644	-0.25485	HDGF	HDGF	HDGF	-0.21796	0.14366	P51858-3_S181s _1_1_181_181	P51858-3	P51858-3|P51858-2	7	13.84	6.66	99	1052.54	79.9683	S181s	174	(R)	AGDLLEDsPK	(R)	AGDLLEDS(1.0)PK	1	HUMAN	Isoform 3 of Hepatoma-derived growth factor
HDLBP	0.19632	0.84845	0.678048	0.367175	17.1819	6.26549	0.678048	0.367175	0.0191341	0.236293	4.37119	1.3815	0.6962	0.659895	-0.03055	0.7649	HDLBP	HDLBP	HDLBP	0.52886	-0.19925	Q00341_S31s _1_1_31_31	Q00341	Q00341|Q00341-2	3	16.28	6.54	2.682	2774.34	79.9707	S31s	26	(K)	VATLNsEEESDPPTYKDAFPPLPEK	(A)	VAT(0.0)LNS(0.99)EEES(0.0)DPPT(0.0)Y(0.0)KDAFPPLPEK	2	HUMAN	Vigilin
HECTD1	0.716971	0.848964	-0.120622	0.2721	2.93151	6.16408	-0.120622	0.2721	0.509153	0.241875	-0.740837	1.35176	-0.03402	-0.207225	0.48162	0.06258	HECTD1	HECTD1	HECTD1	-0.71353	-0.34762	Q9ULT8_S1772s _1_1_1772_1772	Q9ULT8	Q9ULT8	9	15.31	4.3	99	1669.92	79.9636	S1772s	1770	(R)	QFsALVPAFDPRPGR	(T)	QFS(1.0)ALVPAFDPRPGR	2	HUMAN	E3 ubiquitin-protein ligase HECTD1
HECW2	0.449837	0.982832	-1.09457	-0.29343	7.25648	0.690772	-1.09457	-0.29343	0.188084	0.852948	-1.72247	-0.214114	-0.09939	-2.08975	1.42042	-2.00728	HECW2	HECW2	HECW2	-1.71771	-0.1767	Q9P2P5_S48s _1_1_48_48	Q9P2P5	Q9P2P5	2	12.43	5.18	1.146	1404.65	79.9803	S48s	46	(R)	ANsDTDLVTSESR	(S)	ANS(0.99)DT(0.0)DLVT(0.0)S(0.0)ES(0.0)R	1	HUMAN	E3 ubiquitin-protein ligase HECW2
HECW2_1	0.542626	0.796132	0.272462	0.28958	5.39157	7.51055	0.272462	0.28958	0.288964	0.177397	1.26736	1.60499	0.0171	0.527825	0.17975	0.39941	HECW2	HECW2_1	HECW2_1	-0.36054	0.03418	Q9P2P5_S852s _1_1_852_852	Q9P2P5	Q9P2P5|Q9P2P5-2	2	10.47	1.11	4.047	1615.84	79.9663	S852s	850	(R)	SNsIQQMEQLNRR	(Y)	S(0.0)NS(0.99)IQQMEQLNRR	3	HUMAN	E3 ubiquitin-protein ligase HECW2
HECW2_2	0.625746	0.912795	-0.734897	0.193945	4.11841	3.52182	-0.734897	0.193945	0.387399	0.444445	-1.01713	0.83953	0.40418	-1.87397	0.50258	-0.11469	HECW2	HECW2_2	HECW2_2	-0.29629	-1.85353	Q9P2P5_S1171sS1175s_2_2_1171_1175	Q9P2P5	Q9P2P5|Q9P2P5-2	2	8.54	4.21	1.22	1504.74	159.927	S1171s S1175s	1166	(R)	GSPVSsPQNsPGTQR	(A)	GS(0.0)PVS(0.0)S(0.99)PQNS(0.99)PGT(0.0)QR	4	HUMAN	E3 ubiquitin-protein ligase HECW2
HEXIM1	0.681458	0.951122	-0.221048	0.097065	3.36326	2.00866	-0.221048	0.097065	0.460972	0.6297	-0.838294	0.517637	0.14068	-0.582775	-0.0529	0.24703	HEXIM1	HEXIM1	HEXIM1	-0.00431	-0.92404	O94992_S237sS252s_2_1_236_252	O94992	O94992	3	18.51	7.57	0	3794.51	191.903	S237s M242m S252s M255m	229	(R)	AAAKSDDTsDDDFmEEGGEEDGGsDGmGGDGSEFLQR	(D)	AAAKS(0.0)DDT(0.50)S(0.50)DDDFM(1.0)EEGGEEDGGS(0.99)DGM(1.0)GGDGS(0.0)EFLQR	2	HUMAN	Protein HEXIM1
HEXIM2	0.901476	0.912795	0.0479775	0.145415	0.967883	3.14421	0.0479775	0.145415	0.800224	0.484818	0.274734	0.762213	-0.09049	0.186445	-0.02019	0.31102	HEXIM2	HEXIM2	HEXIM2	-0.26819	-0.21881	Q96MH2_S76s _1_1_76_76	Q96MH2	Q96MH2	7	15.2	8.17	1.365	1503.72	79.963	S76s	74	(R)	TQsPGGCSAEAVLAR	(K)	T(0.0)QS(0.99)PGGCS(0.0)AEAVLAR	2	HUMAN	Protein HEXIM2
HEXIM2_1	0.555071	0.991171	-0.324678	0.014745	5.19537	0.28915	-0.324678	0.014745	0.302317	0.935589	-1.2319	0.0855434	0.03678	-0.686135	0.04125	-0.01176	HEXIM2	HEXIM2_1	HEXIM2_1	-0.20236	-0.76861	Q96MH2_S76sS81s_2_2_76_81	Q96MH2	Q96MH2	6	15.09	8.05	1.439	1503.72	159.934	S76s S81s	74	(R)	TQsPGGCsAEAVLAR	(K)	T(0.0)QS(0.99)PGGCS(0.99)AEAVLAR	6	HUMAN	Protein HEXIM2
HIRIP3	0.476906	0.970794	-0.537423	-0.071605	6.73879	1.39113	-0.537423	-0.071605	0.211895	0.725917	-1.58095	-0.373782	-1.03995	-0.034895	0.0976	-0.24081	HIRIP3	HIRIP3	HIRIP3	-1.33543	0.11168	Q9BW71_S125s _1_1_125_125	Q9BW71	Q9BW71	4	14.67	7.51	99	1667.83	79.9662	S125s	118	(K)	NGVAAEVsPAKEENPR	(R)	NGVAAEVS(1.0)PAKEENPR	1	HUMAN	HIRA-interacting protein 3
HIRIP3_1	0.393079	0.859268	-0.437543	-0.225095	8.7284	5.91752	-0.437543	-0.225095	0.134017	0.256005	-1.99316	-1.30519	-0.70397	-0.171115	-0.19627	-0.25392	HIRIP3	HIRIP3_1	HIRIP3_1	-0.7056	-0.0142	Q9BW71_T84tS87s_2_2_84_87	Q9BW71	Q9BW71|Q9BW71-2|Q9BW71-3	25	16.21	7.21	99	1311.61	159.933	T84t S87s	81	(K)	RPPtPCsDPER	(K)	RPPT(1.0)PCS(1.0)DPER	3	HUMAN	HIRA-interacting protein 3
HIST1H1B	0.44125	0.84845	0.324752	0.26946	7.40463	6.25032	0.324752	0.26946	0.181776	0.23712	1.69836	1.36803	0.13256	0.516945	0.07706	0.46186	HIST1H1B	HIST1H1B	HIST1H1B	-0.14239	-0.01825	P16401_S18s _1_1_18_18	P16401	P16401	25	17.9	9.26	6.21	2040.05	79.9621	S18s	2	(M)	SETAPAETATPAPVEKsPAK	(K)	S(0.0)ET(0.0)APAET(0.0)AT(0.0)PAPVEKS(0.99)PAK	4	HUMAN	Histone H1.5
HIST1H1B_1	0.919569	0.912795	0.0410925	0.14947	0.809533	3.24061	0.0410925	0.14947	0.82994	0.474175	0.232809	0.782105	-0.10417	0.186355	-0.01766	0.3166	HIST1H1B	HIST1H1B_1	HIST1H1B_1	-0.28569	-0.22448	P16401_T11tS18s_2_2_11_18	P16401	P16401	13	15.41	3.19	1.272	2040.05	159.935	T11t S18s	2	(M)	SETAPAETAtPAPVEKsPAK	(K)	S(0.0)ET(0.0)APAET(0.0)AT(0.99)PAPVEKS(0.99)PAK	8	HUMAN	Histone H1.5
HIST1H1C	0.440743	0.968539	-0.348643	-0.06724	7.41533	1.45612	-0.348643	-0.06724	0.181329	0.715135	-1.7007	-0.389395	-0.57871	-0.118575	-0.03363	-0.10085	HIST1H1C	HIST1H1C	HIST1H1C	-0.74297	-0.11196	P16403_S2s _1_1_2_2	P16403	P16403	6	15.29	6.43	1.884	1924.06	79.9628	S2s	2	(M)	sETAPAAPAAAPPAEKAPVK	(K)	S(0.99)ET(0.0)APAAPAAAPPAEKAPVK	14	HUMAN	Histone H1.2
HIST1H1D	0.433381	0.959004	-1.4268	0.07927	7.63518	1.7214	-1.4268	0.07927	0.172378	0.67276	-1.81156	0.451911	-0.18067	-2.67293	0.14949	0.00905	HIST1H1D	HIST1H1D	HIST1H1D	-0.52805	-0.36004	P16402_T18t _1_1_18_18	P16402	P16402	6	17.01	8.45	2.875	2060.13	79.9599	T18t	2	(M)	SETAPLAPTIPAPAEKtPVK	(K)	S(0.0)ET(0.0)APLAPT(0.0)IPAPAEKT(0.99)PVK	11	HUMAN	Histone H1.3
HIST1H1E	0.812579	0.989616	-0.0894325	0.024835	1.88423	0.497962	-0.0894325	0.024835	0.648002	0.891669	-0.502025	0.144268	-0.24043	0.061565	0.04468	0.00499	HIST1H1E	HIST1H1E	HIST1H1E	-0.483	-0.03765	P10412_S2s _1_1_2_2	P10412	P10412	6	16.43	6.72	2.111	1946.02	79.9729	S2s	2	(M)	sETAPAAPAAPAPAEKTPVK	(K)	S(0.99)ET(0.0)APAAPAAPAPAEKT(0.0)PVK	2	HUMAN	Histone H1.4
HIST1H1E_1	0.938636	0.833003	0.0363925	0.247635	0.654628	6.59655	0.0363925	0.247635	0.860077	0.21895	0.190821	1.43322	-0.15434	0.227125	0.21195	0.28332	HIST1H1E	HIST1H1E_1	HIST1H1E_1	-0.56419	-0.18059	P10412_T18t _1_1_18_18	P10412	P10412	12	19	9.72	12.003	1946.02	79.9715	T18t	2	(M)	SETAPAAPAAPAPAEKtPVK	(K)	S(0.0)ET(0.0)APAAPAAPAPAEKT(0.99)PVK	3	HUMAN	Histone H1.4
HIST1H1E_2	0.55764	0.941483	0.221722	0.48156	5.16154	2.52511	0.221722	0.48156	0.304682	0.559099	1.21874	0.680881	0.3854	0.058045	1.47343	-0.51031	HIST1H1E	HIST1H1E_2	HIST1H1E_2	-1.28592	0.47412	P10412_S36s _1_1_36_36	P10412	P16402|P10412|P16403	3	14.4	5.21	4.925	1342.79	79.9653	S36s	34	(R)	KAsGPPVSELITK	(A)	KAS(0.99)GPPVS(0.0)ELIT(0.0)K	6	HUMAN	Histone H1.4
HIST1H4A	0.912977	0.946267	-0.100123	-0.156145	0.866988	2.28176	-0.100123	-0.156145	0.819033	0.591322	-0.249775	-0.580629	-0.71012	0.509875	-0.56184	0.24955	HIST1H4A	HIST1H4A	HIST1H4A	-0.34616	0.22476	P62805_S48s _1_1_48_48	P62805	P62805	6	17.22	6.65	17.142	1336.72	79.9619	S48s	46	(K)	RIsGLIYEETR	(G)	RIS(0.99)GLIY(0.0)EET(0.0)R	1	HUMAN	Histone H4
HJURP	0.455893	0.796132	-0.693227	-0.37822	7.14232	8.00609	-0.693227	-0.37822	0.193094	0.158267	-1.67659	-1.69825	-0.06086	-1.3256	-0.09503	-0.66141	HJURP	HJURP	HJURP	-0.16372	-0.75842	Q8NCD3_S473s _1_1_473_473	Q8NCD3	Q8NCD3|Q8NCD3-2|Q8NCD3-3	9	15.85	9.11	4.841	1402.74	79.962	S473s	469	(R)	GGPAsPGGLQGLETR	(R)	GGPAS(0.99)PGGLQGLET(0.0)R	3	HUMAN	Holliday junction recognition protein
HJURP_1	0.257474	0.912795	-0.537462	-0.154675	12.9958	3.29979	-0.537462	-0.154675	0.0501669	0.467758	-3.05977	-0.794262	-0.39526	-0.679665	0.02843	-0.33778	HJURP	HJURP_1	HJURP_1	-0.62158	-0.43612	Q8NCD3_T122tS140s_2_1_122_140	Q8NCD3	Q8NCD3	5	21.29	7.95	0.25	3394.68	159.933	T122t S140s	116	(K)	SGEVDAtSDQEESVAWALAPAVPQsPLKNELR	(R)	S(0.0)GEVDAT(0.50)S(0.50)DQEES(0.0)VAWALAPAVPQS(0.99)PLKNELR	5	HUMAN	Holliday junction recognition protein
HLA-A	0.229082	0.757619	0.626757	0.486595	14.553	12.067	0.626757	0.486595	0.0350513	0.0621299	3.51049	2.4873	0.4744	0.779115	0.29973	0.67346	HLA	HLA-A	HLA-A	-0.02321	0.01142	P13746-2_S362sS365s_2_2_362_365	P13746-2	P13746-2|Q5SRN5|P30443|P16188|P04439|P30455	5	16.7	4.79	3.27	2575.19	159.932	S362s S365s	346	(R)	KGGSYTQAASSDSAQGsDVsLTACKV	(-)	KGGS(0.0)Y(0.0)T(0.0)QAAS(0.0)S(0.0)DS(0.0)AQGS(0.99)DVS(0.99)LT(0.0)ACKV	1	HUMAN	Isoform 2 of HLA class I histocompatibility antigen, A-11 alpha chain
HMGA1		0.859268	NaN	-0.29186		5.82972		-0.29186		0.261233		-1.28857			0.00309	-0.58681	HMGA1	HMGA1	HMGA1			P17096_S36sT53t_2_2_36_53	P17096	P17096-3	9	19.78	6.09	2.243	2570.46	159.927	S36s T53t	31	(R)	KQPPVsPGTALVGSQKEPSEVPtPK	(R)	KQPPVS(0.99)PGT(0.0)ALVGS(0.0)QKEPS(0.0)EVPT(0.99)PK	5	HUMAN	High mobility group protein HMG-I/HMG-Y
HMGA1_1	0.599286	0.982206	0.174253	0.043955	4.46496	0.778026	0.174253	0.043955	0.357687	0.835983	1.07138	0.219645	0.25988	0.088625	0.24893	-0.16102	HMGA1	HMGA1_1	HMGA1_1	-0.18694	0.11023	P17096_S102sS103s_2_2_102_103	P17096	P17096|P17096-2	12	17.3	5.5	3.245	2245.04	159.929	S102s S103s	89	(K)	KLEKEEEEGISQEssEEEQ	(-)	KLEKEEEEGIS(0.0)QES(0.99)S(0.99)EEEQ	6	HUMAN	High mobility group protein HMG-I/HMG-Y
HMGCR	0.444512	0.796132	-1.3741	-1.05232	7.36121	9.3005	-1.3741	-1.05232	0.183603	0.117476	-1.74698	-2.21931	-0.1297	-2.6185	-0.33096	-1.77369	HMGCR	HMGCR	HMGCR	-0.00261	-0.93905	P04035-3_S892s _1_1_892_892	P04035-3	P04035-3|P04035-2	10	18.2	7.39	18.199	1591.84	79.9629	S892s	892	(R)	sKINLQDLQGACTK	(K)	S(0.99)KINLQDLQGACT(0.0)K	1	HUMAN	Isoform 3 of 3-hydroxy-3-methylglutaryl-coenzyme A reductase
HMGCS1	0.545426	0.796132	0.272278	0.329995	5.33325	7.79594	0.272278	0.329995	0.29287	0.166114	1.25503	1.65867	0.53246	0.012095	0.53038	0.12961	HMGCS1	HMGCS1	HMGCS1	-0.1958	-0.21175	Q01581_S495s _1_1_495_495	Q01581	Q01581	5	19.11	6.59	3.377	3190.64	79.962	S495s	469	(R)	RPTPNDDTLDEGVGLVHSNIATEHIPsPAK	(K)	RPT(0.0)PNDDT(0.0)LDEGVGLVHS(0.0)NIAT(0.0)EHIPS(0.99)PAK	1	HUMAN	Hydroxymethylglutaryl-CoA synthase, cytoplasmic
HMGXB4	0.6656	0.883454	-0.183973	-0.23364	3.55482	4.74445	-0.183973	-0.23364	0.44108	0.335394	-0.876913	-1.08112	-0.42637	0.058425	-0.49559	0.02831	HMGXB4	HMGXB4	HMGXB4	-0.12867	-0.07795	Q9UGU5_S102s _1_1_102_102	Q9UGU5	Q9UGU5	6	12.76	3.22	1.349	1621.81	79.9654	S102s	100	(K)	KSsPQSTDTAMDLLK	(A)	KS(0.0)S(0.99)PQS(0.0)T(0.0)DT(0.0)AMDLLK	1	HUMAN	HMG domain-containing protein 4
HN1	0.504673	0.859268	-0.221463	-0.244245	6.16257	5.70052	-0.221463	-0.244245	0.24196	0.269122	-1.43086	-1.26408	-0.22587	-0.217055	-0.42079	-0.0677	HN1	HN1	HN1	-0.00297	-0.24358	Q9UK76_T54t _1_1_54_54	Q9UK76	J3KT51|Q9UK76-2|Q9UK76-3	6	16.79	8.16	4.952	1980.91	79.9628	T54t	47	(K)	MASNIFGtPEENQASWAK	(S)	MAS(0.0)NIFGT(0.99)PEENQAS(0.0)WAK	1	HUMAN	Hematological and neurological expressed 1 protein
HN1_1	0.700432	0.987261	0.130823	-0.028125	3.11113	0.562943	0.130823	-0.028125	0.488526	0.878427	0.78039	-0.162083	0.02054	0.241105	-0.07605	0.0198	HN1	HN1_1	HN1_1	-0.10129	0.12707	Q9UK76_S87s _1_1_87_87	Q9UK76	Q9UK76|Q9UK76-3|J3KT51|Q9UK76-2	19	10.71	5.53	1.296	1635.82	79.9658	S87s	85	(R)	RNsSEASSGDFLDLK	(G)	RNS(0.99)S(0.0)EAS(0.0)S(0.0)GDFLDLK	2	HUMAN	Hematological and neurological expressed 1 protein
HN1L	0.667179	0.900888	0.140242	0.19817	3.52637	4.22997	0.140242	0.19817	0.44398	0.377575	0.870766	0.980801	0.0639	0.216585	-0.01424	0.41058	HN1L	HN1L	HN1L	-0.11975	-0.28822	B4DLH4_S125s _1_1_125_125	B4DLH4	B4DLH4|Q9H910|A6NGP5|Q9H910-2	10	18	11.24	3.97	1438.72	79.9705	S125s	119	(K)	TSDIFGsPVTATSR	(L)	T(0.0)S(0.0)DIFGS(0.99)PVT(0.0)AT(0.0)S(0.0)R	2	HUMAN	Hematological and neurological-expressed 1-like protein
HNRNPA1	0.650789	0.796132	-0.181438	-0.322905	3.78483	8.07052	-0.181438	-0.322905	0.418328	0.155937	-0.926416	-1.71039	-0.38684	0.023965	-0.47913	-0.16668	HNRNPA1	HNRNPA1	HNRNPA1	-0.10561	0.09894	P09651_S6s _1_1_6_6	P09651	P09651|P09651-2|F8W6I7|P09651-3	13	18.18	7.94	4.709	1309.7	79.9668	S6s	4	(K)	SEsPKEPEQLR	(K)	S(0.0)ES(0.99)PKEPEQLR	4	HUMAN	Heterogeneous nuclear ribonucleoprotein A1
HNRNPA1_1		0.796132	NaN	-0.3943		9.60207		-0.3943		0.109596		-2.00156			-0.20179	-0.58681	HNRNPA1	HNRNPA1_1	HNRNPA1_1	0		P09651_S4sS6s_2_2_4_6	P09651	P09651|P09651-2|F8W6I7|P09651-3	14	13.71	4.3	2.314	1556.79	159.935	S4s S6s	2	(M)	SKsEsPKEPEQLR	(K)	S(0.0)KS(0.99)ES(0.99)PKEPEQLR	10	HUMAN	Heterogeneous nuclear ribonucleoprotein A1
HNRNPA1_2	0.375212	0.912795	0.353193	0.141465	9.16267	3.38691	0.353193	0.141465	0.121264	0.458468	2.09278	0.812088	0.46841	0.237975	0.08456	0.19837	HNRNPA1	HNRNPA1_2	HNRNPA1_2	0.18596	-0.06137	P09651_S361sY366y_2_1_361_366	P09651	P09651|P09651-2|F8W6I7|P09651-3	11	13.18	4.74	0.543	1704.71	159.932	S361s Y366y	353	(R)	NQGGYGGSsSSSSyGSGR	(R)	NQGGY(0.0)GGS(0.0)S(0.33)S(0.33)S(0.33)S(0.0)S(0.0)Y(0.99)GS(0.0)GR	12	HUMAN	Heterogeneous nuclear ribonucleoprotein A1
HNRNPA2B1	0.141736	0.912795	-1.18312	-0.36564	24.0197	3.14477	-1.18312	-0.36564	0.0039631	0.484755	-7.42207	-0.798463	-1.24853	-1.1177	0.33263	-1.06391	HNRNPA2B1	HNRNPA2B1	HNRNPA2B1	-1.77904	-0.1676	P22626_S212s _1_1_212_212	P22626	P22626|P22626-2	9	20.75	10	10.394	2372.06	79.9676	S212s	204	(R)	GGNFGFGDsRGGGGNFGPGPGSNFR	(G)	GGNFGFGDS(0.99)RGGGGNFGPGPGS(0.0)NFR	2	HUMAN	Heterogeneous nuclear ribonucleoproteins A2/B1
HNRNPA2B1_1	0.76483	0.871969	0.104252	0.204095	2.42214	5.13651	0.104252	0.204095	0.572514	0.306443	0.626699	1.15659	0.20868	-0.000175	0.28416	0.12403	HNRNPA2B1	HNRNPA2B1_1	HNRNPA2B1_1	-0.27337	-0.21844	P22626_S225s _1_1_225_225	P22626	P22626|P22626-2	3	12.02	5.89	99	1387.64	79.9628	S225s	214	(R)	GGGGNFGPGPGsNFR	(G)	GGGGNFGPGPGS(1.0)NFR	3	HUMAN	Heterogeneous nuclear ribonucleoproteins A2/B1
HNRNPA2B1_2	0.620422	0.912795	-0.156933	-0.147915	4.19286	3.22444	-0.156933	-0.147915	0.380815	0.475944	-1.01358	-0.778777	-0.16518	-0.148685	-0.30958	0.01375	HNRNPA2B1	HNRNPA2B1_2	HNRNPA2B1_2	-0.15196	-0.29238	P22626_S225s _1_1_225_225	P22626	P22626|P22626-2	9	11.38	3.72	1.708	2283.03	79.9565	S225s	214	(R)	GGGGNFGPGPGsNFRGGSDGYGSGR	(G)	GGGGNFGPGPGS(0.99)NFRGGS(0.0)DGY(0.0)GS(0.0)GR	4	HUMAN	Heterogeneous nuclear ribonucleoproteins A2/B1
HNRNPA2B1_3	0.184694	0.879451	-0.797543	-0.262895	19.0261	4.8458	-0.797543	-0.262895	0.0125137	0.327657	-5.0644	-1.1007	-0.74762	-0.847465	-0.59449	0.0687	HNRNPA2B1	HNRNPA2B1_3	HNRNPA2B1_3	-0.38899	-1.01304	P22626_S259s _1_1_259_259	P22626	P22626|P22626-2	15	20.5	13.39	1.211	2501.06	79.9633	S259s	239	(R)	GFGDGYNGYGGGPGGGNFGGsPGYGGGR	(G)	GFGDGY(0.0)NGY(0.0)GGGPGGGNFGGS(0.99)PGY(0.0)GGGR	5	HUMAN	Heterogeneous nuclear ribonucleoproteins A2/B1
HNRNPA2B1_4	0.365977	0.900888	-0.331097	-0.17572	9.35396	4.11095	-0.331097	-0.17572	0.116039	0.388066	-2.13719	-0.957344	-0.34344	-0.318755	-0.30459	-0.04685	HNRNPA2B1	HNRNPA2B1_4	HNRNPA2B1_4	-0.25257	-0.30868	P22626_S344s _1_1_344_344	P22626	P22626|P22626-2	12	20.01	14.67	1.21	2199.91	79.961	S344s	326	(R)	NMGGPYGGGNYGPGGSGGsGGYGGR	(S)	NMGGPY(0.0)GGGNY(0.0)GPGGS(0.0)GGS(0.99)GGY(0.0)GGR	8	HUMAN	Heterogeneous nuclear ribonucleoproteins A2/B1
HNRNPA3	0.946871	0.995601	-0.0336675	0.006995	0.594426	0.107522	-0.0336675	0.006995	0.872082	0.975546	-0.174221	0.0324352	-0.23172	0.164385	-0.25347	0.26746	HNRNPA3	HNRNPA3	HNRNPA3	-0.14322	-0.19297	P51991_S358s _1_1_358_358	P51991	P51991|P51991-2	106	17.5	10.56	2	1920.8	79.959	S358s	355	(R)	SSGsPYGGGYGSGGGSGGYGSR	(R)	S(0.0)S(0.0)GS(0.99)PY(0.0)GGGY(0.0)GS(0.0)GGGS(0.0)GGY(0.0)GS(0.0)R	2	HUMAN	Heterogeneous nuclear ribonucleoprotein A3
HNRNPC	0.247088	0.859268	1.21893	0.26189	13.5042	5.7151	1.21893	0.26189	0.044625	0.268219	3.34789	1.26685	0.67431	1.76354	0.0322	0.49158	HNRNPC	HNRNPC	HNRNPC	0.44423	1.17809	B4DY08_S107s _1_1_107_107	B4DY08	P07910-2|G3V4C1|B4DY08|P07910-4	12	20	15.36	1.22	2111.89	79.9661	S107s	100	(R)	SAAEMYGsSFDLDYDFQR	(D)	S(0.0)AAEMY(0.0)GS(0.99)S(0.0)FDLDY(0.0)DFQR	1	HUMAN	Heterogeneous nuclear ribonucleoproteins C1/C2
HNRNPC_1	0.407657	0.965807	1.19766	0.13405	8.22014	1.56814	1.19766	0.13405	0.150656	0.696925	1.95184	0.420984	0.23878	2.15654	-0.36464	0.63274	HNRNPC	HNRNPC_1	HNRNPC_1	0.40554	1.19342	B4DY08_S107s _1_1_107_107	B4DY08	P07910-2|G3V4C1|B4DY08|P07910-4	9	17.25	7.38	1.173	2826.2	79.9723	S107s	100	(R)	SAAEMYGsSFDLDYDFQRDYYDR	(M)	S(0.0)AAEMY(0.0)GS(0.99)S(0.0)FDLDY(0.0)DFQRDY(0.0)Y(0.0)DR	2	HUMAN	Heterogeneous nuclear ribonucleoproteins C1/C2
HNRNPH1	0.935634	0.990617	-0.0309325	-0.022625	0.671978	0.448591	-0.0309325	-0.022625	0.856648	0.901864	-0.195575	-0.130592	-0.08681	0.024945	-0.06643	0.02118	HNRNPH1	HNRNPH1	HNRNPH1	-0.21827	-0.09047	G8JLB6_S104s _1_1_104_104	G8JLB6	G8JLB6|P31943|P55795|E9PCY7|D6RIH9	12	14.91	7.49	3.151	1684.77	79.9681	S104s	99	(K)	HTGPNsPDTANDGFVR	(L)	HT(0.0)GPNS(0.99)PDT(0.0)ANDGFVR	2	HUMAN	Heterogeneous nuclear ribonucleoprotein H
HNRNPK	0.778818	0.890324	-0.0994725	-0.182495	2.2592	4.5863	-0.0994725	-0.182495	0.594401	0.347832	-0.589448	-1.05045	-0.21464	0.015695	-0.23335	-0.13164	HNRNPK	HNRNPK	HNRNPK	-0.18566	0.0531	P61978-2_S216s _1_1_216_216	P61978-2	P61978-2|P61978-3|Q5T6W5|Q5T6W1	9	16.83	5.74	1.5	1553.93	79.9664	S216s	208	(K)	IILDLISEsPIKGR	(A)	IILDLIS(0.0)ES(0.99)PIKGR	1	HUMAN	Isoform 2 of Heterogeneous nuclear ribonucleoprotein K
HNRNPK_1	0.573914	0.973956	0.198488	0.06861	4.88282	1.30021	0.198488	0.06861	0.324876	0.741275	1.15983	0.351729	0.07346	0.323515	-0.11587	0.25309	HNRNPK	HNRNPK_1	HNRNPK_1	0.00477	-0.05854	P61978-2_S284s _1_1_284_284	P61978-2	P61978-2|P61978-3|Q5T6W5|Q5T6W1	39	13.42	6.82	13.302	1008.4	79.9492	S284s	279	(R)	DYDDMsPR	(R)	DY(0.0)DDMS(0.99)PR	3	HUMAN	Isoform 2 of Heterogeneous nuclear ribonucleoprotein K
HNRNPM	0.527719	0.992962	0.401622	-0.021115	5.6271	0.234974	0.401622	-0.021115	0.27371	0.947333	1.32864	-0.0704285	0.83814	-0.034895	0.44482	-0.48705	HNRNPM	HNRNPM	HNRNPM	0.19354	0.31772	P52272_S528s _1_1_528_528	P52272	P52272|P52272-2	22	14.81	7.45	99	823.38	79.968	S528s	525	(R)	MGLsMER	(M)	MGLS(1.0)MER	6	HUMAN	Heterogeneous nuclear ribonucleoprotein M
HNRNPM_1	0.428761	0.964234	0.485673	0.131255	7.72111	1.622	0.485673	0.131255	0.169001	0.688336	1.78254	0.432775	0.865	0.106345	0.60334	-0.34083	HNRNPM	HNRNPM_1	HNRNPM_1	0.06659	0.31876	P52272_S618s _1_1_618_618	P52272	P52272|P52272-2	33	17.11	7.15	99	2125	79.9642	S618s	607	(R)	MGLAMGGGGGAsFDRAIEMER	(G)	MGLAMGGGGGAS(1.0)FDRAIEMER	9	HUMAN	Heterogeneous nuclear ribonucleoprotein M
HNRNPM_2	0.662324	0.796132	-0.165373	0.289235	3.63843	7.56518	-0.165373	0.289235	0.43267	0.175179	-0.894943	1.61526	-0.33817	0.007425	0.1887	0.38977	HNRNPM	HNRNPM_2	HNRNPM_2	-0.71156	-0.47658	P52272_S633s _1_1_633_633	P52272	P52272|P52272-2	7	13.25	5.34	2.148	2034.95	79.9624	S633s	628	(R)	GNFGGsFAGSFGGAGGHAPGVAR	(K)	GNFGGS(0.99)FAGS(0.0)FGGAGGHAPGVAR	10	HUMAN	Heterogeneous nuclear ribonucleoprotein M
HNRNPM_3	0.410628	0.91957	-0.289312	-0.143965	8.14765	2.86564	-0.289312	-0.143965	0.153192	0.516935	-1.86232	-0.70407	-0.26604	-0.312585	0.07753	-0.36546	HNRNPM	HNRNPM_3	HNRNPM_3	-0.5278	-0.04136	P52272_S637s _1_1_637_637	P52272	P52272|P52272-2	5	12.59	4.66	3.396	2044.96	79.9648	S637s	628	(R)	GNFGGSFAGsFGGAGGHAPGVAR	(K)	GNFGGS(0.0)FAGS(0.99)FGGAGGHAPGVAR	11	HUMAN	Heterogeneous nuclear ribonucleoprotein M
HNRNPU	0.844962	0.951122	0.0765475	-0.08924	1.55241	1.98315	0.0765475	-0.08924	0.699453	0.633411	0.42229	-0.511874	-0.08497	0.238065	-0.14784	-0.03064	HNRNPU	HNRNPU	HNRNPU	-0.13502	0.16664	Q00839_S4s _1_1_4_4	Q00839	Q00839|Q00839-2	13	16.75	5.21	1.34	859.452	79.9674	S4s	2	(M)	SSsPVNVK	(K)	S(0.0)S(0.0)S(0.99)PVNVK	1	HUMAN	Heterogeneous nuclear ribonucleoprotein U
HNRNPU_1	0.784835	0.796132	-0.211053	-0.338025	2.18159	7.68944	-0.211053	-0.338025	0.605119	0.170238	-0.576251	-1.63863	0.33748	-0.759585	-0.10992	-0.56613	HNRNPU	HNRNPU_1	HNRNPU_1	0.2495	-0.03923	Q00839_S59s _1_1_59_59	Q00839	Q00839|Q00839-2	10	20.89	10.84	2.282	3126.44	79.964	S59s	38	(R)	LQAALDDEEAGGRPAMEPGNGsLDLGGDSAGR	(S)	LQAALDDEEAGGRPAMEPGNGS(0.99)LDLGGDS(0.0)AGR	3	HUMAN	Heterogeneous nuclear ribonucleoprotein U
HNRNPU_2	0.799603	0.970794	0.0860425	0.065425	2.07013	1.41061	0.0860425	0.065425	0.620851	0.722668	0.545684	0.378475	0.03432	0.137765	0.02818	0.10267	HNRNPU	HNRNPU_2	HNRNPU_2	-0.19174	-0.05914	Q00839_S271s _1_1_271_271	Q00839	Q00839|Q00839-2	3	17.87	7.08	7.454	3842.74	79.967	S271s	269	(R)	AKsPQPPVEEEDEHFDDTVVCLDTYNCDLHFK	(I)	AKS(0.99)PQPPVEEEDEHFDDT(0.0)VVCLDT(0.0)Y(0.0)NCDLHFK	6	HUMAN	Heterogeneous nuclear ribonucleoprotein U
HNRNPUL1	0.511846	0.946446	-0.215938	-0.1063	5.992	2.27031	-0.215938	-0.1063	0.251652	0.592883	-1.39458	-0.57595	-0.2071	-0.224775	0.02824	-0.24084	HNRNPUL1	HNRNPUL1	HNRNPUL1	-0.43362	-0.07818	Q9BUJ2_S194s _1_1_194_194	Q9BUJ2	Q9BUJ2|Q9BUJ2-2|B7Z4B8|Q9BUJ2-4|Q9BUJ2-3	15	19.33	8.27	12.335	3727.65	79.9777	S194s	192	(R)	GRsPQPPAEEDEDDFDDTLVAIDTYNCDLHFK	(V)	GRS(0.99)PQPPAEEDEDDFDDT(0.0)LVAIDT(0.0)Y(0.0)NCDLHFK	1	HUMAN	Heterogeneous nuclear ribonucleoprotein U-like protein 1
HSD17B4	0.530587	0.907041	0.225717	0.168005	5.55684	3.69502	0.225717	0.168005	0.278173	0.427069	1.30232	0.87449	0.09217	0.359265	-0.00367	0.33968	HSD17B4	HSD17B4	HSD17B4	-0.10205	-0.07465	P51659_S3s _1_1_3_3	P51659	P51659|P51659-3|E7ER27	5	13.3	5.89	99	1058.58	79.9651	S3s	2	(M)	GsPLRFDGR	(V)	GS(1.0)PLRFDGR	1	HUMAN	Peroxisomal multifunctional enzyme type 2
HSPB1	0.182171	0.900888	-0.851498	-0.721495	19.2962	4.07301	-0.851498	-0.721495	0.0117593	0.39147	-5.17296	-1.05069	-0.94748	-0.755515	0.24689	-1.68988	HSPB1	HSPB1	HSPB1	-1.39226	0.84013	P04792_S82s _1_1_82_82	P04792	P04792|F8WE04	6	13.39	5.76	1.859	1075.57	79.969	S82s	80	(R)	QLsSGVSEIR	(H)	QLS(0.99)S(0.0)GVS(0.0)EIR	1	HUMAN	Heat shock protein beta-1
HSPBP1	0.779526	0.881692	0.124188	-0.189985	2.25208	4.76527	0.124188	-0.189985	0.595377	0.33379	0.58781	-1.08514	0.37031	-0.121935	-0.12316	-0.25681	HSPBP1	HSPBP1	HSPBP1	0.29197	0.04446	Q9NZL4-3_S397s _1_1_397_397	Q9NZL4-3	Q9NZL4-2|Q9NZL4-3	10	16.85	8.26	1.219	1842.8	79.9664	S397s	390	(K)	LLQTCFSsPADDSMDR	(-)	LLQT(0.0)CFS(0.0)S(0.99)PADDS(0.0)MDR	1	HUMAN	Isoform 3 of Hsp70-binding protein 1
HSPD1	0.22371	0.796132	0.556628	0.330935	14.8083	8.40165	0.556628	0.330935	0.0330499	0.144489	3.58828	1.77291	0.57494	0.538315	0.47658	0.18529	HSPD1	HSPD1	HSPD1	-0.09953	0.25879	P10809_S70s _1_1_70_70	P10809	P10809|P10809-2	4	15.35	8.18	6.154	1348.74	79.9631	S70s	61	(R)	TVIIEQSWGsPK	(V)	T(0.0)VIIEQS(0.0)WGS(0.99)PK	1	HUMAN	60 kDa heat shock protein, mitochondrial
HSPH1	0.868088	0.9165	0.0590425	-0.12416	1.31214	2.94463	0.0590425	-0.12416	0.73924	0.507618	0.362868	-0.720661	-0.02696	0.145045	-0.09989	-0.14843	HSPH1	HSPH1	HSPH1	-0.13363	0.17498	Q92598-4_S811s _1_1_811_811	Q92598-4	Q92598-4|Q92598-3|Q92598-2	13	15.16	5.35	99	989.574	79.9685	S811s	809	(K)	IEsPKLER	(T)	IES(1.0)PKLER	1	HUMAN	Isoform 4 of Heat shock protein 105 kDa
HTT	0.131195	0.924194	-1.22147	-0.11821	24.5967	2.78774	-1.22147	-0.11821	0.00347	0.526291	-7.74927	-0.687623	-1.27271	-1.17023	-0.10966	-0.12676	HTT	HTT	HTT	-1.36094	-1.13771	P42858_S432s _1_1_432_432	P42858	P42858	3	14.57	5.93	2.246	2043.04	79.9587	S432s	417	(R)	SGSIVELIAGGGSSCsPVLSR	(K)	S(0.0)GS(0.0)IVELIAGGGS(0.0)S(0.0)CS(0.99)PVLS(0.0)R	4	HUMAN	Huntingtin
HTT_1	0.378328	0.903784	0.458763	0.225735	9.02486	3.77634	0.458763	0.225735	0.125174	0.419146	2.06099	0.894315	0.73255	0.184975	0.59013	-0.13866	HTT	HTT_1	HTT_1	-0.05546	0.2556	P42858_S1874s _1_1_1874_1874	P42858	P42858	12	18.5	9.98	4.683	1927.9	79.9658	S1874s	1868	(K)	LLSPQMsGEEEDSDLAAK	(L)	LLS(0.0)PQMS(0.99)GEEEDS(0.0)DLAAK	6	HUMAN	Huntingtin
ZFC3H1	0.0902204	0.796132	-2.17139	-0.32726	28.8354	8.63383	-2.17139	-0.32726	0.00130754	0.136967	-10.597	-1.81687	-1.94157	-2.40122	-0.21943	-0.43509	ZFC3H1	ZFC3H1	ZFC3H1	-1.92003	-2.06035	O60293_S804sS809s_2_1_801_809	O60293	O60293|O60293-2	5	14.28	7.43	0	1791.84	159.929	S804s S809s	801	(K)	TSSsSPANsDVEIDGIGR	(I)	T(0.20)S(0.20)S(0.20)S(0.20)S(0.20)PANS(0.99)DVEIDGIGR	8	HUMAN	Zinc finger C3H1 domain-containing protein
HUWE1	0.806836	0.912795	-0.0827675	-0.14601	1.96726	3.50939	-0.0827675	-0.14601	0.635732	0.445719	-0.521606	-0.837009	-0.14278	-0.022755	-0.20582	-0.0862	HUWE1	HUWE1	HUWE1	-0.13485	-0.06312	Q7Z6Z7_S1368s_1_1_1368_1368	Q7Z6Z7	Q7Z6Z7|Q7Z6Z7-3|Q7Z6Z7-2	10	14.37	8.96	1.838	1477.61	111.952	S1368s M1369m M1376m	1366	(R)	DLsmSEEDQMmR	(A)	DLS(0.99)M(0.99)S(0.0)EEDQM(0.0)M(0.99)R	1	HUMAN	E3 ubiquitin-protein ligase HUWE1
HUWE1_1	0.808668	0.974232	0.0795175	-0.05759	1.9329	1.22535	0.0795175	-0.05759	0.640781	0.754163	0.51352	-0.333378	0.08874	0.070295	-0.09258	-0.0226	HUWE1	HUWE1_1	HUWE1_1	-0.01657	-0.01177	Q7Z6Z7_S1907s _1_1_1907_1907	Q7Z6Z7	Q7Z6Z7|Q7Z6Z7-3|Q7Z6Z7-2	13	14.46	8.12	3.011	1507.65	79.9654	S1907s	1902	(R)	GSGTAsDDEFENLR	(I)	GS(0.0)GT(0.0)AS(0.99)DDEFENLR	3	HUMAN	E3 ubiquitin-protein ligase HUWE1
HUWE1_2	0.121182	0.946446	-1.41598	-0.30207	25.7755	2.26095	-1.41598	-0.30207	0.00264517	0.594162	-8.45929	-0.600133	-1.52515	-1.30682	0.45559	-1.05973	HUWE1	HUWE1_2	HUWE1_2	-2.17862	-0.34133	Q7Z6Z7_S2593sS2595s_2_1_2593_2595	Q7Z6Z7	Q7Z6Z7|Q7Z6Z7-3|Q7Z6Z7-2	3	19.93	9.42	1.07	2237.25	159.933	S2593s S2595s	2580	(R)	LLGPSAAADILQLsSsLPLQSR	(G)	LLGPS(0.0)AAADILQLS(0.50)S(0.50)S(0.99)LPLQS(0.0)R	14	HUMAN	E3 ubiquitin-protein ligase HUWE1
HUWE1_3	0.841888	0.965807	0.0867675	0.07701	1.57529	1.58931	0.0867675	0.07701	0.695778	0.693537	0.427871	0.421016	-0.13749	0.311025	-0.0482	0.20222	HUWE1	HUWE1_3	HUWE1_3	-0.28717	0.01457	Q7Z6Z7_S3757sS3760s_2_1_3757_3760	Q7Z6Z7	Q7Z6Z7|Q7Z6Z7-3|Q7Z6Z7-2	8	12.59	3.37	0.75	1566.85	159.933	S3757s S3760s	3750	(R)	LGSSGLGsASsIQAAVR	(Q)	LGS(0.0)S(0.0)GLGS(0.99)AS(0.50)S(0.50)IQAAVR	16	HUMAN	E3 ubiquitin-protein ligase HUWE1
ID4	0.292002	0.951122	-0.446902	0.119765	11.8022	2.10424	-0.446902	0.119765	0.0660352	0.615993	-2.73921	0.539099	-0.53531	-0.358495	-0.16168	0.40121	ID4	ID4	ID4	-0.57151	-0.85394	P47928_S5s _1_1_5_5	P47928	P47928	4	12.14	3.31	5.271	1037.63	79.9655	S5s	3	(K)	AVsPVRPSGR	(K)	AVS(0.99)PVRPS(0.0)GR	1	HUMAN	DNA-binding protein inhibitor ID-4
IFNAR1	0.676219	0.905406	0.321302	0.154955	3.43415	3.73508	0.321302	0.154955	0.453508	0.423147	0.860158	0.882536	-0.23987	0.882475	0.08307	0.22684	IFNAR1	IFNAR1	IFNAR1	-0.52084	0.5614	P17181_S495s _1_1_495_495	P17181	P17181|P17181-3	2	14.04	7.12	1.241	1503.79	79.9568	S495s	489	(K)	NLLLSTsEEQIEK	(C)	NLLLS(0.0)T(0.0)S(0.99)EEQIEK	1	HUMAN	Interferon alpha/beta receptor 1
IGF2BP1	0.975991	0.952125	0.0131375	-0.08886	0.270717	1.95349	0.0131375	-0.08886	0.939568	0.637751	0.0818853	-0.505159	-0.05929	0.085565	-0.01386	-0.16386	IGF2BP1	IGF2BP1	IGF2BP1	-0.25409	0.15753	Q9NZI8_S181s_1_1_181_181	Q9NZI8	Q9NZI8	136	17.18	9.71	99	1053.57	62.9404	Q179q S181s	179	(R)	qGsPVAAGAPAK	(Q)	Q(1.0)GS(1.0)PVAAGAPAK	1	HUMAN	Insulin-like growth factor 2 mRNA-binding protein 1
IGF2BP1_1	0.895575	0.991171	0.0517725	0.01513	1.0354	0.287026	0.0517725	0.01513	0.78788	0.936046	0.292328	0.084934	-0.0956	0.199145	-0.0786	0.10886	IGF2BP1	IGF2BP1_1	IGF2BP1_1	-0.21152	0.01141	Q9NZI8_S181s_1_1_181_181	Q9NZI8	Q9NZI8	77	23.85	12.21	99	2131.16	62.9424	Q179q S181s	179	(R)	qGsPVAAGAPAKQQQVDIPLR	(L)	Q(1.0)GS(1.0)PVAAGAPAKQQQVDIPLR	2	HUMAN	Insulin-like growth factor 2 mRNA-binding protein 1
IGF2BP2	0.393899	0.912795	0.321983	-0.896695	8.67168	3.35051	0.321983	-0.896695	0.135779	0.462326	1.98027	-0.903929	0.23662	0.407345	-2.21486	0.42147	IGF2BP2	IGF2BP2	IGF2BP2	2.25359	-0.10835	F8W930_S170s _1_1_170_170	F8W930	F8W930|Q9Y6M1|Q9Y6M1-1|Q9Y6M1-4|Q9Y6M1-3|Q9Y6M1-6|Q9Y6M1-5	5	15.33	7.43	2.833	1900.93	79.9644	S170s	158	(K)	ISYIPDEEVSSPsPPQR	(A)	IS(0.0)Y(0.0)IPDEEVS(0.0)S(0.0)PS(0.99)PPQR	2	HUMAN	Insulin-like growth factor 2 mRNA-binding protein 2
IGF2BP3	0.121182	0.673258	-1.62605	-0.77409	25.7214	15.8991	-1.62605	-0.77409	0.0026783	0.0257095	-8.42545	-3.31275	-1.82338	-1.42873	-0.45757	-1.09061	IGF2BP3	IGF2BP3	IGF2BP3	-1.5637	-0.43235	O00425_S180sS184s_2_1_179_184	O00425	O00425	5	12.27	6.28	0	1233.62	159.933	S180s S184s	178	(R)	GSsRQGsPGSVSK	(Q)	GS(0.50)S(0.50)RQGS(0.99)PGS(0.0)VS(0.0)K	3	HUMAN	Insulin-like growth factor 2 mRNA-binding protein 3
IGF2R	0.891895	0.973997	0.0472775	0.059305	1.07721	1.27276	0.0472775	0.059305	0.780332	0.745975	0.303144	0.345021	0.01419	0.080365	0.05288	0.06573	IGF2R	IGF2R	IGF2R	-0.2015	-0.07959	P11717_S2409s _1_1_2409_2409	P11717	P11717	12	16.23	8.09	7.401	2501.22	79.9634	S2409s	2398	(K)	ALSSLHGDDQDsEDEVLTIPEVK	(V)	ALS(0.0)S(0.0)LHGDDQDS(0.99)EDEVLT(0.0)IPEVK	2	HUMAN	Cation-independent mannose-6-phosphate receptor
IGF2R_1	0.895575	0.978662	0.0461325	-0.048975	1.03543	0.968452	0.0461325	-0.048975	0.787874	0.800119	0.292336	-0.268972	-0.00672	0.098985	0.07129	-0.16924	IGF2R	IGF2R_1	IGF2R_1	-0.29119	0.17399	P11717_S2401sS2409s_2_2_2401_2409	P11717	P11717	8	13.24	4.03	1.131	2497.19	159.932	S2401s S2409s	2398	(K)	ALSsLHGDDQDsEDEVLTIPEVK	(V)	ALS(0.0)S(0.99)LHGDDQDS(0.99)EDEVLT(0.0)IPEVK	5	HUMAN	Cation-independent mannose-6-phosphate receptor
IL17RA	0.103792	0.641769	1.55418	0.774865	27.5265	19.9219	1.55418	0.774865	0.00176748	0.0101815	9.62666	4.3138	1.47547	1.63289	0.67041	0.87932	IL17RA	IL17RA	IL17RA	0.60717	0.65934	Q96F46_S708s _1_1_708_708	Q96F46	Q96F46|Q96F46-2	2	13.1	5.03	99	1905.97	79.9663	S708s	694	(R)	LALAGEGEACPLLGsPGAGR	(N)	LALAGEGEACPLLGS(1.0)PGAGR	1	HUMAN	Interleukin-17 receptor A
IL1RAP	0.768386	0.900888	0.255958	0.17288	2.36255	3.95225	0.255958	0.17288	0.580424	0.402509	0.618495	0.925901	0.88897	-0.377055	0.3188	0.02696	IL1RAP	IL1RAP	IL1RAP	0.37228	-0.51786	Q9NPH3_S557s _1_1_557_557	Q9NPH3	Q9NPH3	7	18.01	7.89	1.134	1643.79	79.9609	S557s	554	(R)	RSSsDEQGLSYSSLK	(N)	RS(0.0)S(0.0)S(0.99)DEQGLS(0.0)Y(0.0)S(0.0)S(0.0)LK	1	HUMAN	Interleukin-1 receptor accessory protein
ILKAP		0.861807	NaN	-0.28206		5.50968		-0.28206		0.281211		-1.22783			0.02269	-0.58681	ILKAP	ILKAP	ILKAP			Q9H0C8_S13s _1_1_13_13	Q9H0C8	Q9H0C8	15	20.75	9.03	99	2241.17	79.9638	S13s	1	(-)	MDLFGDLPEPERsPRPAAGK	(E)	MDLFGDLPEPERS(1.0)PRPAAGK	1	HUMAN	Integrin-linked kinase-associated serine/threonine phosphatase 2C
INCENP	0.478788	0.936663	-0.317412	-0.11515	6.69613	2.64156	-0.317412	-0.11515	0.213987	0.544307	-1.54496	-0.656516	-0.08617	-0.548655	-0.04508	-0.18522	INCENP	INCENP	INCENP	-0.23913	-0.45766	Q9NQS7_T199tT219t_2_1_199_219	Q9NQS7	Q9NQS7|Q9NQS7-2	7	14.37	3.62	0	2815.42	159.951	T199t T219t	195	(R)	TLSPtPASATAPTSQGIPTSDEEStPKK	(S)	T(0.0)LS(0.0)PT(0.99)PAS(0.0)AT(0.0)APT(0.0)S(0.0)QGIPT(0.25)S(0.25)DEES(0.25)T(0.25)PKK	8	HUMAN	Inner centromere protein
INCENP_1	0.688958	0.912795	-0.190397	-0.143125	3.25668	3.48828	-0.190397	-0.143125	0.472424	0.447891	-0.812225	-0.832726	0.1109	-0.491695	-0.13823	-0.14802	INCENP	INCENP_1	INCENP_1	0.05123	-0.43827	Q9NQS7_S197sS218sT219t_3_1_197_219	Q9NQS7	Q9NQS7|Q9NQS7-2	7	20	10.28	0	2799.39	239.906	S197s S218s T219t	195	(R)	TLsPTPASATAPTSQGIPTSDEEstPKK	(S)	T(0.0)LS(0.99)PT(0.0)PAS(0.0)AT(0.0)APT(0.0)S(0.0)QGIPT(0.25)S(0.25)DEES(0.25)T(0.25)PKK	10	HUMAN	Inner centromere protein
INCENP_2	0.320985	0.958871	-0.436267	0.103595	10.7188	1.81972	-0.436267	0.103595	0.0847463	0.6577	-2.46447	0.474624	-0.28918	-0.583355	0.3726	-0.16541	INCENP	INCENP_2	INCENP_2	-0.85967	-0.51219	Q9NQS7_S302sS311sS312s_3_2_302_312	Q9NQS7	Q9NQS7|Q9NQS7-2	2	15.05	4.1	0.25	2517.31	239.892	S302s S311s S312s	298	(R)	TDSQsVRHSPIAPssPSPQVLAQK	(Y)	T(0.0)DS(0.0)QS(0.50)VRHS(0.50)PIAPS(0.99)S(0.99)PS(0.0)PQVLAQK	13	HUMAN	Inner centromere protein
IQSEC1	0.56052	0.900888	0.222887	0.16654	5.07751	4.02134	0.222887	0.16654	0.310634	0.396156	1.20098	0.939615	0.04759	0.398185	0.25322	0.07986	IQSEC1	IQSEC1	IQSEC1	-0.30302	0.22409	Q6DN90_S180s_1_1_180_180	Q6DN90	Q6DN90|Q6DN90-2	6	13.29	6.76	99	1207.55	95.9578	M177m S180s	177	(R)	mQFsFEGPEK	(V)	M(1.0)QFS(1.0)FEGPEK	2	HUMAN	IQ motif and SEC7 domain-containing protein 1
IQSEC1_1	0.783402	0.912795	0.114337	0.1947	2.21203	3.1068	0.114337	0.1947	0.600892	0.489012	0.578587	0.757615	-0.09596	0.324635	-0.18071	0.57011	IQSEC1	IQSEC1_1	IQSEC1_1	-0.11315	-0.3397	Q6DN90_S512s _1_1_512_512	Q6DN90	Q6DN90|Q6DN90-2	4	12.49	5.44	4.011	1613.77	79.9702	S512s	511	(R)	NsWDSPAFSNDVIR	(K)	NS(0.99)WDS(0.0)PAFS(0.0)NDVIR	5	HUMAN	IQ motif and SEC7 domain-containing protein 1
IRF2BP2	0.534164	0.923438	-0.296727	0.11989	5.50371	2.82504	-0.296727	0.11989	0.281598	0.521791	-1.29108	0.695508	-0.00596	-0.587495	0.14663	0.09315	IRF2BP2	IRF2BP2	IRF2BP2	-0.3278	-0.77869	Q7Z5L9_S175s _1_1_175_175	Q7Z5L9	Q7Z5L9|Q7Z5L9-2	20	15.53	2.63	99	1775.9	79.9665	S175s	165	(K)	LEEPPELNRQsPNPR	(R)	LEEPPELNRQS(1.0)PNPR	1	HUMAN	Interferon regulatory factor 2-binding protein 2
IRF2BP2_1	0.759478	0.970794	-0.117002	0.067845	2.4716	1.38708	-0.117002	0.067845	0.566031	0.726594	-0.637928	0.372805	0.05145	-0.285455	-0.05183	0.18752	IRF2BP2	IRF2BP2_1	IRF2BP2_1	-0.08599	-0.53879	Q7Z5L9_S457sS460s_2_2_457_460	Q7Z5L9	Q7Z5L9|Q7Z5L9-2|Q7Z5L9-3	32	14.81	7.81	1.711	1502.67	175.927	S457s S460s M464m	454	(R)	NSNsPPsPSSmNQR	(R)	NS(0.0)NS(0.99)PPS(0.99)PS(0.0)S(0.0)M(1.0)NQR	3	HUMAN	Interferon regulatory factor 2-binding protein 2
IRF2BPL	0.793201	0.995746	-0.145283	-0.00502	2.12128	0.0959575	-0.145283	-0.00502	0.613581	0.978147	-0.558931	-0.0289839	-0.49947	0.208905	-0.04804	0.038	IRF2BPL	IRF2BPL	IRF2BPL	-0.55819	0.13019	Q9H1B7_S657sS662s_2_2_657_662	Q9H1B7	Q9H1B7	21	15.34	9.27	1.17	1645.85	159.937	S657s S662s	655	(R)	RNsSSPVsPASVPGQR	(R)	RNS(0.99)S(0.0)S(0.0)PVS(0.99)PAS(0.0)VPGQR	10	HUMAN	Interferon regulatory factor 2-binding protein-like
IRF2BPL_1	0.731145	0.991171	-0.113702	0.022785	2.75441	0.42157	-0.113702	0.022785	0.530345	0.907492	-0.701509	0.123054	-0.19616	-0.031245	-0.115	0.16057	IRF2BPL	IRF2BPL_1	IRF2BPL_1	-0.27904	-0.28215	Q9H1B7_S659sS662s_2_1_658_662	Q9H1B7	Q9H1B7	15	12.31	5.51	1.066	1475.75	159.93	S659s S662s	656	(R)	NSSsPVsPASVPGQR	(R)	NS(0.0)S(0.50)S(0.50)PVS(0.99)PAS(0.0)VPGQR	12	HUMAN	Interferon regulatory factor 2-binding protein-like
IRF2BPL_2	0.91808	0.959004	0.0518575	-0.081005	0.825276	1.75969	0.0518575	-0.081005	0.826937	0.666855	0.23702	-0.460784	-0.2128	0.316515	-0.155	-0.00701	IRF2BPL	IRF2BPL_2	IRF2BPL_2	-0.25569	0.21191	Q9H1B7_S657sS659sS662s_3_3_657_662	Q9H1B7	Q9H1B7	18	15.05	10	1.104	1625.84	239.9	S657s S659s S662s	655	(R)	RNsSsPVsPASVPGQR	(R)	RNS(0.99)S(0.0)S(0.99)PVS(0.99)PAS(0.0)VPGQR	14	HUMAN	Interferon regulatory factor 2-binding protein-like
IRS2	0.316933	0.978662	0.667872	-0.049455	10.9052	1.0019	0.667872	-0.049455	0.0811853	0.793981	2.5386	-0.277491	1.02835	0.307395	0.04491	-0.14382	IRS2	IRS2	IRS2	0.78555	0.35698	Q9Y4H2_S577s _1_1_577_577	Q9Y4H2	Q9Y4H2	5	10.84	4.91	3.081	1019.54	79.9578	S577s	575	(R)	TYsLTTPAR	(Q)	T(0.0)Y(0.0)S(0.99)LT(0.0)T(0.0)PAR	4	HUMAN	Insulin receptor substrate 2
IRX1	0.987921	0.959004	-0.0085675	0.10518	0.154416	1.69	-0.0085675	0.10518	0.965069	0.677642	-0.0472854	0.444608	-0.16982	0.152685	-0.21983	0.43019	IRX1	IRX1	IRX1	-0.14788	-0.37174	P78414_S267s _1_1_267_267	P78414	P78414	3	13.73	6.01	7.724	2299.27	79.9637	S267s	264	(R)	DQGsPLAAADVLKPQDSPLGLAK	(E)	DQGS(0.99)PLAAADVLKPQDS(0.0)PLGLAK	1	HUMAN	Iroquois-class homeodomain protein IRX-1
[truncated: 1,851 more rows]

## Sheet: class vector
Column	Experiment
log2_10um.DMSO_1	10um_DMSO
log2_10um.DMSO_2	10um_DMSO
log2_1um.DMSO_1	1um_DMSO
log2_1um.DMSO_2	1um_DMSO

## Sheet: Annotations
Uniprot Gene symbol and site identifier for each phosphosite	The FDR-corrected p-value for the change in each site with a specific treatment compared to the control (lower p-value means more significant change)	The FDR-corrected p-value for the change in each site with a specific treatment compared to the control (lower p-value means more significant change)	The log2 fold change of a site when treated with drug compared to control (averaged across replicates)	The log2 fold change of a site when treated with drug compared to control (averaged across replicates)	The log10(p-value)*-10 of a site with a specific treatment compared to control (higher values means more significant)	The log10(p-value)*-10 of a site with a specific treatment compared to control (higher values means more significant)	The log2 fold change of a site when treated with drug compared to control (averaged across replicates), this is equivalent to Average Experession	The log2 fold change of a site when treated with drug compared to control (averaged across replicates), this is equivalent to Average Experession	The p-value of a site with a specific treatment compared to control	The p-value of a site with a specific treatment compared to control	The t-score of a site with a specific treatment compared to control (used to determine p-value)	The t-score of a site with a specific treatment compared to control (used to determine p-value)	The log2 value of the ratio of the intensity site when treated with drug over control (Replicate 1)	The log2 value of the ratio of the intensity site when treated with drug over control (Replicate 2)	The log2 value of the ratio of the intensity site when treated with drug over control (Replicate 1)	The log2 value of the ratio of the intensity site when treated with drug over control (Replicate 2)	Uniprot Gene Symbol	Uniprot Gene Symbol and site identifier	Uniprot Gene Symbol and site identifier	log2 ratio of 10um treatment vs 1 um treatment Rep 1 (not anaylzed for p-values, etc.)	log2 ratio of 10um treatment vs 1 um treatment Rep 2 (not anaylzed for p-values, etc.)	completely unique identifier for each site, concatenation of top accesion number, residues with phoshpo sites, number of total phosphosites and number of localized phosphosites	top accesion number	all accession numbers (takes into account shared peptides, isoforms, etc.)	Spectral Matching data stats	Spectral Matching data stats	Spectral Matching data stats	Spectral Matching data stats	Spectral Matching data stats	Spectral Matching data stats	Phosphosite locations			Sequence used to identifiy peptide and phosphosite		Sequences displaying localization of phosphosites, 1 or .99 = localized, anything lower displays probability phosphosite is localized to that specific residue			Description of protein
[truncated: 1 more rows]
